# Supplementary material for: The dissection of transcriptional modules regulated by various drugs of abuse in the mouse striatum
Source: Genome Biol. 2010 May 4;11(5):R48. doi: 10.1186/gb-2010-11-5-r48 (PMC2898085; doi:10.1186/gb-2010-11-5-r48)
Supplement: Additional file 2 — A table listing the results of two-way ANOVA (followed by correction for multiple comparisons or Tukey's post-hoc test). The lists include: those genes altered by drug treatment, by time and with interaction between the factors; those genes regulated by each particular drug (P < 0.05, versus saline); and the expression levels of genes from patterns A and B. Each of these is available as a separate spreadsheet. P-values obtained from two-way ANOVA were further corrected using Bonferroni or Benjamini and Hochberg (percent FDR) corrections. [file gb-2010-11-5-r48-S2.XLS]

## Sheet: two_way_ANOVA_drug_time
Gene Symbol	Illumina ID	Drug Factor P	Time Factor P	Interaction P	Drug Factor P (Bonferroni corrected)	Time Factor P (Bonferroni corrected)	Interaction (Bonferroni corrected)	Drug Factor P (FDR corrected)	Time Factor P (FDR corrected)	Interaction P (FDR corrected)
Fosl2	870044	1.83666e-16	2.27428e-34	1.95134e-06	8.88174e-12	1.09979e-29	0.0943631	8.88174e-12	4.45254e-30	0.0134804
S3-12	1580056	8.01323e-16	2.27362e-09	0.000175144	3.87504e-11	0.000109948	1	1.93752e-11	8.39294e-07	0.372394
Sgk	1400131	1.6389e-15	5.76443e-17	9.86138e-10	7.92541e-11	2.78757e-12	4.76877e-05	2.6418e-11	1.11503e-13	1.58959e-05
Mfsd2	1400594	6.81082e-14	0.0108692	0.000414608	3.29358e-09	1	1	7.46359e-10	0.189138	0.526045
Sult1a1	5130706	7.71702e-14	0.00631239	0.114974	3.73179e-09	1	1	7.46359e-10	0.136092	1
Areg	4920025	3.44876e-13	2.32652e-16	1.10817e-12	1.66775e-08	1.12506e-11	5.35891e-08	2.77958e-09	4.05001e-13	5.35891e-08
Egr2	3800403	4.93211e-13	3.90417e-30	6.48018e-09	2.38507e-08	1.88798e-25	0.000313368	3.0864e-09	4.71995e-26	7.83421e-05
Cdkn1a	4050088	5.10592e-13	7.66779e-08	0.000360161	2.46912e-08	0.00370799	1	3.0864e-09	1.70875e-05	0.483796
Mest	6620292	1.50984e-12	1.08319e-18	0.00140479	7.30129e-08	5.23811e-14	1	8.11255e-09	3.08124e-15	1
Fosb	1940142	4.11216e-12	1.05082e-17	0.0128842	1.98856e-07	5.08157e-13	1	1.98856e-08	2.4198e-14	1
Egr4	3120750	5.43604e-12	6.93186e-25	6.02506e-05	2.62876e-07	3.35211e-20	1	2.19821e-08	6.70421e-21	0.19424
Itgad	102510717	5.45483e-12	7.99725e-06	0.000290123	2.63785e-07	0.386731	1	2.19821e-08	0.000905022	0.425144
Phactr3	100580605	3.80185e-11	0.00141639	0.000905973	1.8385e-06	1	1	1.33682e-07	0.0506237	0.876221
Fos	1850315	3.87019e-11	3.50817e-24	3.29197e-05	1.87154e-06	1.69648e-19	1	1.33682e-07	2.82746e-20	0.126069
Polr3e	380152	2.5837e-10	3.88122e-09	7.36436e-05	1.24943e-05	0.000187688	1	8.0079e-07	1.35027e-06	0.197848
Tmem46	450672	2.66573e-10	1.12416e-12	0.000184819	1.28909e-05	5.43621e-08	1	8.0079e-07	9.88402e-10	0.372394
Dnajb5	2900215	2.87859e-10	5.29674e-20	0.0809409	1.39203e-05	2.5614e-15	1	8.0079e-07	1.97031e-16	1
Dusp1	6860121	2.98073e-10	1.10325e-17	1.38141e-06	1.44142e-05	5.33508e-13	0.0668021	8.0079e-07	2.42503e-14	0.0111337
Slc2a1	2100609	3.83024e-10	0.0480434	0.0373156	1.85223e-05	1	1	9.74857e-07	0.398544	1
Axud1	1230053	4.57032e-10	0.000835062	0.000384385	2.21012e-05	1	1	1.10506e-06	0.034812	0.502381
Tnfrsf25	3850707	5.70978e-10	1.7085e-11	6.97567e-05	2.76114e-05	8.26196e-07	1	1.26501e-06	1.05923e-08	0.197848
Arrdc2	104540670	5.75502e-10	1.45836e-07	0.000435125	2.78301e-05	0.00705236	1	1.26501e-06	3.01383e-05	0.526045
Xdh	6840446	9.22817e-10	6.7159e-07	0.00251974	4.46256e-05	0.0324767	1	1.94024e-06	0.000110842	1
Dusp14	1230358	1.68278e-09	4.37228e-15	0.00155208	8.13757e-05	2.11435e-10	1	3.39066e-06	5.76957e-12	1
Hif3a	101940093	1.89343e-09	4.1109e-12	1.29375e-05	9.15626e-05	1.98795e-07	0.625634	3.66251e-06	3.25894e-09	0.0782042
Crem	6660041	2.05588e-09	1.76808e-18	0.155735	9.9418e-05	8.5501e-14	1	3.82377e-06	4.75006e-15	1
Zfp189	4730154	3.04148e-09	7.48336e-15	0.0272031	0.00014708	3.61881e-10	1	5.44739e-06	8.82635e-12	1
Gjb6	5390441	2.9512e-08	0.0249706	0.167277	0.00142714	1	1	5.09693e-05	0.294964	1
Tekt4	1090592	7.4194e-08	0.190133	0.444744	0.00358787	1	1	0.00012372	0.642383	1
Map3k6	6400390	9.9874e-08	0.000299799	0.0621857	0.00482971	1	1	0.00016099	0.0162892	1
Pla2g3	102650113	1.178e-07	7.67305e-06	0.149066	0.00569656	0.371053	1	0.00018376	0.000877195	1
Asah3l	2900093	1.2993e-07	0.0458051	0.0378269	0.00628317	1	1	0.000196349	0.391052	1
Rasd1	2450463	2.09739e-07	6.22909e-13	0.147547	0.0101425	3.01226e-08	1	0.00030735	5.79281e-10	1
Nostrin	360040	2.42247e-07	2.2422e-09	0.184545	0.0117146	0.000108428	1	0.000344546	8.34065e-07	1
Angptl4	6760593	2.53387e-07	1.00407e-05	0.0224045	0.0122533	0.485548	1	0.000350094	0.0010814	1
Plekhf1	5360400	3.79287e-07	2.78061e-14	0.000581954	0.0183415	1.34465e-09	1	0.000509487	3.05602e-11	0.67005
Pim3	3360138	3.96262e-07	7.81171e-07	7.3117e-05	0.0191624	0.0377759	1	0.000517904	0.000127621	0.197848
Homer1	101450593	4.84245e-07	2.76223e-34	0.00025304	0.0234171	1.33576e-29	1	0.00061624	4.45254e-30	0.404772
Midn	2260132	6.05911e-07	1.26446e-17	0.00206265	0.0293007	6.1147e-13	1	0.000751299	2.65856e-14	1
Pglyrp1	106550195	6.4134e-07	3.43754e-09	0.0559969	0.0310139	0.000166232	1	0.000775348	1.22349e-06	1
Npas4	2320204	6.73377e-07	3.65321e-08	0.000193062	0.0325632	0.00176662	1	0.000794223	9.01335e-06	0.373443
Car12	5290048	7.88797e-07	3.67628e-11	0.00329501	0.0381446	1.77778e-06	1	0.000908205	2.06718e-08	1
Arc	4610093	1.18509e-06	4.34054e-16	2.88799e-05	0.0573085	2.099e-11	1	0.00133276	6.77096e-13	0.126069
8430408G22Rik	6100736	1.31866e-06	5.3427e-16	0.00149418	0.0637677	2.58362e-11	1	0.00142994	8.07383e-13	1
P2ry13	2190010	1.33064e-06	0.00021025	0.00395951	0.0643472	1	1	0.00142994	0.0124889	1
Junb	4230048	1.45282e-06	2.55204e-16	0.00034781	0.0702553	1.23411e-11	1	0.00152729	4.25557e-13	0.480555
2410008K03Rik	6220309	1.59514e-06	0.00425247	0.626998	0.077138	1	1	0.00164123	0.105674	1
Grasp	5910735	2.06459e-06	4.40442e-06	0.644481	0.0998393	0.212989	1	0.00207999	0.000544595	1
ENSMUSG00000052976	106650390	2.1815e-06	1.05535e-06	0.000208733	0.105493	0.0510346	1	0.00215292	0.000162531	0.376865
Adipor2	1510035	2.72786e-06	0.0423926	0.0203567	0.131914	1	1	0.00263827	0.380231	1
Galntl2	105340408	3.12714e-06	4.33198e-08	0.00458837	0.151222	0.00209486	1	0.00296514	1.04743e-05	1
Dusp12	105050403	3.74062e-06	8.92452e-11	1.18098e-07	0.180889	4.31572e-06	0.00571097	0.00347864	4.54286e-08	0.00114219
Tcfcp2l1	5340497	4.02697e-06	0.11162	0.406752	0.194736	1	1	0.00367427	0.541905	1
Gpr3	2970452	5.54173e-06	1.11826e-10	0.0286838	0.267987	5.40766e-06	1	0.00489277	5.57491e-08	1
A130092J06Rik	6110164	5.56479e-06	4.20302e-06	0.00140024	0.269102	0.20325	1	0.00489277	0.000522492	1
Dclre1b	4730373	6.27382e-06	0.000143409	0.0358406	0.303389	1	1	0.00533514	0.00919897	1
Cmtm3	1940180	6.28858e-06	0.1172	0.556689	0.304103	1	1	0.00533514	0.551481	1
Errfi1	3450273	6.7539e-06	2.08482e-10	0.0105689	0.326605	1.00818e-05	1	0.00563112	9.42222e-08	1
Txnip	102640017	6.97654e-06	0.000626087	8.99022e-05	0.337371	1	1	0.00571816	0.0277764	0.217375
Dusp5	104060746	7.23325e-06	1.48542e-10	0.00283991	0.349786	7.18319e-06	1	0.00582976	7.18319e-08	1
Spink8	4670086	7.88694e-06	0.0653931	0.67655	0.381396	1	1	0.0062524	0.449506	1
Spsb1	2850093	1.0833e-05	3.53203e-07	0.0206002	0.523863	0.0170802	1	0.00843567	6.30265e-05	1
Arid5a	2450133	1.09898e-05	1.71879e-06	0.26624	0.531447	0.0831171	1	0.00843567	0.000243032	1
Mesdc1	2030019	1.20228e-05	3.58556e-15	0.869213	0.581397	1.7339e-10	1	0.00908433	4.95401e-12	1
Stk40	4060441	1.29554e-05	0.000403548	0.383454	0.626496	1	1	0.00963841	0.0203703	1
Itpk1	3360056	1.3191e-05	9.73912e-06	0.0685223	0.637892	0.470964	1	0.00966503	0.00105597	1
Ppp2r1b	4280739	1.47375e-05	4.56342e-19	0.0371202	0.712678	2.20678e-14	1	0.0106274	1.39094e-15	1
Tmprss6	7050022	1.49441e-05	0.187705	0.0261251	0.722666	1	1	0.0106274	0.639903	1
Gch1	670364	1.8416e-05	3.09418e-11	0.41745	0.890559	1.49628e-06	1	0.0129067	1.78129e-08	1
Sdc4	6370411	1.97912e-05	0.527764	0.707236	0.957064	1	1	0.0134941	0.847734	1
Fkbp5	2190048	1.98122e-05	2.87491e-05	0.288869	0.958078	1	1	0.0134941	0.00250495	1
Dbp	4200270	0.310258	1.15187e-35	0.207188	1	5.57021e-31	1	0.999975	5.57021e-31	1
Arntl	3170463	0.0726073	3.21643e-22	0.104612	1	1.5554e-17	1	0.999975	2.222e-18	1
Tmem16b	2470139	0.445107	3.87378e-22	0.17009	1	1.87328e-17	1	0.999975	2.3416e-18	1
Creld2	5670184	0.0297817	4.8201e-22	0.180787	1	2.33091e-17	1	0.999975	2.5899e-18	1
Nfil3	4070377	0.000163832	6.55867e-21	0.923161	1	3.17164e-16	1	0.079226	3.17164e-17	1
Gm129	106100524	0.387388	1.7286e-20	0.174364	1	8.35917e-16	1	0.999975	7.59925e-17	1
Mmp14	670079	0.758347	4.96649e-20	0.32874	1	2.4017e-15	1	0.999975	1.97031e-16	1
Zdhhc14	3780458	0.0703628	7.10577e-20	0.190703	1	3.43621e-15	1	0.999975	2.45444e-16	1
OTTMUSG00000007191	105360161	0.302356	4.60213e-19	0.322494	1	2.2255e-14	1	0.999975	1.39094e-15	1
Spon2	2680136	0.779851	4.53227e-18	0.0803793	1	2.19172e-13	1	0.999975	1.15354e-14	1
Egr1	4610347	0.000712971	4.79605e-18	0.0843272	1	2.31927e-13	1	0.257297	1.15964e-14	1
Ccno	2970152	0.0583387	4.70071e-17	0.125802	1	2.27317e-12	1	0.999975	9.47155e-14	1
Rasl11b	101230279	0.222382	9.66548e-17	0.0905036	1	4.67403e-12	1	0.999975	1.7977e-13	1
Trim9	106840576	0.476067	2.34501e-16	0.254242	1	1.134e-11	1	0.999975	4.05001e-13	1
Xbp1	3840594	0.0141818	3.22027e-16	0.472241	1	1.55726e-11	1	0.999975	5.19086e-13	1
Pfkfb3	630706	0.00322044	1.31106e-15	0.933095	1	6.34005e-11	1	0.680148	1.92123e-12	1
Sox18	2320086	7.20492e-05	1.35626e-15	1.04562e-10	1	6.55862e-11	5.05639e-06	0.0405135	1.92901e-12	2.5282e-06
Per3	107100154	0.0455996	4.41445e-15	0.81095	1	2.13474e-10	1	0.999975	5.76957e-12	1
Zfp46	3520022	0.0669536	5.0155e-15	0.249001	1	2.42539e-10	1	0.999975	6.38261e-12	1
Dnajb1	1090041	0.000759934	5.40307e-15	0.00565523	1	2.61282e-10	1	0.26824	6.69953e-12	1
2210008F06Rik	104590364	0.221112	7.26818e-15	0.0104308	1	3.51475e-10	1	0.999975	8.78687e-12	1
Plekhg4	3840632	4.08177e-05	9.4579e-15	0.0610324	1	4.57365e-10	1	0.0259719	1.08896e-11	1
Pla2g4e	103610088	3.74473e-05	1.99789e-14	0.00795102	1	9.66138e-10	1	0.0244713	2.24683e-11	1
Trat1	106510338	0.0600758	4.90266e-14	0.153645	1	2.37083e-09	1	0.999975	5.26851e-11	1
Bcl2	3800044	0.0143299	9.99976e-14	0.0721446	1	4.83568e-09	1	0.999975	1.05124e-10	1
Dnajb11	4150168	0.0314337	1.66023e-13	0.0242839	1	8.02852e-09	1	0.999975	1.7082e-10	1
Hspb1	6760435	0.0745334	2.33141e-13	0.243948	1	1.12743e-08	1	0.999975	2.3488e-10	1
0610040B10Rik	103130092	0.00777409	2.71427e-13	0.00712523	1	1.31257e-08	1	0.999975	2.67871e-10	1
Chordc1	6650577	0.397475	3.73185e-13	0.230058	1	1.80465e-08	1	0.999975	3.60929e-10	1
Bfsp2	730494	0.820831	4.25164e-13	0.847497	1	2.05601e-08	1	0.999975	4.03139e-10	1
Tmem16b	100360671	0.114959	6.46683e-13	0.114624	1	3.12723e-08	1	0.999975	5.90043e-10	1
Serpinh1	6130014	0.0960481	7.54386e-13	0.278205	1	3.64806e-08	1	0.999975	6.75566e-10	1
Pkp2	106980348	9.76253e-05	1.22634e-12	0.00156774	1	5.93032e-08	1	0.0524551	1.05899e-09	1
Gpr17	5890671	0.650073	1.53551e-12	0.484715	1	7.4254e-08	1	0.999975	1.3027e-09	1
Nr1d1	770746	0.635398	1.9487e-12	0.897289	1	9.42353e-08	1	0.999975	1.62475e-09	1
Bag3	4200487	0.0359322	2.4914e-12	0.794585	1	1.20479e-07	1	0.999975	2.04202e-09	1
Dusp11	1500088	0.0197863	3.084e-12	0.5392	1	1.49136e-07	1	0.999975	2.4856e-09	1
Plat	6860128	0.00181498	4.18938e-12	0.609872	1	2.0259e-07	1	0.494809	3.26758e-09	1
P4ha1	2630692	0.00703695	4.41447e-12	0.604771	1	2.13475e-07	1	0.999975	3.38849e-09	1
E130203B14Rik	870551	0.37879	4.59107e-12	0.611018	1	2.22015e-07	1	0.999975	3.46899e-09	1
Etv5	110017	0.128275	4.86666e-12	0.46231	1	2.35342e-07	1	0.999975	3.62065e-09	1
Srpk1	450110	0.544444	6.42554e-12	0.594654	1	3.10726e-07	1	0.999975	4.70797e-09	1
LOC381739	105690452	0.18826	7.61815e-12	0.459622	1	3.68398e-07	1	0.999975	5.49849e-09	1
Inmt	2320020	0.333687	8.50681e-12	0.6721	1	4.11372e-07	1	0.999975	6.0496e-09	1
Rlbp1l1	105080100	0.000405065	8.84461e-12	0.0131055	1	4.27708e-07	1	0.17647	6.19866e-09	1
D330027H18Rik	580736	0.334333	1.04905e-11	0.558775	1	5.07299e-07	1	0.999975	7.21688e-09	1
Kcnd1	100870286	0.128246	1.05959e-11	0.03277	1	5.12398e-07	1	0.999975	7.21688e-09	1
6332401O19Rik	6040215	0.152786	1.12007e-11	0.0928511	1	5.41642e-07	1	0.999975	7.44358e-09	1
Tnfrsf12a	4810253	0.000374957	1.13119e-11	0.575177	1	5.47022e-07	1	0.164838	7.44358e-09	1
Rbm12	6660129	0.413366	1.13906e-11	0.858563	1	5.50825e-07	1	0.999975	7.44358e-09	1
Rasl11a	102810239	0.0040231	1.24045e-11	0.0723909	1	5.99856e-07	1	0.775096	7.99808e-09	1
Per1	101780008	0.585419	1.37153e-11	0.221926	1	6.63245e-07	1	0.999975	8.72691e-09	1
C030014I23Rik	106550575	0.248499	1.70059e-11	0.211312	1	8.22371e-07	1	0.999975	1.05923e-08	1
Rbm12	4570239	0.118049	1.78557e-11	0.453079	1	8.63465e-07	1	0.999975	1.09299e-08	1
Tmem100	6220064	0.390258	1.85312e-11	0.799717	1	8.9613e-07	1	0.999975	1.12016e-08	1
Hhex	2340575	0.508613	1.97246e-11	0.0020718	1	9.5384e-07	1	0.999975	1.17758e-08	1
Fkhl18	6370603	0.942819	2.188e-11	0.503986	1	1.05807e-06	1	0.999975	1.29033e-08	1
5430433G21Rik	3800348	4.32653e-05	2.34145e-11	0.342394	1	1.13228e-06	1	0.0271717	1.36419e-08	1
Mett10d	3780373	0.212607	3.3699e-11	0.0464444	1	1.62961e-06	1	0.999975	1.91719e-08	1
Rsad2	2120619	0.477211	4.27824e-11	0.579614	1	2.06887e-06	1	0.999975	2.37801e-08	1
Cobl	6110066	0.849972	4.57296e-11	0.358059	1	2.21139e-06	1	0.999975	2.51294e-08	1
Lmo2	5360450	0.362978	4.80672e-11	0.0187665	1	2.32443e-06	1	0.999975	2.61172e-08	1
Rasl11b	102680427	0.30739	5.30434e-11	0.087892	1	2.56507e-06	1	0.999975	2.85008e-08	1
Gadd45g	2510142	0.00455054	6.02573e-11	0.0243498	1	2.91392e-06	1	0.849633	3.20211e-08	1
1700093K21Rik	450551	0.736949	6.98466e-11	0.244482	1	3.37764e-06	1	0.999975	3.67135e-08	1
Taf12	6180603	0.535756	7.24292e-11	0.265458	1	3.50253e-06	1	0.999975	3.76616e-08	1
Cldn5	6510717	0.00124155	8.40874e-11	2.99636e-05	1	4.0663e-06	1	0.372913	4.32585e-08	0.126069
Cdr2	6200377	0.156923	9.79879e-11	0.599022	1	4.7385e-06	1	0.999975	4.93594e-08	1
Wdr78	5390148	0.0557082	1.30202e-10	0.265914	1	6.29629e-06	1	0.999975	6.42478e-08	1
Gadd45a	2900717	0.332324	1.40281e-10	0.752221	1	6.78372e-06	1	0.999975	6.85225e-08	1
Nedd4l	6380368	0.0228244	1.53627e-10	0.703779	1	7.42912e-06	1	0.999975	7.35556e-08	1
Zfp346	102320047	0.521967	1.56109e-10	0.691074	1	7.54914e-06	1	0.999975	7.40112e-08	1
Phex	540162	0.0140747	1.71642e-10	0.0719084	1	8.30026e-06	1	0.999975	8.0585e-08	1
Srf	70139	0.000147514	1.73569e-10	0.114121	1	8.39345e-06	1	0.0720553	8.07063e-08	1
Camkk1	6370324	0.576022	1.89865e-10	0.741991	1	9.1815e-06	1	0.999975	8.74428e-08	1
1700113I22Rik	3440647	0.0259148	2.03983e-10	0.0447669	1	9.8642e-06	1	0.999975	9.30585e-08	1
Sgsm1	1500647	0.00530786	2.29816e-10	0.471759	1	1.11134e-05	1	0.928218	1.02902e-07	1
Itga10	6330438	0.0156217	2.36173e-10	0.355589	1	1.14209e-05	1	0.999975	1.04779e-07	1
Chmp1b	3290239	0.000816389	2.98383e-10	0.0124193	1	1.44292e-05	1	0.279993	1.31175e-07	1
Sdf2l1	4230446	0.261974	3.50681e-10	0.603253	1	1.69582e-05	1	0.999975	1.52777e-07	1
Pcsk9	3120044	0.497746	4.20647e-10	0.0642762	1	2.03416e-05	1	0.999975	1.81622e-07	1
EG545893	670520	0.00139982	4.36947e-10	0.101733	1	2.11299e-05	1	0.410258	1.8699e-07	1
Dusp4	100630110	0.0443998	4.57568e-10	0.0980149	1	2.21271e-05	1	0.999975	1.94097e-07	1
Bcl6	940100	7.02396e-05	4.79781e-10	0.0792488	1	2.32012e-05	1	0.0404363	2.0175e-07	1
Lrrtm4	102570139	0.00302712	5.17381e-10	0.338246	1	2.50195e-05	1	0.665242	2.15685e-07	1
4932415G12Rik	6900152	0.317521	5.40558e-10	0.210511	1	2.61403e-05	1	0.999975	2.23422e-07	1
E130016E03Rik	3830639	0.054546	6.47148e-10	0.580151	1	3.12948e-05	1	0.999975	2.6521e-07	1
Klf2	6860270	0.0652354	6.66743e-10	0.19832	1	3.22424e-05	1	0.999975	2.70944e-07	1
Arih1	6900025	0.0877102	6.93263e-10	0.188928	1	3.35248e-05	1	0.999975	2.79373e-07	1
Fkbp4	870035	0.682917	7.63532e-10	0.851926	1	3.69229e-05	1	0.999975	3.05148e-07	1
Prmt2	670039	0.775041	7.70049e-10	0.752805	1	3.7238e-05	1	0.999975	3.0523e-07	1
Dusp6	5910286	0.00313177	8.63236e-10	0.0020079	1	4.17444e-05	1	0.679127	3.39385e-07	1
2600011E07Rik	103190358	0.129204	9.21714e-10	0.388274	1	4.45723e-05	1	0.999975	3.59454e-07	1
Stk24	6760484	0.32863	9.66953e-10	0.688858	1	4.67599e-05	1	0.999975	3.74079e-07	1
Slc40a1	2370286	0.0613137	1.03401e-09	0.0637038	1	5.00027e-05	1	0.999975	3.96847e-07	1
Phf10	3830632	0.78965	1.51384e-09	0.893819	1	7.32061e-05	1	0.999975	5.76426e-07	1
Pdk4	6400300	0.000129465	1.60516e-09	0.346962	1	7.76222e-05	1	0.065902	6.06424e-07	1
Hnrpc	1570133	0.152766	2.10382e-09	0.371281	1	0.000101736	1	0.999975	7.88653e-07	1
Cryab	4810619	0.299375	2.63877e-09	0.703045	1	0.000127606	1	0.999975	9.66709e-07	1
Dusp4	2690044	6.96833e-05	3.13374e-09	0.0194181	1	0.000151541	1	0.0404363	1.13941e-06	1
Zfp346	107150114	0.00688827	3.32918e-09	0.0706309	1	0.000160993	1	0.999975	1.20144e-06	1
C030013G03Rik	102690292	0.184159	3.4409e-09	0.0092716	1	0.000166395	1	0.999975	1.22349e-06	1
Dok3	3870167	0.0191048	3.75297e-09	0.137149	1	0.000181486	1	0.999975	1.32472e-06	1
Sh3kbp1	7000309	0.666507	3.78458e-09	0.309219	1	0.000183015	1	0.999975	1.3262e-06	1
Bcl2	5690068	0.383248	4.09896e-09	0.462313	1	0.000198217	1	0.999975	1.41584e-06	1
Arid5b	104670619	0.000538662	4.71575e-09	0.0531236	1	0.000228044	1	0.212616	1.61734e-06	1
1700102P08Rik	5670180	0.00262802	4.76778e-09	0.00615884	1	0.00023056	1	0.609946	1.62366e-06	1
Pgpep1	2650739	0.599762	4.8048e-09	0.9309	1	0.000232351	1	0.999975	1.62483e-06	1
Ddit4	2570408	0.000805571	5.29332e-09	0.053323	1	0.000255974	1	0.278256	1.7776e-06	1
Ephx1	1740136	0.659436	5.41648e-09	0.797332	1	0.00026193	1	0.999975	1.80641e-06	1
Fancc	100050528	0.113225	5.45392e-09	0.0848661	1	0.000263741	1	0.999975	1.80644e-06	1
BC052484	4730300	0.0886912	5.51011e-09	0.273907	1	0.000266458	1	0.999975	1.81264e-06	1
Acacb	102690278	0.000188041	6.86303e-09	0.446555	1	0.000331882	1	0.0891497	2.24245e-06	1
Edg8	1990441	0.802733	7.13216e-09	0.745222	1	0.000344897	1	0.999975	2.31475e-06	1
A830007P12Rik	5550438	0.971221	7.34231e-09	0.236074	1	0.000355059	1	0.999975	2.36706e-06	1
Fbrs	2570520	0.103588	7.45933e-09	0.337414	1	0.000360718	1	0.999975	2.38301e-06	1
Cbfa2t3h	6520044	0.171608	7.5133e-09	0.986174	1	0.000363328	1	0.999975	2.38301e-06	1
Arfl4	6200040	0.003698	7.5396e-09	0.428495	1	0.0003646	1	0.736782	2.38301e-06	1
C030004G16Rik	100940746	0.176229	7.66339e-09	0.143763	1	0.000370586	1	0.999975	2.4064e-06	1
Gm266	106110100	0.0746954	8.02684e-09	0.785293	1	0.000388162	1	0.999975	2.50427e-06	1
Cldn1	5670746	0.000454025	8.69051e-09	0.430518	1	0.000420256	1	0.190919	2.69395e-06	1
Per1	100460114	0.133045	9.11019e-09	0.343226	1	0.000440551	1	0.999975	2.80605e-06	1
Kcnk13	6200541	0.00180924	9.2775e-09	0.0569863	1	0.000448641	1	0.494809	2.8395e-06	1
Ippk	2680619	0.0055578	9.36765e-09	0.889597	1	0.000453001	1	0.944529	2.84906e-06	1
Pdxdc1	6620021	0.00792585	1.04347e-08	0.475222	1	0.000504602	1	0.999975	3.1526e-06	1
Purg	1190593	0.00115551	1.04961e-08	0.0328235	1	0.000507569	1	0.361844	3.1526e-06	1
Fpr-rs2	2190438	0.573077	1.09518e-08	0.103382	1	0.000529608	1	0.999975	3.26919e-06	1
Sat1	4570463	0.296933	1.24429e-08	0.419372	1	0.000601714	1	0.999975	3.6915e-06	1
2610024E20Rik	3120736	0.186677	1.27789e-08	0.813874	1	0.000617962	1	0.999975	3.76806e-06	1
Npal3	3290242	0.703838	1.47209e-08	0.283649	1	0.000711873	1	0.999975	4.31438e-06	1
LOC226990	100450577	0.603374	1.48829e-08	0.448945	1	0.000719709	1	0.999975	4.33559e-06	1
Slc25a25	1230605	0.000310409	1.55026e-08	0.298793	1	0.000749675	1	0.140287	4.48907e-06	1
Rhoj	6660176	0.00771152	1.58815e-08	0.0906248	1	0.000767996	1	0.999975	4.55588e-06	1
Hnrpc	3610131	0.913916	1.59217e-08	0.743828	1	0.000769944	1	0.999975	4.55588e-06	1
Uspl1	2470279	0.145192	1.71442e-08	0.10021	1	0.00082906	1	0.999975	4.869e-06	1
2810029C07Rik	100510414	0.00887895	1.72174e-08	0.0682386	1	0.000832599	1	0.999975	4.869e-06	1
Amigo3	2260102	0.00334936	1.76005e-08	0.166487	1	0.000851127	1	0.692173	4.94841e-06	1
Epha8	6520242	0.576455	1.82036e-08	0.495758	1	0.000880289	1	0.999975	5.08838e-06	1
C920006O11Rik	104780053	0.00474084	1.93873e-08	0.0459228	1	0.000937531	1	0.868399	5.38811e-06	1
Sh3md4	5130435	0.697674	2.0303e-08	0.771482	1	0.00098181	1	0.999975	5.61035e-06	1
C030009J22Rik	103830037	0.0375115	2.13076e-08	0.762059	1	0.00103039	1	0.999975	5.85451e-06	1
Cd200	103440735	0.0308803	2.18254e-08	0.560758	1	0.00105543	1	0.999975	5.95941e-06	1
Kctd20	1410390	0.386518	2.19359e-08	0.322229	1	0.00106077	1	0.999975	5.95941e-06	1
Phf10	3130093	0.499675	2.20883e-08	0.956014	1	0.00106814	1	0.999975	5.96729e-06	1
Gm101	1940132	0.222853	2.44747e-08	0.496533	1	0.00118355	1	0.999975	6.57528e-06	1
7330423F06Rik	106650619	0.000769222	2.4946e-08	0.256209	1	0.00120634	1	0.269551	6.66485e-06	1
Traf3	5690647	0.0571238	2.53109e-08	0.735027	1	0.00122398	1	0.999975	6.72518e-06	1
Mmp23	3940278	0.0786872	2.69852e-08	0.243207	1	0.00130495	1	0.999975	7.12539e-06	1
Gspt1	5420050	0.796909	2.71118e-08	0.546113	1	0.00131107	1	0.999975	7.12539e-06	1
Hsp110	1690017	0.15792	2.75012e-08	0.33688	1	0.00132991	1	0.999975	7.18868e-06	1
Ypel5	101500088	0.36581	2.88871e-08	0.366737	1	0.00139692	1	0.999975	7.49571e-06	1
Eef2k	105720433	0.118562	2.89858e-08	0.175394	1	0.0014017	1	0.999975	7.49571e-06	1
9330197B14Rik	102940348	0.00383971	2.94079e-08	0.170549	1	0.00142211	1	0.7548	7.55254e-06	1
Thtpa	104150139	0.0439191	2.9518e-08	0.105387	1	0.00142743	1	0.999975	7.55254e-06	1
Lman2	430154	0.0421157	3.10193e-08	0.741993	1	0.00150003	1	0.999975	7.89491e-06	1
Btaf1	6840619	0.0325432	3.11929e-08	0.614016	1	0.00150843	1	0.999975	7.89753e-06	1
Per2	3390593	0.000220933	3.19017e-08	0.000115709	1	0.0015427	1	0.10273	8.0349e-06	0.266451
Osbpl3	3170164	0.0672027	3.32703e-08	0.0863139	1	0.00160888	1	0.999975	8.33618e-06	1
Tubd1	6290059	0.29465	3.45604e-08	0.0300641	1	0.00167127	1	0.999975	8.61479e-06	1
Egfl7	150113	0.0339334	3.62486e-08	0.11604	1	0.00175291	1	0.999975	8.98927e-06	1
4930519N13Rik	4760286	0.00681184	3.69816e-08	0.0010443	1	0.00178835	1	0.999975	9.07794e-06	0.946555
Adora2b	6860253	0.945757	3.85454e-08	0.695337	1	0.00186398	1	0.999975	9.41404e-06	1
Nrp1	4920280	0.797833	3.92605e-08	0.790652	1	0.00189856	1	0.999975	9.54049e-06	1
Trib2	4120605	0.00401997	4.43697e-08	0.0102848	1	0.00214563	1	0.775096	1.06748e-05	1
Gipc2	3800463	0.44146	4.54289e-08	0.529235	1	0.00219685	1	0.999975	1.08755e-05	1
Sox21	4670041	0.0480752	4.64616e-08	0.187989	1	0.00224679	1	0.999975	1.10679e-05	1
A630084N20Rik	102350528	0.474505	4.71035e-08	0.941088	1	0.00227783	1	0.999975	1.11658e-05	1
Blm	520619	0.150331	5.44037e-08	0.474195	1	0.00263085	1	0.999975	1.28334e-05	1
Hist2h2aa1	103390242	0.224188	5.52662e-08	0.389944	1	0.00267256	1	0.999975	1.29736e-05	1
Ak3l1	7100601	0.562649	5.72919e-08	0.647225	1	0.00277052	1	0.999975	1.33842e-05	1
Rab3ip	5550100	0.214837	6.20238e-08	0.262009	1	0.00299935	1	0.999975	1.44199e-05	1
Dnd1	4570315	0.000182045	6.31355e-08	0.0130004	1	0.00305311	1	0.0871619	1.46082e-05	1
B830017H08Rik	102260286	0.0492551	6.40288e-08	0.317715	1	0.0030963	1	0.999975	1.47443e-05	1
Ppp1r3c	2640170	0.0734586	6.8287e-08	0.707843	1	0.00330222	1	0.999975	1.56503e-05	1
C130057N11Rik	102340736	0.0214011	6.93113e-08	0.300173	1	0.00335175	1	0.999975	1.58102e-05	1
Btrc	105390309	0.207342	7.04617e-08	0.321306	1	0.00340739	1	0.999975	1.59971e-05	1
Rbm4	2360113	0.46727	7.09334e-08	0.623564	1	0.0034302	1	0.999975	1.6029e-05	1
Hist1h3c	4780092	0.00138731	7.18361e-08	0.034995	1	0.00347385	1	0.40907	1.61574e-05	1
Cyp2s1	2970725	0.799141	7.22415e-08	0.929377	1	0.00349346	1	0.999975	1.61734e-05	1
Pkp2	2030408	0.000520607	8.35242e-08	0.236344	1	0.00403906	1	0.208062	1.85278e-05	1
A830059I20Rik	3120072	0.296261	9.01265e-08	0.465742	1	0.00435834	1	0.999975	1.99011e-05	1
Lhfpl2	450020	0.958412	9.14231e-08	0.000180845	1	0.00442104	1	0.999975	2.00956e-05	0.372394
Gats	1340563	0.02721	9.21902e-08	0.675984	1	0.00445813	1	0.999975	2.01726e-05	1
D330017J20Rik	102190021	0.68967	9.96061e-08	0.652415	1	0.00481675	1	0.999975	2.16971e-05	1
Spry4	1570594	0.00186211	1.05194e-07	0.208451	1	0.00508698	1	0.495132	2.28116e-05	1
Tmem86a	2060575	0.212837	1.05712e-07	0.549592	1	0.00511203	1	0.999975	2.28215e-05	1
Ccbp2	6620176	0.00508946	1.10744e-07	0.0128894	1	0.00535534	1	0.908178	2.38015e-05	1
Inpp4a	6100519	0.140264	1.13027e-07	0.837295	1	0.00546574	1	0.999975	2.41847e-05	1
A930002C04Rik	104540451	0.0254487	1.15457e-07	0.52515	1	0.00558328	1	0.999975	2.45959e-05	1
2310010G23Rik	101410184	0.959958	1.18193e-07	0.979958	1	0.00571556	1	0.999975	2.50683e-05	1
Upp1	3850358	0.530552	1.19098e-07	0.887911	1	0.00575934	1	0.999975	2.515e-05	1
Pnma1	104810014	0.23438	1.22439e-07	0.124824	1	0.00592088	1	0.999975	2.5743e-05	1
Insc	380605	0.0110486	1.23774e-07	0.197091	1	0.00598544	1	0.999975	2.58531e-05	1
Fzd3	1500397	0.0824886	1.24032e-07	0.593937	1	0.00599792	1	0.999975	2.58531e-05	1
Ncoa5	2060647	0.10407	1.36936e-07	0.4734	1	0.00662194	1	0.999975	2.84203e-05	1
9930108O06Rik	107100100	0.0643525	1.54457e-07	0.172625	1	0.00746923	1	0.999975	3.17e-05	1
Hist1h3i	7100270	0.0709568	1.54704e-07	0.171534	1	0.00748119	1	0.999975	3.17e-05	1
Gas7	2120358	0.256212	1.60957e-07	0.408	1	0.00778356	1	0.999975	3.27474e-05	1
Gpr68	1190537	0.0333679	1.6117e-07	0.614211	1	0.00779387	1	0.999975	3.27474e-05	1
Pdia4	70100	0.684432	1.63658e-07	0.555243	1	0.0079142	1	0.999975	3.31138e-05	1
Mpp3	6770168	0.0208593	1.70691e-07	0.37289	1	0.0082543	1	0.999975	3.43929e-05	1
Ddit4l	3370292	0.85588	1.83075e-07	0.421373	1	0.00885313	1	0.999975	3.6735e-05	1
D030054H15Rik	101500408	0.660114	1.88024e-07	0.0885852	1	0.00909245	1	0.999975	3.75721e-05	1
Pnrc1	106520092	0.0155625	1.89716e-07	0.0221411	1	0.00917431	1	0.999975	3.77543e-05	1
2310044G17Rik	100630332	0.468767	1.98227e-07	0.810012	1	0.00958584	1	0.999975	3.92862e-05	1
Sox12	102900040	0.616297	2.10946e-07	0.390032	1	0.0102009	1	0.999975	4.16364e-05	1
Arrdc4	2810019	0.709599	2.15817e-07	0.269247	1	0.0104365	1	0.999975	4.24247e-05	1
AU021838	2350196	0.692853	2.30928e-07	0.292933	1	0.0111672	1	0.999975	4.52114e-05	1
Clspn	5550632	0.0142246	2.33162e-07	0.418479	1	0.0112753	1	0.999975	4.53314e-05	1
Car13	2900184	0.0552853	2.33416e-07	0.480017	1	0.0112875	1	0.999975	4.53314e-05	1
Slco1a4	101050537	0.496252	2.37273e-07	0.833151	1	0.011474	1	0.999975	4.58961e-05	1
Trat1	6590484	0.387841	2.45692e-07	0.503135	1	0.0118812	1	0.999975	4.71973e-05	1
Ccnd2	102350114	0.687543	2.45951e-07	0.843139	1	0.0118937	1	0.999975	4.71973e-05	1
Gucy1a3	100840093	0.000601884	2.52472e-07	0.577416	1	0.0122091	1	0.22918	4.82571e-05	1
D030067L12Rik	101170273	0.387413	2.5746e-07	0.931645	1	0.0124502	1	0.999975	4.89032e-05	1
Lsm4	7100717	0.398666	2.57875e-07	0.312972	1	0.0124703	1	0.999975	4.89032e-05	1
Ctgf	4540577	0.733558	2.62152e-07	0.133911	1	0.0126771	1	0.999975	4.94215e-05	1
Rbm14	102940736	0.454563	2.62652e-07	0.880923	1	0.0127013	1	0.999975	4.94215e-05	1
Bcl2	2470138	0.0624526	2.65766e-07	0.670234	1	0.0128519	1	0.999975	4.98137e-05	1
Paqr7	5900615	0.960335	2.67584e-07	0.687109	1	0.0129398	1	0.999975	4.99608e-05	1
BC059177	2100520	0.237984	2.69481e-07	0.509272	1	0.0130316	1	0.999975	5.01214e-05	1
Socs2	4760692	0.413619	2.75077e-07	0.182488	1	0.0133022	1	0.999975	5.09662e-05	1
Per1	3290315	0.00051486	2.91899e-07	0.0102332	1	0.0141157	1	0.20748	5.38766e-05	1
Taf12	3710746	0.231576	2.95939e-07	0.455072	1	0.014311	1	0.999975	5.44146e-05	1
D330017J20Rik	103190008	0.798218	3.06061e-07	0.63874	1	0.0148005	1	0.999975	5.60625e-05	1
Aim1l	104210195	0.92261	3.10833e-07	0.149042	1	0.0150312	1	0.999975	5.67217e-05	1
Slc35f4	107000075	0.331537	3.14547e-07	0.417793	1	0.0152109	1	0.999975	5.71837e-05	1
Palmd	2900369	0.147584	3.17631e-07	0.884154	1	0.01536	1	0.999975	5.7528e-05	1
Hdac4	460079	0.607231	3.40085e-07	0.974841	1	0.0164458	1	0.999975	6.1365e-05	1
Stip1	6450390	0.0637242	3.42972e-07	0.571928	1	0.0165854	1	0.999975	6.16559e-05	1
E2f6	3850332	0.603187	3.46829e-07	0.183514	1	0.0167719	1	0.999975	6.21183e-05	1
Arrdc3	4610390	0.00115981	3.72425e-07	0.48182	1	0.0180097	1	0.361844	6.62122e-05	1
D330017J20Rik	105290706	0.559426	3.88033e-07	0.972161	1	0.0187645	1	0.999975	6.87344e-05	1
Tbl1xr1	106520403	0.116742	4.04662e-07	0.6069	1	0.0195687	1	0.999975	7.14185e-05	1
C330013E15Rik	104850095	0.0672628	4.20578e-07	0.0660565	1	0.0203383	1	0.999975	7.39575e-05	1
Grm4	6960092	0.000504036	4.2366e-07	0.407178	1	0.0204873	1	0.206561	7.42295e-05	1
A230078I05Rik	6560379	0.000245968	4.26932e-07	0.671169	1	0.0206456	1	0.113281	7.45327e-05	1
Lrrtm1	1690324	0.0443185	4.41513e-07	0.250571	1	0.0213507	1	0.999975	7.6801e-05	1
6430547I21Rik	100520019	0.0400146	4.54339e-07	0.342162	1	0.0219709	1	0.999975	7.87488e-05	1
Trim9	6450687	0.530989	4.57224e-07	0.613088	1	0.0221104	1	0.999975	7.89659e-05	1
Fbxo32	110037	0.223868	4.679e-07	0.215369	1	0.0226267	1	0.999975	8.04686e-05	1
C130075A20Rik	101660603	0.00516007	4.69253e-07	0.131471	1	0.0226921	1	0.917391	8.04686e-05	1
LOC380844	102640369	0.0588508	4.92301e-07	0.0463722	1	0.0238067	1	0.999975	8.4098e-05	1
3300002A11Rik	104540315	0.403848	4.93896e-07	0.503514	1	0.0238838	1	0.999975	8.4098e-05	1
Mthfd1l	3360131	0.146688	5.05772e-07	0.489342	1	0.0244581	1	0.999975	8.58179e-05	1
D230004N17Rik	102340619	0.113181	5.16714e-07	0.332356	1	0.0249873	1	0.999975	8.73343e-05	1
ORF28	940184	0.0223013	5.18321e-07	0.48482	1	0.025065	1	0.999975	8.73343e-05	1
Ppm2c	3360209	0.346391	5.37289e-07	0.472418	1	0.0259822	1	0.999975	9.02161e-05	1
Gstt2	1580519	0.356096	5.41675e-07	0.736557	1	0.0261943	1	0.999975	9.06378e-05	1
A930026H04Rik	106520292	0.000540795	5.54937e-07	0.270574	1	0.0268357	1	0.212616	9.25367e-05	1
Rnf207	104540403	0.171392	6.3719e-07	0.147039	1	0.0308133	1	0.999975	0.000105887	1
Zfp346	3990170	0.772495	6.67171e-07	0.618915	1	0.0322631	1	0.999975	0.00011049	1
Ralgps2	4780270	0.191511	7.05154e-07	0.927031	1	0.0340998	1	0.999975	0.000115986	1
Spata7	7000176	0.325547	7.57303e-07	0.424392	1	0.0366216	1	0.999975	0.000124141	1
Dhx32	2680138	0.402113	7.87496e-07	0.329528	1	0.0380817	1	0.999975	0.000128221	1
2010110K16Rik	100460095	0.127397	7.97874e-07	0.180845	1	0.0385836	1	0.999975	0.000129475	1
Rxrg	7040008	0.0260283	8.01987e-07	0.67382	1	0.0387825	1	0.999975	0.000129548	1
Ascc2	6860309	0.355686	8.03679e-07	0.310222	1	0.0388643	1	0.999975	0.000129548	1
4932442K08Rik	107100601	0.00102178	8.65194e-07	0.00105699	1	0.0418391	1	0.327226	0.000139	0.946555
0610010E21Rik	102230433	0.750194	8.75761e-07	0.509255	1	0.04235	1	0.999975	0.000140232	1
Rasgef1c	105420563	0.0958587	8.86245e-07	0.120306	1	0.0428571	1	0.999975	0.000141293	1
Pilra	102510739	0.410332	8.8823e-07	0.538914	1	0.042953	1	0.999975	0.000141293	1
Elovl6	5340746	0.414028	9.47257e-07	0.414944	1	0.0458075	1	0.999975	0.000150188	1
Enc1	4810348	0.126274	9.63656e-07	0.866224	1	0.0466005	1	0.999975	0.000152116	1
Soat1	1190019	0.521743	9.65703e-07	0.275016	1	0.0466995	1	0.999975	0.000152116	1
1700056N10Rik	103190348	0.761826	9.79251e-07	0.932286	1	0.0473546	1	0.999975	0.000153379	1
Irx3	4200112	0.888394	9.82965e-07	0.178921	1	0.0475342	1	0.999975	0.000153379	1
Tes	2680184	0.0105578	9.8324e-07	0.0876205	1	0.0475475	1	0.999975	0.000153379	1
Luzp1	940075	0.246953	9.92084e-07	0.801535	1	0.0479752	1	0.999975	0.000154261	1
2900054C01Rik	102760121	0.0507711	1.00931e-06	0.970184	1	0.048808	1	0.999975	0.000156436	1
C030010B13Rik	106900044	0.325267	1.03693e-06	0.775633	1	0.0501438	1	0.999975	0.000160204	1
Lrfn2	6450411	0.729365	1.07257e-06	0.267641	1	0.0518674	1	0.999975	0.000164658	1
Cdk2ap1	2340156	0.1255	1.09222e-06	0.594385	1	0.0528176	1	0.999975	0.000167144	1
Rnf125	4560273	0.971311	1.10827e-06	0.385787	1	0.0535939	1	0.999975	0.000169066	1
Hspa1b	105700270	0.601701	1.12312e-06	0.727427	1	0.0543116	1	0.999975	0.000170791	1
Reln	103870056	0.253372	1.16003e-06	0.00023949	1	0.0560968	1	0.999975	0.000175852	0.399354
C030014K22Rik	3450139	0.0987589	1.16966e-06	0.306733	1	0.0565626	1	0.999975	0.000176758	1
Egr3	100870035	0.00959186	1.18231e-06	0.618247	1	0.0571744	1	0.999975	0.000177738	1
Hbegf	2030156	0.00317703	1.18541e-06	0.0394662	1	0.057324	1	0.6798	0.000177738	1
Akap12	1450739	0.0794629	1.18717e-06	0.988092	1	0.0574094	1	0.999975	0.000177738	1
Adamts9	101580446	0.0575547	1.20806e-06	0.070301	1	0.0584192	1	0.999975	0.000180306	1
Nanos2	6290168	0.0087415	1.21436e-06	0.0372327	1	0.0587242	1	0.999975	0.00018069	1
Hist1h2be	6550053	0.0761878	1.24755e-06	0.290712	1	0.060329	1	0.999975	0.000185058	1
Med19	1690711	0.024274	1.28149e-06	0.993107	1	0.0619705	1	0.999975	0.000189512	1
Slc9a2	104590092	0.142567	1.29291e-06	0.217947	1	0.0625225	1	0.999975	0.000190617	1
LOC382163	104730170	0.426525	1.34676e-06	0.993405	1	0.0651267	1	0.999975	0.000197954	1
Ppp1r3g	103450181	0.000145148	1.35242e-06	0.00520587	1	0.0654005	1	0.0720553	0.000198183	1
Irak2	101780605	0.0981955	1.38841e-06	0.0126131	1	0.0671407	1	0.999975	0.000202842	1
2310003H01Rik	5690440	0.0835608	1.41481e-06	0.0565802	1	0.0684175	1	0.999975	0.000206077	1
Ssb	4070673	0.320015	1.42128e-06	0.590206	1	0.0687301	1	0.999975	0.000206397	1
2810416G20Rik	102120021	0.0883702	1.43522e-06	0.0608783	1	0.0694044	1	0.999975	0.000207798	1
Gramd1b	2320504	0.0668731	1.50406e-06	0.165866	1	0.0727335	1	0.999975	0.000217115	1
A530083M17Rik	102480487	0.843953	1.5197e-06	0.489654	1	0.0734895	1	0.999975	0.000218719	1
Per3	100450093	0.754902	1.55381e-06	0.733961	1	0.0751391	1	0.999975	0.000222965	1
Hdh	3870672	0.00471301	1.56938e-06	0.673003	1	0.0758919	1	0.86805	0.000224532	1
Lox	5340372	0.231538	1.57443e-06	0.27434	1	0.0761362	1	0.999975	0.000224591	1
2900006B11Rik	106380128	0.417347	1.58844e-06	0.994801	1	0.0768139	1	0.999975	0.000225923	1
Nr1d1	6590204	0.333599	1.6295e-06	0.960506	1	0.0787992	1	0.999975	0.000231083	1
Ccl7	2650519	0.107677	1.75663e-06	0.0640479	1	0.0849471	1	0.999975	0.000247659	1
Noc3l	870746	0.426119	1.77013e-06	0.384047	1	0.0856001	1	0.999975	0.000248354	1
Setd8	5220441	0.0536627	1.77183e-06	0.413816	1	0.0856821	1	0.999975	0.000248354	1
A830087P12Rik	101500601	0.171494	1.78944e-06	0.749826	1	0.0865336	1	0.999975	0.000250097	1
9430083A17Rik	100130528	0.0169368	1.8695e-06	0.012888	1	0.0904055	1	0.999975	0.000260534	1
Isgf3g	7100142	0.00442792	1.88082e-06	0.216599	1	0.0909526	1	0.836428	0.000261358	1
5730596K20Rik	3830048	0.0166796	1.94387e-06	0.0324062	1	0.0940019	1	0.999975	0.000269346	1
B930041F14Rik	1660348	0.405449	2.01207e-06	0.113525	1	0.0972998	1	0.999975	0.000277626	1
Bcl2	4810037	0.164252	2.01511e-06	0.578479	1	0.0974467	1	0.999975	0.000277626	1
Akap14	102970348	0.0350556	2.05105e-06	0.901387	1	0.0991847	1	0.999975	0.000281775	1
6330505N24Rik	2690008	0.59252	2.07095e-06	0.859933	1	0.100147	1	0.999975	0.000283702	1
Egfl7	670170	0.003273	2.14738e-06	0.0193515	1	0.103843	1	0.685176	0.000293342	1
Foxq1	4850088	0.204452	2.18657e-06	0.0664831	1	0.105738	1	0.999975	0.000297854	1
LOC385256	103190739	0.473718	2.23683e-06	0.995162	1	0.108169	1	0.999975	0.000303845	1
Ccdc50	6840273	0.543864	2.30718e-06	0.702277	1	0.111571	1	0.999975	0.000312523	1
1700054N08Rik	60632	0.0327213	2.3444e-06	0.766482	1	0.11337	1	0.999975	0.000316677	1
Tm6sf2	6770204	0.000608861	2.35818e-06	0.00568205	1	0.114037	1	0.230026	0.000317651	1
2810032G03Rik	630070	0.780102	2.43056e-06	0.559461	1	0.117537	1	0.999975	0.000326492	1
Snf1lk	6110403	0.0304035	2.47559e-06	0.690135	1	0.119715	1	0.999975	0.000330343	1
1810054D07Rik	1990184	0.098851	2.47885e-06	0.261121	1	0.119872	1	0.999975	0.000330343	1
C130015I21Rik	102320463	0.743259	2.47973e-06	0.66717	1	0.119915	1	0.999975	0.000330343	1
Ndrg1	4560397	0.803826	2.65375e-06	0.467113	1	0.12833	1	0.999975	0.000351653	1
Cd93	6770180	0.00341814	2.65423e-06	0.0787482	1	0.128353	1	0.7004	0.000351653	1
Dclk1	101170026	0.170519	2.70767e-06	0.163416	1	0.130938	1	0.999975	0.000357313	1
1190003M12Rik	2570398	0.00672563	2.71517e-06	0.585512	1	0.1313	1	0.999975	0.000357313	1
Cct4	6380161	0.0838052	2.71912e-06	0.931165	1	0.131491	1	0.999975	0.000357313	1
5930430L01Rik	106760121	0.0182381	2.78801e-06	0.465522	1	0.134823	1	0.999975	0.000365373	1
5830417I10Rik	6660408	0.187545	2.91156e-06	0.192848	1	0.140797	1	0.999975	0.000380533	1
Slc16a9	6220497	0.00264815	2.93711e-06	0.38099	1	0.142033	1	0.609946	0.000382838	1
Rnpep	2650685	0.7387	3.16813e-06	0.250507	1	0.153204	1	0.999975	0.000411839	1
Slc6a6	6100300	0.435345	3.19493e-06	0.524567	1	0.1545	1	0.999975	0.000413354	1
Coq10b	2320333	0.0021774	3.19688e-06	0.266304	1	0.154595	1	0.551281	0.000413354	1
BC023829	4590300	0.994713	3.43711e-06	0.979498	1	0.166212	1	0.999975	0.000443231	1
Thbd	1500092	0.0565932	3.61348e-06	0.21384	1	0.174741	1	0.999975	0.000464736	1
Hspa5	5130671	0.674651	3.66468e-06	0.793755	1	0.177217	1	0.999975	0.00047007	1
Klhdc9	2260403	0.0112471	3.68014e-06	0.234308	1	0.177964	1	0.999975	0.000470804	1
Mrpl15	102320746	0.0181717	3.70466e-06	0.0257954	1	0.17915	1	0.999975	0.000472691	1
2600011E07Rik	104210300	0.031144	3.75365e-06	0.152252	1	0.181519	1	0.999975	0.000477681	1
2810048G17Rik	7000064	0.564619	3.79936e-06	0.735458	1	0.183729	1	0.999975	0.00048223	1
E130006N16Rik	104590168	0.264235	3.82559e-06	0.879089	1	0.184998	1	0.999975	0.000484288	1
Odf2	104150039	0.0921059	3.85964e-06	0.929698	1	0.186645	1	0.999975	0.000486303	1
Zfp532	1090725	0.583659	3.86162e-06	0.674415	1	0.18674	1	0.999975	0.000486303	1
Stac3	1500465	0.0523953	3.95644e-06	0.181267	1	0.191325	1	0.999975	0.000496949	1
1110012N22Rik	460176	0.27082	3.96972e-06	0.0956996	1	0.191968	1	0.999975	0.000497326	1
B230308N11Rik	100130092	0.636862	4.02072e-06	0.526478	1	0.194434	1	0.999975	0.000502414	1
Spata2	1230215	0.301859	4.10095e-06	0.103151	1	0.198314	1	0.999975	0.000511118	1
Icam2	6400113	0.0577963	4.31753e-06	0.168735	1	0.208787	1	0.999975	0.000535352	1
Pdxdc1	6370037	0.696961	4.42552e-06	0.776554	1	0.214009	1	0.999975	0.000544595	1
Dlk2	1410091	0.0461958	4.42586e-06	0.497268	1	0.214026	1	0.999975	0.000544595	1
Lsm1	102450450	0.893711	4.48934e-06	0.69224	1	0.217096	1	0.999975	0.000551004	1
Ubr5	1780605	0.000953082	4.50564e-06	0.414064	1	0.217884	1	0.311413	0.000551605	1
Tfrc	4050551	0.0280522	4.64883e-06	0.374792	1	0.224808	1	0.999975	0.000567697	1
Elavl1	4730497	0.00795833	4.78776e-06	0.516252	1	0.231527	1	0.999975	0.000583191	1
Adam19	5340075	0.716837	4.80671e-06	0.682843	1	0.232443	1	0.999975	0.000584027	1
Sphk2	4850114	0.264963	5.14717e-06	0.923133	1	0.248907	1	0.999975	0.000623827	1
Rhbdl3	5720711	0.32036	5.33194e-06	0.308689	1	0.257842	1	0.999975	0.000643051	1
Olig2	102970204	0.443408	5.33239e-06	0.21987	1	0.257864	1	0.999975	0.000643051	1
E130306D19Rik	1230170	0.984553	5.45003e-06	0.784171	1	0.263552	1	0.999975	0.000655603	1
Uhrf2	840280	0.122641	5.56654e-06	0.699498	1	0.269187	1	0.999975	0.000667958	1
Nlgn3	2650463	0.332153	5.70596e-06	0.428513	1	0.275929	1	0.999975	0.000682992	1
Nudt5	6940408	0.234001	5.82302e-06	0.0287644	1	0.28159	1	0.999975	0.000695082	1
D5Wsu178e	2320114	0.55633	5.83571e-06	0.850745	1	0.282203	1	0.999975	0.000695082	1
Stx4a	6270632	0.14201	5.90485e-06	0.820884	1	0.285547	1	0.999975	0.000701589	1
2900076G11Rik	101230025	0.299682	6.28927e-06	0.442399	1	0.304136	1	0.999975	0.000745432	1
C330018D20Rik	105900095	0.00832962	6.50238e-06	0.156825	1	0.314442	1	0.999975	0.000768807	1
Snf1lk2	2480463	0.195314	6.55022e-06	0.064857	1	0.316755	1	0.999975	0.000772574	1
Atp7a	6550168	0.0409499	6.63164e-06	0.923871	1	0.320693	1	0.999975	0.000778942	1
2900002J02Rik	104760278	0.0207746	6.63642e-06	0.199512	1	0.320924	1	0.999975	0.000778942	1
Mpp7	102680047	0.0684045	6.69964e-06	0.482364	1	0.323981	1	0.999975	0.000784458	1
Cirbp	1850408	0.00618039	6.74929e-06	0.380814	1	0.326382	1	0.999975	0.000788363	1
Josd1	2900440	0.00101736	6.7972e-06	0.772792	1	0.328699	1	0.327226	0.000792046	1
Nedd9	1740373	0.00524937	6.8599e-06	0.0816778	1	0.331731	1	0.928218	0.000797431	1
1110003F05Rik	101230092	0.135254	7.03577e-06	0.516468	1	0.340236	1	0.999975	0.000815913	1
1500001M20Rik	104590452	0.264782	7.07024e-06	0.762394	1	0.341903	1	0.999975	0.000817949	1
1600002O04Rik	104610411	0.680799	7.1633e-06	0.731769	1	0.346403	1	0.999975	0.000826737	1
LOC385274	102320537	0.63033	7.24721e-06	0.987146	1	0.350461	1	0.999975	0.000834044	1
Parn	3840129	0.611985	7.2611e-06	0.15209	1	0.351132	1	0.999975	0.000834044	1
Rhobtb2	106040091	0.811258	7.4429e-06	0.924309	1	0.359924	1	0.999975	0.0008529	1
A430091L06Rik	106510082	0.695887	7.71611e-06	0.854094	1	0.373135	1	0.999975	0.000880036	1
Rbm4b	1340279	0.0846337	7.87129e-06	0.607782	1	0.38064	1	0.999975	0.000895623	1
Dlg2	4230095	0.111892	7.90948e-06	0.354524	1	0.382486	1	0.999975	0.000897856	1
1700129I04Rik	106770047	0.037605	8.01004e-06	0.406099	1	0.387349	1	0.999975	0.000905022	1
F3	2940180	0.0217783	8.14563e-06	0.674599	1	0.393906	1	0.999975	0.000918196	1
Nrp1	450079	0.847933	8.29157e-06	0.494915	1	0.400964	1	0.999975	0.000932473	1
Txnl4a	4120286	0.297584	8.38362e-06	0.588681	1	0.405415	1	0.999975	0.000940638	1
2310046K01Rik	870131	0.0280907	8.4734e-06	0.517199	1	0.409757	1	0.999975	0.000948049	1
Rims2	100580022	0.200941	8.48888e-06	0.685874	1	0.410505	1	0.999975	0.000948049	1
9530057J20Rik	1980435	0.744055	8.52984e-06	0.868004	1	0.412486	1	0.999975	0.000950428	1
Kctd1	940373	0.162682	8.59894e-06	0.60112	1	0.415828	1	0.999975	0.000955925	1
9030407P20Rik	104010504	0.158877	8.70222e-06	0.361355	1	0.420822	1	0.999975	0.000965188	1
Hist1h3d	70687	0.0241419	8.8312e-06	0.0923975	1	0.427059	1	0.999975	0.000977252	1
Ccny	105900731	0.647701	8.85255e-06	0.864095	1	0.428092	1	0.999975	0.000977378	1
Mrps6	870164	0.295025	8.88938e-06	0.245773	1	0.429873	1	0.999975	0.000979209	1
Peli1	3870215	0.00154729	9.13151e-06	0.322411	1	0.441582	1	0.44014	0.00100217	1
Otub2	2570725	0.647153	9.13927e-06	0.229258	1	0.441957	1	0.999975	0.00100217	1
Ahsa1	2030520	0.575852	9.28506e-06	0.609745	1	0.449007	1	0.999975	0.00101585	1
Scarf2	5290184	0.763283	9.46624e-06	0.558327	1	0.457768	1	0.999975	0.00103334	1
Hax1	4150670	0.159703	9.55049e-06	0.874702	1	0.461843	1	0.999975	0.00104019	1
Actr5	105340292	0.358652	9.70431e-06	0.230321	1	0.469281	1	0.999975	0.00105456	1
Ripply2	101660433	0.281394	9.79211e-06	0.039624	1	0.473527	1	0.999975	0.00105934	1
Nedd9	4230053	0.355728	9.94973e-06	0.491269	1	0.481149	1	0.999975	0.00107399	1
Cml4	7050056	0.769865	1.01079e-05	0.784095	1	0.4888	1	0.999975	0.00108622	1
B3gntl1	105080176	0.350394	1.01445e-05	0.36465	1	0.490567	1	0.999975	0.00108773	1
Lig3	2940300	0.683717	1.02745e-05	0.571962	1	0.496856	1	0.999975	0.00109924	1
2310076G05Rik	102060292	0.00532011	1.03546e-05	0.115311	1	0.500727	1	0.928218	0.00110536	1
Lman2l	6590100	0.0490502	1.05803e-05	0.438101	1	0.511642	1	0.999975	0.00112696	1
LOC380875	105900746	0.330799	1.06097e-05	0.217121	1	0.513063	1	0.999975	0.00112761	1
Lnk	4810451	0.580076	1.06409e-05	0.691195	1	0.514575	1	0.999975	0.0011283	1
Anxa7	105690128	0.801328	1.06628e-05	0.602145	1	0.515633	1	0.999975	0.0011283	1
Usp7	103800397	0.701173	1.10527e-05	0.610934	1	0.534486	1	0.999975	0.001167	1
Pwwp2	102450037	0.645754	1.13867e-05	0.637239	1	0.550637	1	0.999975	0.00119964	1
1700007K13Rik	2480128	0.767935	1.15048e-05	0.419258	1	0.55635	1	0.999975	0.00120946	1
Frap1	106290044	0.307492	1.16045e-05	0.805795	1	0.561172	1	0.999975	0.00121729	1
2310040B03Rik	104920129	0.124026	1.17407e-05	0.389417	1	0.567759	1	0.999975	0.00122892	1
3110001A13Rik	3520093	0.590131	1.19324e-05	0.648351	1	0.577026	1	0.999975	0.00124628	1
Nipbl	7100333	0.0362781	1.19722e-05	0.58766	1	0.578952	1	0.999975	0.00124774	1
Traip	106110750	0.455347	1.20439e-05	0.867138	1	0.582421	1	0.999975	0.00125252	1
Fbxw8	3130364	0.0822443	1.25102e-05	0.367164	1	0.604968	1	0.999975	0.0012981	1
Sh3bp2	610131	0.0456102	1.25359e-05	0.0523666	1	0.606212	1	0.999975	0.0012981	1
2700046G09Rik	104150022	0.375797	1.26753e-05	0.314692	1	0.612952	1	0.999975	0.00130973	1
Rbm28	1580725	0.208967	1.27216e-05	0.691031	1	0.615191	1	0.999975	0.00131171	1
Odf4	5080056	0.0366811	1.27515e-05	0.284257	1	0.616635	1	0.999975	0.00131199	1
Prr8	510546	0.177722	1.28064e-05	0.980708	1	0.61929	1	0.999975	0.00131484	1
Reln	103140369	0.324166	1.33249e-05	0.00989135	1	0.644365	1	0.999975	0.00136499	1
Zfp276	2650053	0.00247089	1.33513e-05	0.0481413	1	0.645641	1	0.601872	0.00136499	1
D430041B17Rik	1980519	0.404458	1.34236e-05	0.731774	1	0.64914	1	0.999975	0.00136949	1
Lman2l	50079	0.409008	1.35205e-05	0.228798	1	0.653826	1	0.999975	0.00137648	1
1110018N20Rik	104540279	0.0887966	1.37595e-05	0.401979	1	0.665383	1	0.999975	0.00139786	1
Impdh2	5220138	0.945472	1.38648e-05	0.791735	1	0.670474	1	0.999975	0.0014056	1
Samd3	102640528	0.0650119	1.39218e-05	0.360814	1	0.673231	1	0.999975	0.00140843	1
Derl2	6520022	0.676482	1.40279e-05	0.714077	1	0.678359	1	0.999975	0.0014162	1
Adam4	6200372	0.530574	1.41495e-05	0.0102053	1	0.684242	1	0.999975	0.00142507	1
D230038L04Rik	102680288	0.0182111	1.41747e-05	0.55085	1	0.685459	1	0.999975	0.00142507	1
Klf4	5570750	0.00121826	1.4317e-05	0.838593	1	0.69234	1	0.370384	0.00143639	1
Aff4	4230020	0.441471	1.43559e-05	0.449856	1	0.694225	1	0.999975	0.00143732	1
Piga	5290692	0.0440996	1.45669e-05	0.733652	1	0.704427	1	0.999975	0.00145543	1
Trpc2	103780687	0.222397	1.51343e-05	0.857009	1	0.731864	1	0.999975	0.001509	1
En2	7000368	0.98364	1.5333e-05	0.420401	1	0.741475	1	0.999975	0.00152388	1
Ky	105550739	0.000600325	1.53675e-05	0.225769	1	0.743143	1	0.22918	0.00152388	1
Rap1gap	101850672	0.73172	1.53781e-05	0.449806	1	0.743655	1	0.999975	0.00152388	1
Ttc19	101770463	0.15121	1.5534e-05	0.659687	1	0.751194	1	0.999975	0.00153353	1
Fmnl1	5860347	0.0888549	1.55686e-05	0.856558	1	0.752866	1	0.999975	0.00153353	1
Cryl1	1340427	0.269748	1.55706e-05	0.486572	1	0.752965	1	0.999975	0.00153353	1
4932442K08Rik	100610706	0.0564379	1.60679e-05	0.447673	1	0.777012	1	0.999975	0.00157717	1
Ikbkg	6590592	0.982166	1.60789e-05	0.0489968	1	0.777545	1	0.999975	0.00157717	1
Sprn	1690632	0.00784203	1.63438e-05	0.113204	1	0.790355	1	0.999975	0.00159925	1
Mrpl51	1580026	0.737636	1.63702e-05	0.0985579	1	0.791631	1	0.999975	0.00159925	1
Med7	4850092	0.153544	1.64472e-05	0.517345	1	0.795355	1	0.999975	0.00160354	1
Tjp2	3870397	0.88976	1.66597e-05	0.837522	1	0.805628	1	0.999975	0.00161937	1
E330025B05Rik	102360161	0.188632	1.66765e-05	0.45492	1	0.806444	1	0.999975	0.00161937	1
C230080E09Rik	104280487	0.313341	1.67802e-05	0.485769	1	0.811455	1	0.999975	0.00162616	1
Prok1	101690577	0.24966	1.70294e-05	0.920996	1	0.823508	1	0.999975	0.00164702	1
Dhtkd1	104480451	0.562272	1.72009e-05	0.998927	1	0.831801	1	0.999975	0.00166028	1
Spint1	102360088	0.165599	1.72916e-05	0.197595	1	0.836187	1	0.999975	0.00166571	1
Mrpl35	1990671	0.912682	1.7666e-05	0.467506	1	0.854291	1	0.999975	0.00169839	1
Ablim2	630528	0.157808	1.78359e-05	0.511004	1	0.862507	1	0.999975	0.00171132	1
Fastkd5	1500162	0.0460545	1.81515e-05	0.173879	1	0.87777	1	0.999975	0.00173565	1
Rhou	2470706	0.000105142	1.81612e-05	0.00610921	1	0.878239	1	0.0555281	0.00173565	1
Sh3bp5l	6770601	0.401542	1.82242e-05	0.854197	1	0.881287	1	0.999975	0.00173824	1
Slc30a7	2230463	0.0328953	1.82753e-05	0.657292	1	0.883756	1	0.999975	0.00173968	1
Sox9	5720681	0.285796	1.8569e-05	0.522435	1	0.897961	1	0.999975	0.00176417	1
Homer1	4590068	0.692484	1.89725e-05	0.230553	1	0.917472	1	0.999975	0.00179896	1
P4ha2	1090546	0.0442818	1.90232e-05	0.618743	1	0.919925	1	0.999975	0.00180024	1
ENSMUSG00000066092	105420047	0.125056	1.94564e-05	0.374275	1	0.940871	1	0.999975	0.00183764	1
Dnajc16	3780494	0.318635	1.95117e-05	0.872431	1	0.943548	1	0.999975	0.00183928	1
4933431E20Rik	5570672	0.015854	1.95786e-05	0.235328	1	0.946782	1	0.999975	0.00184199	1
Clasp1	105080722	0.084046	1.97463e-05	0.665729	1	0.954894	1	0.999975	0.00185416	1
Np	3120142	0.0222425	1.98997e-05	0.785826	1	0.962308	1	0.999975	0.00186494	1
Bdh1	102470619	0.336257	2.00745e-05	0.569556	1	0.970763	1	0.999975	0.00187768	1
4930538K18Rik	6040497	0.00132009	2.01451e-05	0.795457	1	0.974175	1	0.391637	0.00188065	1
Lrrcc1	102680082	0.0991371	2.05243e-05	0.811647	1	0.992513	1	0.999975	0.00191236	1
Plekhk1	105050433	0.000131079	2.05969e-05	0.00661903	1	0.996023	1	0.0660281	0.00191543	1
Smox	50019	2.18112e-05	0.000549457	0.588752	1	1	1	0.0146492	0.0252118	1
8430426J06Rik	100380347	3.10416e-05	0.0506913	0.787067	1	1	1	0.0205631	0.40824	1
Klf15	4230164	3.93416e-05	0.0429641	0.916292	1	1	1	0.0253664	0.380731	1
Gpd1	2480095	4.44427e-05	0.480324	0.596461	1	1	1	0.0275533	0.826643	1
Trp53inp1	2030097	5.33686e-05	0.0333291	0.202469	1	1	1	0.0326684	0.338517	1
Pnpla2	4920520	5.65116e-05	0.0157985	0.429122	1	1	1	0.0340481	0.233278	1
Gpsm1	2230735	5.70308e-05	0.370472	0.475365	1	1	1	0.0340481	0.771129	1
Tmem82	5900465	6.84596e-05	0.0109965	0.346033	1	1	1	0.0403728	0.190192	1
Arl5c	6980204	7.1291e-05	0.000613257	0.504156	1	1	1	0.0405135	0.0274084	1
Nde1	103290026	7.96579e-05	0.277616	0.152206	1	1	1	0.044277	0.712922	1
Galntl2	101580750	8.62391e-05	0.000458152	0.0101439	1	1	1	0.0473903	0.022067	1
Ada	3130075	9.71823e-05	0.0156283	0.000210417	1	1	1	0.0524551	0.232147	0.376865
Cdkn1a	6400706	0.000105641	0.000149091	0.272793	1	1	1	0.0555281	0.00948786	1
Sap30	5080735	0.000116917	0.000137512	0.293517	1	1	1	0.0607944	0.00891394	1
Vil2	5570161	0.000119407	0.578096	0.0314453	1	1	1	0.0614284	0.866866	1
Acot11	6840088	0.000146601	0.403438	0.150122	1	1	1	0.0720553	0.791646	1
1700016G14Rik	6380487	0.000197137	0.000133611	0.00150101	1	1	1	0.092555	0.00870361	1
LOC209183	102350433	0.000275881	0.741726	0.748662	1	1	1	0.125859	0.924327	1
2310007D09Rik	4150086	0.000321246	0.0373168	0.0088232	1	1	1	0.143841	0.357339	1
Odf2	6940121	0.000360778	6.28986e-05	0.0589014	1	1	1	0.16006	0.00470116	1
BC029169	6200450	0.000428912	0.00177773	0.985181	1	1	1	0.184875	0.0589624	1
Kcnk6	100060441	0.000432004	0.000408986	0.012267	1	1	1	0.184875	0.020594	1
Tsc22d3	6510072	0.000450252	0.305918	0.66818	1	1	1	0.190919	0.731948	1
Ch25h	4210167	0.000462006	0.000254608	0.430139	1	1	1	0.192601	0.0145021	1
Pik3r4	104850070	0.00049203	0.0546682	0.393707	1	1	1	0.203364	0.420646	1
Aass	360215	0.000512798	0.152103	0.685624	1	1	1	0.20748	0.598837	1
Bhlhb2	7040603	0.000564266	0.00856168	0.220195	1	1	1	0.220055	0.163336	1
Tbc1d1	102680706	0.000588091	0.47265	0.75978	1	1	1	0.227511	0.823718	1
Slc5a8	6130110	0.000616545	0.0305611	0.165275	1	1	1	0.231123	0.324692	1
Agxt2l1	6220411	0.000660273	0.970882	0.177235	1	1	1	0.245611	0.991435	1
Safb2	3120056	0.000677372	0.151315	0.306553	1	1	1	0.24893	0.597716	1
Prss35	100050114	0.00067949	0.541184	0.035559	1	1	1	0.24893	0.853323	1
Usp54	3060079	0.000712751	0.167373	0.469913	1	1	1	0.257297	0.617528	1
Copz2	1780010	0.000730953	0.0113034	0.0237802	1	1	1	0.261833	0.192671	1
Pkp2	1990068	0.000738571	0.00114378	0.425864	1	1	1	0.262616	0.0436814	1
Rab40c	840309	0.000775622	0.348969	0.719672	1	1	1	0.269838	0.758804	1
Ltbp4	50164	0.000825898	0.255547	0.304864	1	1	1	0.280346	0.695702	1
BC031353	2900039	0.000829015	0.017554	0.183316	1	1	1	0.280346	0.245254	1
Tmem168	4590324	0.000854746	0.00733117	0.101698	1	1	1	0.286632	0.149198	1
Sertad1	2680332	0.000859796	0.000189887	0.0103032	1	1	1	0.286632	0.0116678	1
Tmem10	3840528	0.000865383	0.589244	0.00940367	1	1	1	0.286632	0.871672	1
Arrdc2	520390	0.000948693	0.00408201	0.0523039	1	1	1	0.311413	0.10308	1
Nfkbia	1570152	0.000962708	7.12049e-05	0.856207	1	1	1	0.312447	0.00521697	1
Rab19	5570035	0.00103001	0.408441	0.22421	1	1	1	0.327692	0.793876	1
Mmp16	2680139	0.00105551	0.00573351	0.0204998	1	1	1	0.333609	0.128959	1
1810008K16Rik	4610592	0.00117049	0.319628	0.365958	1	1	1	0.362837	0.74067	1
Heph	3390040	0.00118799	0.39222	0.293735	1	1	1	0.365915	0.785994	1
Ctsh	60524	0.00122435	0.000409683	0.402058	1	1	1	0.370384	0.020594	1
Edn1	1770047	0.00122547	0.000143455	0.00284788	1	1	1	0.370384	0.00919897	1
4933426M11Rik	5900113	0.00125967	0.0283466	0.579623	1	1	1	0.376019	0.313692	1
Mro	102810739	0.0014417	0.25882	0.357779	1	1	1	0.419986	0.697677	1
1110002E23Rik	103440068	0.00146511	7.13102e-05	0.0918363	1	1	1	0.424252	0.00521697	1
Ucp2	4070711	0.00153176	0.277306	0.928182	1	1	1	0.438616	0.712537	1
2310014F06Rik	102470576	0.00153286	0.868464	0.616621	1	1	1	0.438616	0.962333	1
Ada	2120403	0.0016079	0.0191263	0.0741391	1	1	1	0.454708	0.255727	1
Hmgcs2	770725	0.00166224	0.00323631	0.210728	1	1	1	0.467341	0.088419	1
A630054L15Rik	103610131	0.00175255	0.137589	0.287101	1	1	1	0.489883	0.580034	1
Dhrs9	4760142	0.00178559	0.545576	0.638641	1	1	1	0.494809	0.854994	1
Lifr	3830102	0.00179763	0.00472484	0.0694547	1	1	1	0.494809	0.113504	1
EG633640	105890195	0.00182788	0.0714752	0.264175	1	1	1	0.494809	0.466136	1
Sgk	2480056	0.00183891	0.000207857	0.019915	1	1	1	0.494809	0.0123787	1
Rhpn2	3140575	0.0018418	0.00394393	0.574582	1	1	1	0.494809	0.100644	1
Cfp	2100619	0.00186348	4.84193e-05	0.000749855	1	1	1	0.495132	0.00381967	0.824125
C230084K08Rik	100610270	0.0018852	0.560472	0.207241	1	1	1	0.496966	0.860268	1
Tlr7	3140300	0.0018981	0.0415145	0.273375	1	1	1	0.496966	0.376441	1
Nt5e	2030603	0.00190121	0.0285583	0.557988	1	1	1	0.496966	0.314655	1
Tbc1d4	105340739	0.00198575	0.256834	0.159299	1	1	1	0.516275	0.696493	1
Atp10a	4780050	0.00200171	0.000930925	0.514112	1	1	1	0.517639	0.0376717	1
Gpr83	2650441	0.0020451	0.000648523	0.0646929	1	1	1	0.526049	0.0285622	1
Zfp236	6860102	0.00206121	0.000133727	0.571167	1	1	1	0.526544	0.00870361	1
Arrdc2	103520040	0.00206881	0.351162	0.0822405	1	1	1	0.526544	0.760722	1
Gpr84	2850338	0.00225349	0.14279	0.0711713	1	1	1	0.567573	0.586753	1
Rabgef1	4010497	0.00230775	0.000212345	0.653087	1	1	1	0.578228	0.0125533	1
Pglyrp1	6760242	0.00233744	0.435506	0.367795	1	1	1	0.582649	0.805829	1
Camk2g	106220064	0.00242686	0.0115248	0.258137	1	1	1	0.601835	0.195041	1
Olfr307	1780315	0.00245213	0.0542263	0.629128	1	1	1	0.601872	0.419671	1
B230215L15Rik	1400338	0.0024691	0.261558	0.237047	1	1	1	0.601872	0.699504	1
Kcna5	5270750	0.00247679	0.794326	0.507506	1	1	1	0.601872	0.941971	1
Tgm2	5360452	0.00251027	0.0355867	0.688214	1	1	1	0.606958	0.349867	1
Oprk1	104610735	0.00253591	0.0012254	0.147208	1	1	1	0.609184	0.0454781	1
Lyve1	520441	0.00254884	0.0104435	0.539126	1	1	1	0.609184	0.184693	1
Abcc4	130309	0.00255884	2.27519e-05	0.429443	1	1	1	0.609184	0.00207201	1
Dmn	4060673	0.00256987	0.2713	0.861295	1	1	1	0.609184	0.707877	1
Farp2	4670037	0.00260971	0.142083	0.806135	1	1	1	0.609946	0.585873	1
Sdpr	3360292	0.00263652	0.0047233	0.169389	1	1	1	0.609946	0.113504	1
E330033L03	104150504	0.00263657	0.981506	0.0111253	1	1	1	0.609946	0.993743	1
Lcn2	2510112	0.00264876	0.452689	0.968193	1	1	1	0.609946	0.814064	1
Kndc1	5340037	0.00266686	0.0186948	0.718635	1	1	1	0.611203	0.253126	1
Rspo3	106130338	0.00270481	0.491891	0.663053	1	1	1	0.616977	0.832204	1
Dlg5	450215	0.00271872	3.71045e-05	0.550955	1	1	1	0.617238	0.00308299	1
Mbtps1	6860605	0.00279958	0.288401	0.321365	1	1	1	0.632627	0.720574	1
LOC385061	100360725	0.00284668	0.133948	0.149663	1	1	1	0.640278	0.574599	1
Sfxn1	2100133	0.00290762	0.0454055	0.488852	1	1	1	0.648013	0.390043	1
Cdc42ep3	2480138	0.00291419	0.083338	0.263341	1	1	1	0.648013	0.49129	1
1110033F14Rik	103520091	0.00292127	0.141617	0.308091	1	1	1	0.648013	0.585539	1
Eaf2	5080324	0.00293474	0.0300541	0.6901	1	1	1	0.648028	0.321966	1
Hes5	4920026	0.00304021	0.00575375	0.000638228	1	1	1	0.665242	0.129091	0.717754
Tmem158	105270056	0.00308966	0.121579	0.358754	1	1	1	0.673016	0.558649	1
Lrg1	5690605	0.0031458	0.277686	0.40919	1	1	1	0.679127	0.712998	1
IgK	101500670	0.00316284	0.170844	0.661047	1	1	1	0.679771	0.622643	1
C030005K15Rik	102370670	0.00320838	0.000325501	0.217288	1	1	1	0.680148	0.0173215	1
Mycl1	1980309	0.00322085	0.00114651	0.0439044	1	1	1	0.680148	0.0437246	1
Dom3z	2360068	0.00324515	0.0202429	0.896961	1	1	1	0.682299	0.264641	1
Arhgef5	106770309	0.00332105	0.00521803	0.14057	1	1	1	0.691426	0.121151	1
Tcra	101850040	0.00333145	0.245312	0.3884	1	1	1	0.691426	0.689661	1
Nde1	1580242	0.003403	0.0706874	0.230589	1	1	1	0.700265	0.464416	1
Nepn	5720500	0.00352157	0.682646	0.387953	1	1	1	0.718548	0.904669	1
Eif4a1	1990341	0.00354538	0.00439243	0.639321	1	1	1	0.720369	0.107986	1
Cd180	104560390	0.00360003	0.000465019	0.389084	1	1	1	0.726862	0.0222427	1
Suox	5220286	0.0036074	0.00238244	0.678797	1	1	1	0.726862	0.0714258	1
Zxdc	4060039	0.0036746	0.319538	0.197013	1	1	1	0.736782	0.740618	1
4930474B08Rik	101170619	0.00371293	0.94538	0.103921	1	1	1	0.736782	0.984921	1
ILM105670433	105670433	0.00372421	0.680256	0.113901	1	1	1	0.736782	0.90388	1
Rnd3	940504	0.00373282	0.000422562	0.139711	1	1	1	0.736782	0.0209582	1
Nisch	107000673	0.00388964	0.000220663	0.121048	1	1	1	0.76152	0.0129657	1
IgK	103170372	0.00397586	0.145129	0.461259	1	1	1	0.775096	0.589561	1
BC048390	1410142	0.00400286	0.106213	0.671414	1	1	1	0.775096	0.533444	1
Osmr	1990519	0.00405528	0.00814638	0.647228	1	1	1	0.778196	0.15872	1
Rem2	1570400	0.00416872	0.016718	0.446778	1	1	1	0.796802	0.23964	1
4833446K15Rik	100380364	0.0042035	0.00444494	0.000430128	1	1	1	0.800287	0.108933	0.526045
Rab31	510017	0.00440087	0.00166235	0.164943	1	1	1	0.834578	0.056343	1
Blr1	1500300	0.00447457	0.315894	0.161955	1	1	1	0.84195	0.738382	1
Adh7	105340390	0.00450127	0.213248	0.202916	1	1	1	0.843691	0.665007	1
Ssxb5	610458	0.00457442	0.0272806	0.401781	1	1	1	0.850808	0.308305	1
Gdpd2	102470170	0.00468362	0.0812199	0.161878	1	1	1	0.86778	0.486641	1
Zbtb25	430500	0.00472098	0.200418	0.367164	1	1	1	0.86805	0.652323	1
Olfr747	5670056	0.00479147	0.0376381	0.102836	1	1	1	0.874362	0.358666	1
Snx24	5720398	0.00490223	0.0280027	0.339283	1	1	1	0.890861	0.312314	1
Dom3z	3870358	0.00492882	0.000112113	0.646158	1	1	1	0.890861	0.00758259	1
Cmtm4	360600	0.00493715	0.353459	0.445505	1	1	1	0.890861	0.76209	1
Tppp3	2470148	0.00499202	0.268117	0.53719	1	1	1	0.897413	0.704632	1
BC035947	2120373	0.00504049	0.0972178	0.0291631	1	1	1	0.902771	0.519184	1
Rerg	5910324	0.00533192	0.146108	0.230548	1	1	1	0.928218	0.591354	1
Hnrpa3	5130692	0.00533975	0.20363	0.295907	1	1	1	0.928218	0.65433	1
Olfr656	4730301	0.00535463	0.1929	0.002484	1	1	1	0.928218	0.644186	1
Mertk	6420056	0.00535532	0.215396	0.197722	1	1	1	0.928218	0.666539	1
C230071H18Rik	3710288	0.00541131	0.00203722	0.443182	1	1	1	0.934572	0.0643053	1
4933400L20Rik	106520095	0.0054353	0.457833	0.68319	1	1	1	0.935374	0.816173	1
Atp6v1c1	5220528	0.00545645	0.258574	0.381826	1	1	1	0.935684	0.697502	1
C630028N24Rik	3520279	0.00551766	0.694394	0.111287	1	1	1	0.942837	0.908347	1
scl0001074.1_762	102760670	0.00556662	0.737415	0.0844624	1	1	1	0.944529	0.923402	1
	103130347	0.00561905	0.0282935	0.688154	1	1	1	0.950092	0.313524	1
Pphln1	1500035	0.00569356	0.449908	0.0283854	1	1	1	0.953279	0.812543	1
V1rf1	3990181	0.00569493	0.214302	0.274851	1	1	1	0.953279	0.665502	1
LOC384635	106840403	0.00569705	0.321087	0.582559	1	1	1	0.953279	0.74167	1
Dedd2	4570132	0.00573337	0.669509	0.382742	1	1	1	0.956049	0.900412	1
9627219_516-S	103780133	0.00582921	0.17602	0.856596	1	1	1	0.964308	0.628094	1
Nxn	2350180	0.00583212	0.631198	0.870167	1	1	1	0.964308	0.887552	1
Sox11	104920446	0.00584272	0.621829	0.468555	1	1	1	0.964308	0.884384	1
Pqlc1	1570324	0.00588948	0.000421315	0.931746	1	1	1	0.96872	0.0209317	1
Nuak2	5690600	0.00602714	5.43933e-05	0.125365	1	1	1	0.988002	0.00416854	1
9930018I23Rik	103190110	0.00608074	0.218354	0.773456	1	1	1	0.992724	0.669435	1
1700012H17Rik	5550114	0.006097	0.188985	0.383942	1	1	1	0.992724	0.641283	1
Ptbp1	103840324	0.00626117	0.0790496	0.522353	1	1	1	0.999975	0.482612	1
LOC209112	102630184	0.00628507	0.259861	0.156186	1	1	1	0.999975	0.697814	1
Aurkb	5890739	0.00640607	0.00412122	0.314355	1	1	1	0.999975	0.103637	1
Jmjd6	4060100	0.00651571	0.00179742	0.77283	1	1	1	0.999975	0.0594528	1
Serpine2	2810390	0.00660546	0.48543	0.802909	1	1	1	0.999975	0.829572	1
Olfr357	5360114	0.00661253	0.140119	0.0261991	1	1	1	0.999975	0.583676	1
EG382639	104810722	0.00666151	0.365807	0.072098	1	1	1	0.999975	0.769183	1
Cyp2d22	520750	0.00678852	0.60086	0.803971	1	1	1	0.999975	0.876263	1
Gpr149	5130411	0.00683259	0.501909	0.522765	1	1	1	0.999975	0.835999	1
5830436I19Rik	106040204	0.00694253	0.000193294	0.531447	1	1	1	0.999975	0.0118171	1
5730512F23Rik	100670204	0.00696688	0.744805	0.359067	1	1	1	0.999975	0.925419	1
Hipk2	106400364	0.0070634	0.13376	0.510513	1	1	1	0.999975	0.574329	1
	104560408	0.00714474	0.202074	0.870826	1	1	1	0.999975	0.653187	1
Tmod3	106130204	0.00718495	0.315148	0.714075	1	1	1	0.999975	0.738197	1
4930486G11Rik	101690670	0.0072096	0.000317939	0.960401	1	1	1	0.999975	0.0170265	1
Parp1	4780446	0.00723169	0.00089864	0.235451	1	1	1	0.999975	0.0367702	1
Mcc	620750	0.00724768	0.0179031	0.691988	1	1	1	0.999975	0.247739	1
Lpl	2970706	0.00724904	0.00302211	0.968985	1	1	1	0.999975	0.0844271	1
Trpc2	1850121	0.00731603	0.0207619	0.222962	1	1	1	0.999975	0.267402	1
Scg2	5670438	0.00738884	0.00724926	0.597073	1	1	1	0.999975	0.148542	1
Ptpdc1	2970014	0.00742507	0.223521	0.65047	1	1	1	0.999975	0.672276	1
Fbxl20	4200064	0.0074761	0.000492323	0.0188166	1	1	1	0.999975	0.0232953	1
Chga	1990056	0.007513	0.162854	0.407421	1	1	1	0.999975	0.611639	1
Ccl12	7000592	0.00752803	0.00217113	0.557142	1	1	1	0.999975	0.06713	1
Ppapdc2	104200725	0.00761971	0.0710887	0.419202	1	1	1	0.999975	0.465556	1
9626958_321_rc-S	101570403	0.00764042	0.919559	0.564737	1	1	1	0.999975	0.977844	1
Runx3	3800546	0.00765256	0.5725	0.476202	1	1	1	0.999975	0.865358	1
A330042I05Rik	102100609	0.00769394	0.0129206	0.0324714	1	1	1	0.999975	0.208063	1
Fancm	104560037	0.00776142	0.153055	0.482398	1	1	1	0.999975	0.599997	1
Pla2g3	104480725	0.00783402	0.0757254	0.414055	1	1	1	0.999975	0.476566	1
D430036J16Rik	100730180	0.00798994	0.741571	0.0473308	1	1	1	0.999975	0.924327	1
Gpt2	1850463	0.00808167	0.00617393	0.0462382	1	1	1	0.999975	0.134486	1
Zfp180	4150592	0.00818176	0.0384805	0.0313613	1	1	1	0.999975	0.362454	1
Insl6	5570497	0.00819118	0.140704	0.74226	1	1	1	0.999975	0.584302	1
Nnat	5130253	0.00820674	0.137469	0.916557	1	1	1	0.999975	0.579831	1
Plk3	2640592	0.00824407	0.00116646	0.541805	1	1	1	0.999975	0.0442068	1
Coro1a	3140609	0.00825364	0.0520162	0.634207	1	1	1	0.999975	0.412564	1
Tbx6	6840647	0.00836169	0.126209	0.20296	1	1	1	0.999975	0.563937	1
4930521A18Rik	102570411	0.00838507	0.381665	0.0901472	1	1	1	0.999975	0.77837	1
Nudt16	4540504	0.00841418	0.0110058	0.74249	1	1	1	0.999975	0.190192	1
LOC245118	104730685	0.0084441	0.992843	0.201431	1	1	1	0.999975	0.997484	1
Gna12	105340112	0.00851471	0.0910456	0.287603	1	1	1	0.999975	0.506358	1
F630111L10Rik	6940095	0.00870789	0.121199	0.352295	1	1	1	0.999975	0.558061	1
Btn2a2	3390102	0.00873429	0.147684	0.434484	1	1	1	0.999975	0.592279	1
A130027P21Rik	104280575	0.00883455	0.855023	0.370961	1	1	1	0.999975	0.958754	1
5730559C18Rik	50253	0.00888929	0.435739	0.735943	1	1	1	0.999975	0.805829	1
EG244114	103290619	0.00890689	0.591638	0.66811	1	1	1	0.999975	0.872879	1
Pdlim7	105080538	0.00892737	3.68513e-05	0.0348238	1	1	1	0.999975	0.00306722	1
Cyp2j9	7050341	0.00901687	0.729715	0.606677	1	1	1	0.999975	0.919659	1
0710007G10Rik	103840025	0.00901729	0.126191	0.936682	1	1	1	0.999975	0.563937	1
Gm412	106370551	0.00906796	0.0780769	0.00025948	1	1	1	0.999975	0.48109	0.404772
5730405N03Rik	102480041	0.00912773	0.00239171	0.108386	1	1	1	0.999975	0.0715745	1
Baiap2	101230128	0.00918839	0.000122714	0.0133838	1	1	1	0.999975	0.00815139	1
1190002H23Rik	4480128	0.00924042	0.000656687	0.554536	1	1	1	0.999975	0.0288665	1
Arl13a	3830082	0.00925461	0.539769	0.0183588	1	1	1	0.999975	0.852875	1
Alms1	103360484	0.00929064	0.0434253	0.485542	1	1	1	0.999975	0.382925	1
Trib3	5890161	0.00929818	0.445473	0.839709	1	1	1	0.999975	0.810772	1
Rgag4	1170167	0.00932587	0.000102625	0.358874	1	1	1	0.999975	0.00711707	1
Mobp	7000059	0.0093473	0.45337	0.584091	1	1	1	0.999975	0.814222	1
Spata7	4730332	0.00938484	5.05611e-05	0.173769	1	1	1	0.999975	0.00396278	1
Galntl2	102320100	0.00942344	0.0497092	0.34177	1	1	1	0.999975	0.405164	1
Pcolce2	5390170	0.00948509	0.428336	0.832415	1	1	1	0.999975	0.801698	1
Med23	104570497	0.00950301	0.000128052	0.269304	1	1	1	0.999975	0.00843642	1
LOC381647	104210100	0.00951926	0.739341	0.792666	1	1	1	0.999975	0.92389	1
C030044C12Rik	102060091	0.00957229	0.0139974	0.766608	1	1	1	0.999975	0.217578	1
Xpc	6370193	0.00967175	0.48657	0.747475	1	1	1	0.999975	0.829887	1
Fgfr1	2190095	0.00969904	0.16795	0.591589	1	1	1	0.999975	0.61855	1
Bai2	380632	0.00989063	0.161818	0.892885	1	1	1	0.999975	0.610534	1
D19Ertd386e	840673	0.00989834	0.0827152	0.0954101	1	1	1	0.999975	0.489766	1
Frmd5	1240575	0.00993143	0.000272017	0.429115	1	1	1	0.999975	0.0151721	1
Znrd1	4150373	0.00998921	0.00196611	0.0169332	1	1	1	0.999975	0.0631755	1
Map3k3	610685	0.0100276	0.225836	0.895397	1	1	1	0.999975	0.674158	1
Wnk4	100520465	0.0100775	0.00406766	0.521711	1	1	1	0.999975	0.102986	1
Lzts2	2260440	0.0101472	0.108215	0.736069	1	1	1	0.999975	0.537319	1
Igfbp3	106350309	0.0102194	0.0431523	0.930453	1	1	1	0.999975	0.381352	1
Camk1g	1190037	0.0102551	0.00024818	0.778769	1	1	1	0.999975	0.0141694	1
Adcy2	4610100	0.0103407	0.486133	0.272425	1	1	1	0.999975	0.829692	1
Zfp672	450280	0.0103698	0.0163129	0.71687	1	1	1	0.999975	0.237387	1
Vtn	3360044	0.0104533	0.785426	0.668579	1	1	1	0.999975	0.939395	1
Zfp53	106940725	0.0104586	0.0244812	0.161429	1	1	1	0.999975	0.29224	1
LOC384472	101660053	0.0104805	0.473536	0.170722	1	1	1	0.999975	0.823731	1
2700050C19Rik	106130079	0.010495	0.020425	0.684763	1	1	1	0.999975	0.265729	1
Cdh20	5420215	0.0105074	0.245145	0.600289	1	1	1	0.999975	0.689635	1
Aanat	610609	0.0105134	0.00136058	0.238009	1	1	1	0.999975	0.0492995	1
2410131K14Rik	106110139	0.010578	0.363963	0.166093	1	1	1	0.999975	0.768347	1
Lrrc8c	3440537	0.0106271	0.00779288	0.454848	1	1	1	0.999975	0.15489	1
Egflam	6350164	0.0106449	0.0848172	0.833156	1	1	1	0.999975	0.493935	1
Fas	6110040	0.0106556	0.0318775	0.169073	1	1	1	0.999975	0.330491	1
Sspo	4120750	0.0107111	0.0609081	0.0319779	1	1	1	0.999975	0.437132	1
LOC381527	102760397	0.0107123	0.00130307	0.545225	1	1	1	0.999975	0.0478828	1
Cpm	5550066	0.0107192	0.498199	0.219667	1	1	1	0.999975	0.834549	1
D730044K07Rik	103130010	0.010764	0.478069	0.560979	1	1	1	0.999975	0.826073	1
MJ-500-48_303	104850347	0.0108389	0.267306	0.140757	1	1	1	0.999975	0.704028	1
Hspb8	540563	0.0108573	0.0154189	0.765224	1	1	1	0.999975	0.230667	1
Ogdh	3840333	0.0108851	0.301923	0.967092	1	1	1	0.999975	0.73049	1
Zfp180	5720047	0.0109413	0.0153985	0.874656	1	1	1	0.999975	0.230539	1
LOC384375	106840736	0.010974	0.253497	0.0554953	1	1	1	0.999975	0.694557	1
Sdccag8	104150390	0.0110211	0.0016593	0.438274	1	1	1	0.999975	0.056343	1
Cited1	2350670	0.0110218	0.12584	0.861674	1	1	1	0.999975	0.563832	1
Phactr4	2690280	0.0110968	0.0109518	0.596139	1	1	1	0.999975	0.18979	1
LOC383885	100780546	0.0112072	0.463169	0.0953163	1	1	1	0.999975	0.819174	1
5730447C08Rik	101050095	0.0114266	0.336475	0.402332	1	1	1	0.999975	0.751072	1
Kctd20	1850114	0.0114493	0.133363	0.272335	1	1	1	0.999975	0.574272	1
Bcl2	6650164	0.011544	0.0553152	0.091191	1	1	1	0.999975	0.422787	1
Bcor	3940053	0.0116643	0.00823365	0.537016	1	1	1	0.999975	0.15981	1
Peli1	6900040	0.0117112	5.10912e-05	0.0544779	1	1	1	0.999975	0.00399139	1
Myh10	104150100	0.0117476	0.0349137	0.106952	1	1	1	0.999975	0.346614	1
Grasp	3940450	0.0117769	0.213867	0.997667	1	1	1	0.999975	0.665317	1
Fbxw2	101410132	0.0117887	0.417363	0.906207	1	1	1	0.999975	0.79711	1
Vps8	2640064	0.0119125	0.357308	0.909288	1	1	1	0.999975	0.764498	1
Abca9	100070035	0.0119603	0.000278714	0.581974	1	1	1	0.999975	0.0155098	1
Abca9	2760136	0.0121116	0.234667	0.632952	1	1	1	0.999975	0.681281	1
Thada	5390239	0.0122014	0.768262	0.602136	1	1	1	0.999975	0.933046	1
D630018J02Rik	104070064	0.0122382	0.071962	0.720107	1	1	1	0.999975	0.467394	1
Smcr7l	105550487	0.0122854	0.21974	0.264963	1	1	1	0.999975	0.670011	1
Olfr1048	520537	0.0123105	0.127622	0.398937	1	1	1	0.999975	0.565783	1
8030431J09Rik	106350528	0.0123267	0.973246	0.480321	1	1	1	0.999975	0.991884	1
	3990546	0.0123368	0.584716	0.645386	1	1	1	0.999975	0.869858	1
Olfml3	7100463	0.0123384	0.0256025	0.576396	1	1	1	0.999975	0.299406	1
Myrip	1580471	0.0124788	0.321935	0.230541	1	1	1	0.999975	0.742138	1
Cul3	106940603	0.012484	0.414792	0.0701038	1	1	1	0.999975	0.795997	1
Mrps18b	104060164	0.012579	0.611994	0.485627	1	1	1	0.999975	0.87987	1
9430085L16Rik	102370164	0.0126664	0.0954509	0.294695	1	1	1	0.999975	0.515388	1
A830011K09Rik	100670176	0.0127014	0.215392	0.907279	1	1	1	0.999975	0.666539	1
Rhbdl2	6520010	0.0127291	0.700872	0.454353	1	1	1	0.999975	0.910623	1
AI314180	102060044	0.0128968	0.22351	0.934832	1	1	1	0.999975	0.672276	1
Mef2c	106180288	0.0130155	0.266504	0.239595	1	1	1	0.999975	0.70347	1
Defb38	870484	0.0130844	0.749713	0.341296	1	1	1	0.999975	0.927228	1
	101990452	0.0131015	0.0145999	0.130749	1	1	1	0.999975	0.223517	1
4933407H18Rik	101660575	0.013128	3.30956e-05	0.113706	1	1	1	0.999975	0.00280778	1
Psmf1	106620292	0.0133699	0.647273	0.0382065	1	1	1	0.999975	0.893126	1
	4670450	0.0133712	0.560578	0.888615	1	1	1	0.999975	0.860268	1
Peli2	105360528	0.0135187	0.0154834	0.740098	1	1	1	0.999975	0.231209	1
Pou2f3	2030601	0.0135305	0.0179988	0.996728	1	1	1	0.999975	0.248043	1
Hist2h2ac	2030600	0.0137249	0.75936	0.681123	1	1	1	0.999975	0.930295	1
Ehd2	102030082	0.0137866	0.000100513	0.130755	1	1	1	0.999975	0.00701385	1
Stab2	4810452	0.0138733	0.00234323	0.383837	1	1	1	0.999975	0.0705566	1
Ccrn4l	50438	0.013881	2.26964e-05	0.894147	1	1	1	0.999975	0.00207085	1
Tns3	107050056	0.0140301	0.658712	0.918794	1	1	1	0.999975	0.897296	1
Avp	2100113	0.0140483	0.154883	0.891242	1	1	1	0.999975	0.601741	1
LOC381957	101240059	0.0140888	0.223689	0.409534	1	1	1	0.999975	0.672332	1
Tmem164	5550300	0.0141322	0.254505	0.373	1	1	1	0.999975	0.694986	1
Brd4	730537	0.0142144	0.645966	0.481103	1	1	1	0.999975	0.892902	1
Myo15	5420731	0.0142918	0.985667	0.22909	1	1	1	0.999975	0.995154	1
Hspg2	105220427	0.0143345	0.644566	0.10562	1	1	1	0.999975	0.892509	1
Olfr799	4150309	0.0143662	0.164913	0.921506	1	1	1	0.999975	0.613875	1
Tmprss6	3990095	0.0143822	0.438861	0.440221	1	1	1	0.999975	0.806876	1
Clstn3	2350685	0.0143912	0.637062	0.544641	1	1	1	0.999975	0.889344	1
LOC384462	102030632	0.014406	0.00232052	0.00851623	1	1	1	0.999975	0.0703113	1
LOC329248	102320341	0.0145941	0.0596339	0.060444	1	1	1	0.999975	0.433462	1
Nt5dc3	1090195	0.0145966	0.000898895	0.117386	1	1	1	0.999975	0.0367702	1
Ryr1	3130408	0.0146484	0.0065915	0.708201	1	1	1	0.999975	0.13962	1
Tmod3	840088	0.0146789	0.0591774	0.773923	1	1	1	0.999975	0.432535	1
3110047P20Rik	3130017	0.0147324	0.402168	0.161473	1	1	1	0.999975	0.79097	1
LOC272681	104560364	0.0147591	0.385959	0.776971	1	1	1	0.999975	0.782074	1
Nptx2	70021	0.0147819	0.00190229	0.857709	1	1	1	0.999975	0.0617803	1
Srxn1	4480239	0.014844	0.00893898	0.721313	1	1	1	0.999975	0.167653	1
Hist1h3e	840398	0.0148724	0.000344902	0.133974	1	1	1	0.999975	0.0181291	1
Cables1	2190504	0.0149722	0.00209332	0.228722	1	1	1	0.999975	0.0654355	1
Ddit3	780373	0.0150947	0.00066698	0.841577	1	1	1	0.999975	0.0291362	1
Kctd6	4070435	0.0151837	0.384967	0.483277	1	1	1	0.999975	0.781201	1
1700025F22Rik	3130204	0.015215	0.670412	0.132506	1	1	1	0.999975	0.900499	1
Slco4a1	1090176	0.0152405	0.0562224	0.644717	1	1	1	0.999975	0.425212	1
	106860600	0.0153375	0.800683	0.0813898	1	1	1	0.999975	0.944093	1
Sult1a1	103830450	0.0154458	0.00822439	0.798212	1	1	1	0.999975	0.159736	1
Tmc1	6770091	0.0154837	0.514763	0.700712	1	1	1	0.999975	0.841294	1
LOC333472	102480739	0.015662	0.0610397	0.303728	1	1	1	0.999975	0.437407	1
Rbm9	2510092	0.0156643	0.487185	0.875198	1	1	1	0.999975	0.830342	1
Col2a1	460446	0.0156799	0.990557	0.877731	1	1	1	0.999975	0.996777	1
Igh-V	2370020	0.0156845	0.27549	0.0411199	1	1	1	0.999975	0.711786	1
Mbip	5570441	0.0157081	0.209427	0.339269	1	1	1	0.999975	0.660467	1
Cyp2c54	6130193	0.0157965	0.0795638	0.421147	1	1	1	0.999975	0.483613	1
C030007I09Rik	7100593	0.0158476	0.217801	0.963897	1	1	1	0.999975	0.668894	1
Scn9a	102360215	0.0158658	0.00601762	0.381566	1	1	1	0.999975	0.132257	1
Aacs	6100438	0.0159571	0.000589007	0.838844	1	1	1	0.999975	0.0266946	1
0610009O03Rik	5080592	0.0159726	0.737714	0.463866	1	1	1	0.999975	0.923499	1
Mtnr1a	380204	0.0159981	0.451743	0.201618	1	1	1	0.999975	0.813427	1
Mtap7	103170497	0.0160751	0.00188866	0.109916	1	1	1	0.999975	0.0615442	1
2900024O10Rik	106620577	0.0162241	0.1184	0.810869	1	1	1	0.999975	0.553945	1
LOC277274	105720112	0.0162255	0.336905	0.251554	1	1	1	0.999975	0.751444	1
Klhdc1	1410110	0.0162993	0.19076	0.00809541	1	1	1	0.999975	0.642744	1
Trafd1	2120600	0.0163188	0.0940652	0.251152	1	1	1	0.999975	0.512161	1
Srxn1	3130195	0.0163592	0.0327449	0.948344	1	1	1	0.999975	0.335341	1
2810407A14Rik	6650500	0.016372	0.0755758	0.30329	1	1	1	0.999975	0.476159	1
Fryl	102690706	0.0164309	0.79353	0.701388	1	1	1	0.999975	0.941795	1
EG210562	101850722	0.01649	0.81287	0.330539	1	1	1	0.999975	0.947119	1
Mdm2	3450053	0.0165428	0.000666001	0.890743	1	1	1	0.999975	0.0291198	1
D930016B10Rik	103170484	0.016568	0.294237	0.681888	1	1	1	0.999975	0.724772	1
Bex6	101240026	0.016617	0.00364078	0.389138	1	1	1	0.999975	0.0957373	1
Ms4a6d	2340722	0.0167192	0.662623	0.248731	1	1	1	0.999975	0.898299	1
Mtap9	104120097	0.0167595	0.0138952	0.412002	1	1	1	0.999975	0.216616	1
2810487A22Rik	1690070	0.0167816	0.659901	0.277257	1	1	1	0.999975	0.897743	1
Epb4.1l4b	1580524	0.0167823	0.162124	0.343517	1	1	1	0.999975	0.61069	1
St6gal2	1170739	0.0168654	0.0977204	0.0051193	1	1	1	0.999975	0.520011	1
Gabrr2	4560739	0.016916	0.0192378	0.348905	1	1	1	0.999975	0.256606	1
EG245305	106420735	0.0169912	0.409902	0.412634	1	1	1	0.999975	0.794459	1
Pramel1	4480014	0.017084	0.191773	0.941526	1	1	1	0.999975	0.643585	1
Ccnd3	730500	0.0170932	0.962325	0.793368	1	1	1	0.999975	0.989236	1
Camk2a	1740333	0.0171755	0.723936	0.858719	1	1	1	0.999975	0.918004	1
AB112350	5910731	0.0171838	4.16197e-05	0.321847	1	1	1	0.999975	0.00337692	1
Trappc6a	70717	0.0172483	0.7203	0.065656	1	1	1	0.999975	0.917239	1
Mett11d1	106860014	0.0172535	0.0345429	0.0397807	1	1	1	0.999975	0.345044	1
Abhd10	105420372	0.0175686	0.263074	0.177079	1	1	1	0.999975	0.70123	1
C530030A11Rik	105290180	0.0177606	0.0342375	0.159117	1	1	1	0.999975	0.343284	1
EG328280	106770452	0.0177733	0.417248	0.774186	1	1	1	0.999975	0.79711	1
	106200309	0.0178201	0.185415	0.0973519	1	1	1	0.999975	0.63761	1
Hapln2	2900647	0.0178489	0.1908	0.718805	1	1	1	0.999975	0.642753	1
4933430N04Rik	101500152	0.0178886	0.0900937	0.171123	1	1	1	0.999975	0.504792	1
	106900739	0.0179209	0.00253359	0.0760161	1	1	1	0.999975	0.0744799	1
1810030O07Rik	1400279	0.0179647	0.481141	0.62603	1	1	1	0.999975	0.827165	1
Nup88	100130338	0.0180741	0.232594	0.229585	1	1	1	0.999975	0.679507	1
LOC384834	100110390	0.0181584	0.350502	0.259144	1	1	1	0.999975	0.760173	1
Cyp2c44	102630161	0.0181839	0.950776	0.500014	1	1	1	0.999975	0.986403	1
AI182371	2650722	0.0182213	0.569994	0.587761	1	1	1	0.999975	0.864007	1
Endod1	6940048	0.0182235	0.517204	0.582705	1	1	1	0.999975	0.84246	1
Nts	2120592	0.0182397	0.278324	0.0331275	1	1	1	0.999975	0.71331	1
Dusp18	106420278	0.0182808	8.8554e-05	0.876255	1	1	1	0.999975	0.00628825	1
Mlze	7040451	0.0183731	0.525094	0.970931	1	1	1	0.999975	0.846304	1
Dclre1b	101990066	0.0183732	0.268827	0.936859	1	1	1	0.999975	0.705216	1
4933407E14Rik	106620279	0.0184072	0.0300172	0.285927	1	1	1	0.999975	0.321778	1
Foxn2	6900026	0.0184254	0.063124	0.307981	1	1	1	0.999975	0.443556	1
6820402O18Rik	103060110	0.018437	0.172153	0.524196	1	1	1	0.999975	0.623922	1
Brd2	1450300	0.0184659	0.88802	0.641169	1	1	1	0.999975	0.969004	1
Lst1	5420372	0.0184723	0.78306	0.824515	1	1	1	0.999975	0.93875	1
Ogg1	106370142	0.0187589	0.899178	0.89579	1	1	1	0.999975	0.972342	1
2700046A07Rik	101740022	0.01885	0.00106669	0.576139	1	1	1	0.999975	0.0412665	1
1700120E02Rik	106520671	0.0189578	0.0555556	0.142672	1	1	1	0.999975	0.423405	1
LOC382696	6860520	0.018958	0.13757	0.00896809	1	1	1	0.999975	0.580034	1
2310061G22Rik	101780348	0.0190395	0.152192	0.166005	1	1	1	0.999975	0.59901	1
Mcc	103140095	0.0191183	0.924138	0.00674404	1	1	1	0.999975	0.979098	1
LOC244660	105720014	0.0192367	0.610977	0.281369	1	1	1	0.999975	0.879795	1
Atm	3610110	0.0192668	0.33237	0.290278	1	1	1	0.999975	0.748658	1
A230057D06Rik	106980280	0.0193029	0.056764	0.762223	1	1	1	0.999975	0.426904	1
LOC383981	102510324	0.0193248	0.86837	0.0130163	1	1	1	0.999975	0.962314	1
Exosc3	106220528	0.019343	0.0400088	0.936262	1	1	1	0.999975	0.369438	1
Tagln	101240408	0.0194986	0.117654	0.470169	1	1	1	0.999975	0.552462	1
Krt33b	1580114	0.019691	0.0367614	0.37342	1	1	1	0.999975	0.3554	1
Plekhm1	1050161	0.0197642	0.0146585	0.557009	1	1	1	0.999975	0.223826	1
Rps13	102970711	0.0197644	0.597429	0.304978	1	1	1	0.999975	0.874811	1
Calcrl	4280035	0.0197797	0.45796	0.949879	1	1	1	0.999975	0.816353	1
Rnaseh2b	100450647	0.0198303	0.0929483	0.310908	1	1	1	0.999975	0.509787	1
Tmem49	4570088	0.0199216	0.0161275	0.248876	1	1	1	0.999975	0.236364	1
Ccdc38	1660121	0.0199847	0.55505	0.44288	1	1	1	0.999975	0.858236	1
4930589M24Rik	3850706	0.0199956	0.26428	0.226404	1	1	1	0.999975	0.702342	1
Rab37	1980725	0.0200334	0.914762	0.380714	1	1	1	0.999975	0.976688	1
9330168G06Rik	106840671	0.0201076	0.0911382	0.311826	1	1	1	0.999975	0.506698	1
Ric8b	6510452	0.0202907	0.132622	0.735064	1	1	1	0.999975	0.573028	1
LOC382783	104920519	0.0203195	0.277105	0.457964	1	1	1	0.999975	0.712477	1
EG236893	105220138	0.0204312	0.0645088	0.351834	1	1	1	0.999975	0.446986	1
Rbpms	3990494	0.0204431	0.000577195	0.830219	1	1	1	0.999975	0.0262578	1
4832420A03Rik	105700136	0.0204828	0.365916	0.848941	1	1	1	0.999975	0.769214	1
Banp	940528	0.0205524	0.79974	0.699598	1	1	1	0.999975	0.943907	1
Hrg	2340161	0.0206475	0.113212	0.146234	1	1	1	0.999975	0.545174	1
BC039632	3140593	0.0206509	2.42535e-05	0.779284	1	1	1	0.999975	0.00218002	1
Btc	3190133	0.0206583	0.0774911	0.125432	1	1	1	0.999975	0.480693	1
Cyp11b2	5340129	0.0208272	0.0575592	0.511427	1	1	1	0.999975	0.42843	1
Nup88	104670551	0.0208716	0.126528	0.641987	1	1	1	0.999975	0.564324	1
Pprc1	1740441	0.02088	0.0559098	0.430846	1	1	1	0.999975	0.424374	1
Rin3	1940044	0.0209447	0.0288563	0.814185	1	1	1	0.999975	0.31621	1
1700096C16Rik	106370398	0.0209989	0.112707	0.319569	1	1	1	0.999975	0.544157	1
Marcksl1	6200148	0.0210389	0.432159	0.605426	1	1	1	0.999975	0.803898	1
Arhgef18	2120279	0.0210789	0.00353357	0.905522	1	1	1	0.999975	0.0941108	1
Cyp11a1	106590086	0.0211006	5.14223e-05	0.895098	1	1	1	0.999975	0.00399257	1
Rai12	3830603	0.0211447	0.0212905	0.75978	1	1	1	0.999975	0.271868	1
Igk-C	6370309	0.0212243	0.696519	0.81289	1	1	1	0.999975	0.908971	1
5830411G16Rik	103360647	0.0212695	0.296911	0.413744	1	1	1	0.999975	0.726982	1
Slc7a4	5080711	0.0213658	0.0125082	0.650934	1	1	1	0.999975	0.204004	1
Kcnj4	2350315	0.0214499	0.415115	0.42879	1	1	1	0.999975	0.796024	1
Ndrg3	106840180	0.021529	0.000435008	0.727075	1	1	1	0.999975	0.0214285	1
D930017N16Rik	105900092	0.0215395	0.575392	0.0950899	1	1	1	0.999975	0.86577	1
Ctnnbip1	4540717	0.0215623	0.161094	0.605444	1	1	1	0.999975	0.60931	1
3110003A22Rik	104070364	0.0215713	0.0879877	0.491298	1	1	1	0.999975	0.500077	1
Setdb2	100450020	0.0216985	0.001812	0.59612	1	1	1	0.999975	0.0598121	1
	610239	0.0217725	0.956327	0.3876	1	1	1	0.999975	0.987762	1
Adrb2	3290373	0.0217925	0.340187	0.444729	1	1	1	0.999975	0.75339	1
Rcor3	70239	0.0218823	0.000172813	0.234561	1	1	1	0.999975	0.010839	1
Ppm1d	1690193	0.0219664	0.241471	0.0436159	1	1	1	0.999975	0.687938	1
Asgr2	3360463	0.0221832	0.573637	0.988947	1	1	1	0.999975	0.865392	1
Rgn	6200095	0.0222555	0.599747	0.630066	1	1	1	0.999975	0.875767	1
	5690301	0.0222993	0.169677	0.602743	1	1	1	0.999975	0.620949	1
Tcerg1l	3360707	0.0223674	0.0538822	0.119755	1	1	1	0.999975	0.418576	1
Slc22a8	3520204	0.0226591	0.127858	0.151187	1	1	1	0.999975	0.566257	1
Tirap	6400097	0.0226826	0.739378	0.641836	1	1	1	0.999975	0.92389	1
Pdgfrl	4590128	0.0229359	0.00169982	0.713704	1	1	1	0.999975	0.0572025	1
Il1a	3610056	0.0229531	0.142161	0.276674	1	1	1	0.999975	0.585973	1
1810007P19Rik	4760576	0.0229977	0.000148934	0.30121	1	1	1	0.999975	0.00948786	1
Psapl1	3520735	0.0230535	0.348837	0.9486	1	1	1	0.999975	0.758804	1
4931402H11Rik	104560167	0.0230676	0.102581	0.365039	1	1	1	0.999975	0.526662	1
Igh-V3609N	104070601	0.0230725	0.734351	0.270161	1	1	1	0.999975	0.922407	1
Det1	2230037	0.0231063	0.00306141	0.198906	1	1	1	0.999975	0.0853276	1
Dusp11	4610280	0.0232126	0.629414	0.573956	1	1	1	0.999975	0.886734	1
Klhl6	6450427	0.0232539	0.000329429	0.239003	1	1	1	0.999975	0.0174677	1
Cd300c	5360072	0.0233621	0.822568	0.788757	1	1	1	0.999975	0.950074	1
Tnrc6b	100460193	0.0234822	0.131644	0.280969	1	1	1	0.999975	0.571511	1
Erf	110551	0.0235012	0.0125168	0.0538667	1	1	1	0.999975	0.204075	1
Emilin2	70253	0.0235268	0.431186	0.853166	1	1	1	0.999975	0.803146	1
9430035E05Rik	102320471	0.0235713	0.176633	0.085921	1	1	1	0.999975	0.628522	1
Tex264	2100647	0.0236831	0.200005	0.765163	1	1	1	0.999975	0.651873	1
Stk33	106370458	0.0238362	0.000144336	0.10828	1	1	1	0.999975	0.00923251	1
Edg1	4200619	0.0238657	0.5078	0.574321	1	1	1	0.999975	0.838353	1
B930008F14Rik	103140110	0.023894	0.469736	0.479325	1	1	1	0.999975	0.822551	1
D130040H23Rik	101660538	0.0239222	0.0319435	0.287029	1	1	1	0.999975	0.330659	1
Gm575	101850433	0.023958	0.0506822	0.486177	1	1	1	0.999975	0.40824	1
Epm2a	101500037	0.0240432	0.00457109	0.0400845	1	1	1	0.999975	0.111283	1
A830082I02Rik	100070332	0.0240615	0.294404	0.450201	1	1	1	0.999975	0.724942	1
4921524J06Rik	103130112	0.0240673	0.0571611	0.0084838	1	1	1	0.999975	0.427961	1
	103870338	0.0241205	0.208146	0.84492	1	1	1	0.999975	0.659132	1
Celsr3	7100082	0.0241387	0.229934	0.448754	1	1	1	0.999975	0.676822	1
Tspan1	2450519	0.0241703	0.0161808	0.721197	1	1	1	0.999975	0.236841	1
Zpbp	102640519	0.0241788	0.0243996	0.198103	1	1	1	0.999975	0.291842	1
LOC328107	106040039	0.0242776	0.391034	0.097867	1	1	1	0.999975	0.785237	1
Slamf9	3710300	0.0242881	0.392769	0.602074	1	1	1	0.999975	0.785994	1
LOC381938	106040168	0.0243553	0.952849	0.373561	1	1	1	0.999975	0.987113	1
Mettl6	1190100	0.0243727	0.0727358	0.485004	1	1	1	0.999975	0.469043	1
Slc43a3	5220400	0.0244467	0.229452	0.178534	1	1	1	0.999975	0.676671	1
LOC383837	106290333	0.0244803	0.887585	0.646097	1	1	1	0.999975	0.969	1
Tmem74	5670400	0.0245835	0.110322	0.0721714	1	1	1	0.999975	0.540246	1
D630018G21Rik	106550086	0.0246408	0.015599	0.99932	1	1	1	0.999975	0.231819	1
Nupr1	1990524	0.0248049	0.49639	0.511969	1	1	1	0.999975	0.833977	1
Smad3	6450671	0.0248058	0.407988	0.339257	1	1	1	0.999975	0.793876	1
Tcp10a	3120504	0.0248471	0.9247	0.949066	1	1	1	0.999975	0.979361	1
Ninj2	3120131	0.0248991	0.198566	0.469334	1	1	1	0.999975	0.649745	1
P2ry14	6100497	0.0249766	0.00105342	0.717475	1	1	1	0.999975	0.0409824	1
Gch1	6550358	0.0250037	7.31816e-05	0.413132	1	1	1	0.999975	0.00534579	1
BC021891	2570075	0.0250488	0.134376	0.192532	1	1	1	0.999975	0.57518	1
4732416N19Rik	101090044	0.025122	0.0185444	0.44664	1	1	1	0.999975	0.25196	1
5330426L24Rik	3610497	0.0252933	0.878993	0.673016	1	1	1	0.999975	0.965285	1
Cpt1b	940086	0.0253901	0.0456295	0.322305	1	1	1	0.999975	0.390811	1
Man2b2	106100441	0.0255249	0.423847	0.339921	1	1	1	0.999975	0.79978	1
Ankrd15	106450711	0.025556	0.794404	0.689811	1	1	1	0.999975	0.941991	1
Notch4	6370707	0.0255618	0.0393434	0.369177	1	1	1	0.999975	0.366443	1
	104280692	0.0255804	0.9327	0.0437163	1	1	1	0.999975	0.981328	1
Stk36	106200170	0.0256069	0.340684	0.211735	1	1	1	0.999975	0.753582	1
1300012G16Rik	6380575	0.0256953	0.289526	0.181042	1	1	1	0.999975	0.721445	1
LOC381474	102120148	0.0257631	0.262158	0.430813	1	1	1	0.999975	0.700338	1
Hook1	2690402	0.0257847	0.596688	0.0291865	1	1	1	0.999975	0.874741	1
BC030045	104480736	0.0258941	0.000389675	0.810027	1	1	1	0.999975	0.019794	1
Arih2	2810025	0.0259263	0.161836	0.94472	1	1	1	0.999975	0.610544	1
Muc2	1570025	0.0259436	0.527086	0.819632	1	1	1	0.999975	0.847537	1
Baz1a	6450735	0.0260094	0.00413601	0.352397	1	1	1	0.999975	0.103793	1
Apbb1	104070044	0.0260978	0.229575	0.770979	1	1	1	0.999975	0.676784	1
Zfyve21	1940056	0.0261648	0.872341	0.877505	1	1	1	0.999975	0.963164	1
Wwp2	106350338	0.0261893	0.927245	0.270927	1	1	1	0.999975	0.979718	1
2310001H17Rik	101740288	0.0261961	0.810981	0.530946	1	1	1	0.999975	0.946927	1
Lrrk2	103440520	0.0262035	0.0002603	0.307196	1	1	1	0.999975	0.0147223	1
E130309D02Rik	6620170	0.026284	0.0124725	0.185053	1	1	1	0.999975	0.203696	1
D230044P21Rik	103130025	0.0263174	0.91756	0.222468	1	1	1	0.999975	0.977419	1
Ptov1	4230025	0.026411	0.121983	0.827726	1	1	1	0.999975	0.559467	1
Asf1a	107050408	0.0264509	0.763068	0.955536	1	1	1	0.999975	0.931655	1
Unc13b	101780347	0.0265293	0.953713	0.1103	1	1	1	0.999975	0.987219	1
1810011O10Rik	104670091	0.0266581	0.373624	0.155854	1	1	1	0.999975	0.772733	1
Pot1b	540193	0.0268187	0.221788	0.947444	1	1	1	0.999975	0.671812	1
Ctbp2	104590239	0.0268557	0.84002	0.0595745	1	1	1	0.999975	0.954915	1
Ccdc117	2230577	0.0269168	0.0831853	0.395707	1	1	1	0.999975	0.490869	1
Dbpht1	3610079	0.0269471	0.1595	0.28091	1	1	1	0.999975	0.607989	1
Abcd4	100130176	0.0270414	0.011145	0.454934	1	1	1	0.999975	0.191308	1
	102690592	0.0271468	0.432433	0.714721	1	1	1	0.999975	0.804045	1
Arpp21	4200711	0.0271513	0.332016	0.059001	1	1	1	0.999975	0.748478	1
EG226654	105570368	0.0271589	0.0774353	0.692045	1	1	1	0.999975	0.480693	1
Mllt3	510204	0.0272032	0.051578	0.186675	1	1	1	0.999975	0.411403	1
Rcan3	6110070	0.0272738	0.0157412	0.93186	1	1	1	0.999975	0.233005	1
Rps19	5860066	0.0272744	0.118071	0.431412	1	1	1	0.999975	0.553157	1
D14Ertd581e	104150164	0.0273357	0.577557	0.676076	1	1	1	0.999975	0.866596	1
Hs3st1	1850193	0.0273944	0.0238311	0.127562	1	1	1	0.999975	0.288322	1
Neil1	105670458	0.0274365	0.0925866	0.257321	1	1	1	0.999975	0.50938	1
Nxn	104810408	0.0274472	0.216277	0.675545	1	1	1	0.999975	0.667174	1
E030042O20Rik	106450273	0.0274486	0.199361	0.578138	1	1	1	0.999975	0.650857	1
Gypc	2320102	0.0275026	0.0294453	0.508144	1	1	1	0.999975	0.318906	1
4933402C05Rik	104780286	0.0275602	0.504541	0.788711	1	1	1	0.999975	0.836973	1
Ifi205	103390497	0.0276321	0.047595	0.0158787	1	1	1	0.999975	0.397453	1
1700072O05Rik	104050390	0.027649	0.436028	0.52282	1	1	1	0.999975	0.805829	1
Nkd2	1170731	0.0276746	0.17514	0.62811	1	1	1	0.999975	0.627477	1
Ccrk	5080112	0.0276848	0.000664133	0.92407	1	1	1	0.999975	0.0290755	1
Ces7	106520440	0.0278107	0.0226573	0.538299	1	1	1	0.999975	0.279951	1
2900001A22Rik	101740091	0.0278438	0.218935	0.230495	1	1	1	0.999975	0.669852	1
Adra2b	6980088	0.0278606	0.16309	0.449791	1	1	1	0.999975	0.611847	1
Eif3m	101850408	0.0278873	0.641422	0.50403	1	1	1	0.999975	0.891473	1
A730054J21Rik	106980647	0.0280379	0.757745	0.660317	1	1	1	0.999975	0.929904	1
Nup50	4730133	0.0280672	0.00228665	0.0099575	1	1	1	0.999975	0.0696334	1
4921513I08Rik	102030341	0.0280944	0.710178	0.985984	1	1	1	0.999975	0.913561	1
	102510278	0.0281303	0.975128	0.0248973	1	1	1	0.999975	0.992414	1
Olfr1079	5080670	0.0282128	0.0519712	0.913612	1	1	1	0.999975	0.412507	1
Tdpoz1	5900746	0.0282584	0.0864665	0.396356	1	1	1	0.999975	0.497206	1
C030030A07Rik	101050546	0.028306	0.00201834	0.112663	1	1	1	0.999975	0.0642049	1
LOC244335	100840685	0.0283177	0.198277	0.300149	1	1	1	0.999975	0.649536	1
1810011O10Rik	840670	0.0283976	4.25687e-05	0.979504	1	1	1	0.999975	0.00342519	1
Ftmt	1170500	0.0284392	0.363688	0.997792	1	1	1	0.999975	0.768148	1
Olfr912	3130167	0.028469	0.20298	0.499059	1	1	1	0.999975	0.653943	1
1700010M22Rik	3610441	0.0284788	0.234792	0.94567	1	1	1	0.999975	0.681395	1
Cdca8	6980019	0.0285324	0.243857	0.110011	1	1	1	0.999975	0.688813	1
Stk10	2760010	0.0285415	0.246956	0.865882	1	1	1	0.999975	0.691022	1
Pias1	5340301	0.0286516	0.177459	0.962363	1	1	1	0.999975	0.629366	1
	2120131	0.0286595	0.948891	0.141516	1	1	1	0.999975	0.985896	1
Gabpb1	730021	0.0286642	0.0458115	0.146509	1	1	1	0.999975	0.391052	1
Mum1l1	4010411	0.0287816	0.32539	0.673286	1	1	1	0.999975	0.743807	1
Kcnj1	870181	0.0287951	0.664742	0.781392	1	1	1	0.999975	0.898875	1
Punc	2470647	0.0288246	0.117017	0.693593	1	1	1	0.999975	0.551271	1
	1170364	0.0288657	0.927148	0.654647	1	1	1	0.999975	0.979716	1
Neud4	3840435	0.0288678	0.00575092	0.842155	1	1	1	0.999975	0.129091	1
Ramp2	6860037	0.0288808	0.11394	0.459257	1	1	1	0.999975	0.546466	1
Gcnt2	4540465	0.0289886	0.553506	0.382064	1	1	1	0.999975	0.858045	1
Akap10	5910577	0.0289956	0.000529492	0.311336	1	1	1	0.999975	0.0245629	1
	6370253	0.02903	0.833312	0.3188	1	1	1	0.999975	0.953341	1
Igh-V	50411	0.0290411	0.811361	0.405299	1	1	1	0.999975	0.946928	1
Cdh4	6550368	0.0291177	0.648009	0.901691	1	1	1	0.999975	0.893437	1
2610020C07Rik	101190593	0.0291278	8.39966e-05	0.910392	1	1	1	0.999975	0.00599986	1
Rin2	2450184	0.0291489	0.356222	0.867072	1	1	1	0.999975	0.764294	1
Ctsr	3830433	0.0291941	0.744345	0.972245	1	1	1	0.999975	0.92537	1
3110082D06Rik	102450315	0.0292414	0.0527433	0.225951	1	1	1	0.999975	0.415544	1
D030029G14Rik	104920341	0.0292755	0.354034	0.521725	1	1	1	0.999975	0.762565	1
LOC234882	104810142	0.0292798	0.75526	0.947111	1	1	1	0.999975	0.929152	1
Sox8	580026	0.0293426	0.734616	0.294319	1	1	1	0.999975	0.92251	1
Ddx52	2970411	0.0293511	0.202686	0.784626	1	1	1	0.999975	0.653813	1
Zdhhc3	105050273	0.0294264	0.0215799	0.958521	1	1	1	0.999975	0.273757	1
Igh-V	100130079	0.0295023	0.331493	0.672041	1	1	1	0.999975	0.747969	1
	101940242	0.0296477	0.0842601	0.565506	1	1	1	0.999975	0.493313	1
Cndp2	6590333	0.0297112	0.674133	0.987598	1	1	1	0.999975	0.901665	1
Flot1	1660575	0.029825	0.438428	0.639866	1	1	1	0.999975	0.806809	1
Kcnn3	6520600	0.029836	0.00774068	0.658711	1	1	1	0.999975	0.154169	1
Bdnf	101780707	0.0298435	0.330212	0.722457	1	1	1	0.999975	0.74713	1
S100pbp	100510647	0.0298451	0.0146053	0.499673	1	1	1	0.999975	0.223517	1
A930041D05Rik	106660167	0.029897	0.438984	0.821983	1	1	1	0.999975	0.806925	1
4930477N07Rik	101940440	0.0299646	0.338673	0.332816	1	1	1	0.999975	0.752575	1
Olfr791	130095	0.0300489	0.460854	0.944937	1	1	1	0.999975	0.817627	1
4921525H12Rik	70551	0.0300876	0.0118321	0.491779	1	1	1	0.999975	0.198217	1
Rbm11	6450487	0.0301008	0.000102728	0.631117	1	1	1	0.999975	0.00711707	1
Cxcl10	2450408	0.0301382	0.957156	0.352865	1	1	1	0.999975	0.987794	1
Cd209a	6590113	0.0302335	0.441674	0.51171	1	1	1	0.999975	0.808658	1
Gm1587	101230711	0.030316	0.944203	0.0676998	1	1	1	0.999975	0.984492	1
3010022N24Rik	6100706	0.0303162	0.237434	0.726885	1	1	1	0.999975	0.683692	1
Acat1	3170600	0.0303883	0.000617968	0.0610679	1	1	1	0.999975	0.0275172	1
Tmtc4	106350278	0.0305438	0.280265	0.346434	1	1	1	0.999975	0.714936	1
Cyp2a12	3360619	0.03058	0.198075	0.792758	1	1	1	0.999975	0.649435	1
Bahcc1	6620500	0.0305834	0.00610891	0.0833497	1	1	1	0.999975	0.133611	1
4933402C06Rik	105270541	0.0305895	0.0809243	0.0454	1	1	1	0.999975	0.48625	1
4933417E11Rik	102350021	0.0306188	0.285016	0.0649571	1	1	1	0.999975	0.718416	1
6820408C15Rik	4730112	0.0306466	0.347886	0.1797	1	1	1	0.999975	0.758066	1
1700007E06Rik	104060563	0.0306805	0.806235	0.642186	1	1	1	0.999975	0.94547	1
Nup50	1240519	0.030685	0.0760469	0.977035	1	1	1	0.999975	0.477718	1
Cox19	4280575	0.0307029	0.00084648	0.773644	1	1	1	0.999975	0.0351064	1
	106620184	0.0307783	0.364296	0.6002	1	1	1	0.999975	0.768636	1
Ier5l	2450154	0.0308047	0.386917	0.352538	1	1	1	0.999975	0.782802	1
Disc1	840463	0.0308056	0.942346	0.358845	1	1	1	0.999975	0.98402	1
1110003O08Rik	100510338	0.0308452	0.0478035	0.138785	1	1	1	0.999975	0.398017	1
Mtvr2	6760408	0.0308862	0.0173611	0.91429	1	1	1	0.999975	0.244104	1
4930597G05Rik	104200687	0.0309115	0.624904	0.709122	1	1	1	0.999975	0.884968	1
5730588L14Rik	100430746	0.0310549	0.513851	0.619868	1	1	1	0.999975	0.841216	1
LOC386090	104920463	0.0311768	0.791295	0.0238783	1	1	1	0.999975	0.941238	1
Nbea	102260707	0.0312036	0.0995263	0.38074	1	1	1	0.999975	0.522894	1
Klf9	3840022	0.0312329	0.3119	0.389353	1	1	1	0.999975	0.736413	1
V1rd16	5420551	0.0312705	0.366686	0.192039	1	1	1	0.999975	0.769501	1
Trim35	103520647	0.0312718	0.101225	0.745041	1	1	1	0.999975	0.524802	1
Etohi7	106660600	0.031452	0.123659	0.281173	1	1	1	0.999975	0.561223	1
6330416L07Rik	940133	0.0316117	0.0521362	0.393329	1	1	1	0.999975	0.413036	1
Uap1	3060093	0.0316204	0.244041	0.839962	1	1	1	0.999975	0.688813	1
4930455B06Rik	110605	0.0316288	0.946154	0.723623	1	1	1	0.999975	0.985045	1
LOC227078	104920438	0.0316362	0.328486	0.100883	1	1	1	0.999975	0.746101	1
BC055107	6180088	0.0316565	0.90276	0.75691	1	1	1	0.999975	0.973234	1
5930422O12Rik	2120338	0.0316645	0.560332	0.52372	1	1	1	0.999975	0.860268	1
Arhgap10	780324	0.0317016	0.390563	0.852316	1	1	1	0.999975	0.785158	1
Sytl1	510487	0.031726	0.000450407	0.139639	1	1	1	0.999975	0.0218602	1
LOC242039	106400239	0.0317504	0.0472822	0.853192	1	1	1	0.999975	0.397084	1
8430426H19Rik	2340040	0.0320308	0.0979653	0.134481	1	1	1	0.999975	0.520251	1
Kcnk9	105910092	0.0320555	0.873682	0.246823	1	1	1	0.999975	0.963787	1
Zfp93	5220068	0.0320569	0.257471	0.363126	1	1	1	0.999975	0.696759	1
LOC384491	105340706	0.032128	0.255979	0.533815	1	1	1	0.999975	0.696116	1
Igh-V	105270059	0.0321656	0.515165	0.423797	1	1	1	0.999975	0.841386	1
Lrrc8a	102760010	0.0322079	0.0631781	0.845328	1	1	1	0.999975	0.443614	1
Slc12a8	4810092	0.0322821	0.167189	0.395298	1	1	1	0.999975	0.617292	1
Rpl28	6900136	0.0323915	0.727274	0.336213	1	1	1	0.999975	0.918886	1
Tbc1d9b	102970112	0.0324505	0.429788	0.372338	1	1	1	0.999975	0.802723	1
Np	5670068	0.0325846	0.288565	0.941408	1	1	1	0.999975	0.720748	1
Taar8a	106550722	0.0326015	0.676511	0.373739	1	1	1	0.999975	0.902471	1
Mthfd2	3800411	0.0326206	2.53141e-05	0.817657	1	1	1	0.999975	0.00226692	1
Crkl	105390025	0.0327367	0.523903	0.491402	1	1	1	0.999975	0.845535	1
Cacna1c	6290403	0.0327793	0.119585	0.846961	1	1	1	0.999975	0.556331	1
A730027B03Rik	4540053	0.0327961	0.0656628	0.546841	1	1	1	0.999975	0.450208	1
Tk1	540494	0.0328919	0.976079	0.325945	1	1	1	0.999975	0.992637	1
C030006K11Rik	5700519	0.0329228	0.269486	0.801005	1	1	1	0.999975	0.705909	1
Ang3	4570528	0.0329656	0.605973	0.818643	1	1	1	0.999975	0.877828	1
Ikzf3	70170	0.0329863	0.411362	0.978631	1	1	1	0.999975	0.795296	1
1110001A07Rik	100580110	0.0330864	0.0195173	0.0169335	1	1	1	0.999975	0.25929	1
Ppt2	3450148	0.0331361	0.359544	0.959602	1	1	1	0.999975	0.765905	1
Sycp2	103710377	0.0331421	0.665626	0.303959	1	1	1	0.999975	0.899292	1
Dnaja3	1980671	0.0331799	0.504173	0.781027	1	1	1	0.999975	0.836936	1
Slc25a11	130097	0.0331878	0.435944	0.384466	1	1	1	0.999975	0.805829	1
BC037704	105360156	0.0332473	0.000517889	0.251139	1	1	1	0.999975	0.0242675	1
1500032D16Rik	4050180	0.0334721	0.233251	0.930511	1	1	1	0.999975	0.680041	1
Sh3glb2	2030086	0.0334869	0.371311	0.588637	1	1	1	0.999975	0.771617	1
Ctdsp1	6940731	0.0335191	0.719014	0.713182	1	1	1	0.999975	0.916835	1
9430032P18Rik	101050687	0.0335328	0.668744	0.161741	1	1	1	0.999975	0.900205	1
9430019H13Rik	105720095	0.0335671	0.211223	0.190213	1	1	1	0.999975	0.66184	1
Brd1	1660278	0.0336376	0.241774	0.99485	1	1	1	0.999975	0.688159	1
Ctsa	630110	0.0337102	0.569306	0.843706	1	1	1	0.999975	0.863485	1
Ing4	100070551	0.0337454	0.127527	0.574862	1	1	1	0.999975	0.565531	1
H2-Q2	6550204	0.0337825	0.830541	0.850607	1	1	1	0.999975	0.952304	1
Gm939	102030097	0.0338223	0.434525	0.947893	1	1	1	0.999975	0.805488	1
ENSMUSG00000053839	105700348	0.0338365	0.294766	0.481628	1	1	1	0.999975	0.725262	1
TRAV3-1	1570722	0.0340064	0.415564	0.616275	1	1	1	0.999975	0.796412	1
Heph	2940176	0.0340336	0.45407	0.444276	1	1	1	0.999975	0.814524	1
Sh3d19	103450309	0.0340527	0.0662974	0.80831	1	1	1	0.999975	0.452351	1
Pck2	103390037	0.0341419	0.389577	0.0626159	1	1	1	0.999975	0.784291	1
Ints8	103170044	0.0341587	0.0163133	0.179754	1	1	1	0.999975	0.237387	1
Arhgap17	5900427	0.0341631	0.0130663	0.0818928	1	1	1	0.999975	0.209503	1
Ikzf3	104670458	0.0341667	0.802618	0.0781237	1	1	1	0.999975	0.944603	1
Gpr177	106040300	0.0341888	0.733457	0.44396	1	1	1	0.999975	0.922002	1
Arid3b	6650008	0.0341986	0.0158397	0.176204	1	1	1	0.999975	0.233539	1
Itch	104070546	0.0342121	0.5091	0.264383	1	1	1	0.999975	0.838958	1
A930032L01Rik	104050082	0.0342135	0.151292	0.221263	1	1	1	0.999975	0.597716	1
Ube2d1	1850400	0.0342254	0.262528	0.611029	1	1	1	0.999975	0.700763	1
March9	4010242	0.0342363	0.063746	0.775936	1	1	1	0.999975	0.444888	1
A430034D21Rik	107100333	0.0342475	0.400058	0.447726	1	1	1	0.999975	0.789592	1
Mxra8	105550338	0.034255	0.00148507	3.38908e-05	1	1	1	0.999975	0.0521156	0.126069
Dach2	1500253	0.0342648	0.556524	0.922099	1	1	1	0.999975	0.859011	1
1700017D01Rik	103140411	0.0343143	0.296369	0.65616	1	1	1	0.999975	0.726746	1
9845300_5604-S	106220497	0.0344194	0.466309	0.304962	1	1	1	0.999975	0.820648	1
Msr2	60204	0.0344285	0.332293	0.0571106	1	1	1	0.999975	0.748658	1
Txnl1	101400593	0.0345322	0.962002	0.269433	1	1	1	0.999975	0.989137	1
1110012J17Rik	5910050	0.0346097	0.0337611	0.912098	1	1	1	0.999975	0.340555	1
D19Wsu162e	100670520	0.034742	0.103545	0.796086	1	1	1	0.999975	0.52839	1
E230020D15Rik	100360398	0.0347811	0.00202906	0.820783	1	1	1	0.999975	0.0642581	1
Zfp57	4850332	0.0349358	0.9188	0.635256	1	1	1	0.999975	0.977536	1
C330001P17Rik	102450113	0.0349608	0.07296	0.0918156	1	1	1	0.999975	0.469584	1
1110002O04Rik	106650039	0.0349681	0.0110528	0.589767	1	1	1	0.999975	0.19021	1
Slc7a5	3310746	0.0350276	0.000609453	0.288041	1	1	1	0.999975	0.0273141	1
Ccl12	2120746	0.0350751	0.108595	0.639447	1	1	1	0.999975	0.537862	1
Eral1	102320092	0.035157	0.0965369	0.914791	1	1	1	0.999975	0.517382	1
Mapre1	3290037	0.0352745	0.00601799	0.851679	1	1	1	0.999975	0.132257	1
Gtf3c4	1940750	0.0352756	0.256016	0.583515	1	1	1	0.999975	0.696116	1
Spag9	102370092	0.0352871	0.153616	0.00562618	1	1	1	0.999975	0.600719	1
LOC385798	100430450	0.0352931	0.623208	0.549183	1	1	1	0.999975	0.884449	1
Atf2	101660471	0.0353151	0.370291	0.310899	1	1	1	0.999975	0.770959	1
Col11a2	102100487	0.0353252	0.233999	0.466619	1	1	1	0.999975	0.680566	1
Fbxl18	102630095	0.0353463	0.178097	0.823098	1	1	1	0.999975	0.630447	1
5730433N10Rik	2480170	0.0353827	0.976745	0.237467	1	1	1	0.999975	0.992702	1
Irgm	6660685	0.035481	0.381736	0.475784	1	1	1	0.999975	0.77837	1
Arhgap26	6110458	0.0356321	0.00562364	0.0425734	1	1	1	0.999975	0.127197	1
B4galt6	2340687	0.0357407	0.357712	0.647609	1	1	1	0.999975	0.764679	1
Plxdc1	540132	0.0359233	0.304317	0.0396093	1	1	1	0.999975	0.731258	1
4932432K03Rik	100840162	0.0359253	0.0213577	0.0986482	1	1	1	0.999975	0.272027	1
MJ-5000-146_4112	100870053	0.0360633	0.563338	0.864038	1	1	1	0.999975	0.861107	1
Arl6ip1	2260278	0.0360939	0.878552	0.716041	1	1	1	0.999975	0.965121	1
Lim2	6980162	0.0361218	0.25865	0.431334	1	1	1	0.999975	0.697592	1
Trim71	104730450	0.0361663	0.0316785	0.57133	1	1	1	0.999975	0.330082	1
4930448N21Rik	104150079	0.0361973	0.201072	0.0599218	1	1	1	0.999975	0.652456	1
Rarg	6760136	0.0362656	0.488163	0.710623	1	1	1	0.999975	0.830402	1
9230119M08Rik	102940541	0.0363829	0.165016	0.449154	1	1	1	0.999975	0.613919	1
ENSMUSG00000054797	106900041	0.0364188	0.338665	0.724269	1	1	1	0.999975	0.752575	1
LOC207618	100870446	0.0364331	0.698072	0.502285	1	1	1	0.999975	0.909253	1
Mett11d1	102900017	0.0364474	0.604006	0.285961	1	1	1	0.999975	0.877396	1
Zfp236	6940500	0.036459	0.0001949	0.935407	1	1	1	0.999975	0.0118558	1
LOC381050	106520242	0.0365922	0.866314	0.448828	1	1	1	0.999975	0.961728	1
Fmnl3	6940577	0.0366313	0.0901319	0.618181	1	1	1	0.999975	0.504792	1
Trim33	3990433	0.0366356	0.522418	0.568155	1	1	1	0.999975	0.844891	1
Mug-ps1	70601	0.0366858	0.818215	0.72443	1	1	1	0.999975	0.949003	1
Mrgpra7	105360050	0.0367589	0.887923	0.430985	1	1	1	0.999975	0.969004	1
LOC383594	103610129	0.0367652	0.0479384	0.568443	1	1	1	0.999975	0.398317	1
Mcm6	60092	0.0367727	0.0164424	0.454903	1	1	1	0.999975	0.237917	1
Map2k3	5570193	0.036792	0.14586	0.333085	1	1	1	0.999975	0.590901	1
Sfrs16	1850619	0.0368824	0.0208432	0.311975	1	1	1	0.999975	0.268001	1
C030033F14Rik	102030551	0.0368828	0.496431	0.735612	1	1	1	0.999975	0.83399	1
Tyw1	5290136	0.0369338	0.550023	0.763036	1	1	1	0.999975	0.857108	1
Cdkn2d	6040035	0.036959	0.851867	0.69493	1	1	1	0.999975	0.958476	1
9430030N17Rik	104210736	0.0370175	0.598964	0.415052	1	1	1	0.999975	0.875617	1
Pdh7	4070546	0.0370247	0.831851	0.384829	1	1	1	0.999975	0.952992	1
Churc1	106290524	0.0370322	0.567925	0.613505	1	1	1	0.999975	0.863101	1
5330417C22Rik	70369	0.0371006	0.00190065	0.999356	1	1	1	0.999975	0.0617686	1
Vsig8	2100279	0.0371421	0.00570975	0.400773	1	1	1	0.999975	0.128724	1
4921513H07Rik	1770735	0.0372572	0.205554	0.0245499	1	1	1	0.999975	0.65697	1
LOC381355	103190647	0.0372928	0.0182906	0.497795	1	1	1	0.999975	0.25014	1
Farp1	5290102	0.0373344	0.800633	0.921673	1	1	1	0.999975	0.944093	1
Slc6a13	104670373	0.0373762	0.371841	0.933988	1	1	1	0.999975	0.771948	1
Cckbr	2760128	0.0374066	0.693443	0.0933592	1	1	1	0.999975	0.908083	1
Prkcbp1	730162	0.0374185	0.0006252	0.822413	1	1	1	0.999975	0.0277626	1
Kptn	103450019	0.0374291	0.0153377	0.667115	1	1	1	0.999975	0.229914	1
Srm	1850097	0.0374295	0.0726845	0.879107	1	1	1	0.999975	0.469043	1
Mllt1	1170048	0.0375087	0.951046	0.119049	1	1	1	0.999975	0.98649	1
Lrrc24	6650193	0.0375985	0.853585	0.133372	1	1	1	0.999975	0.958499	1
Ptpn18	2640537	0.0376283	0.909126	0.751266	1	1	1	0.999975	0.97532	1
8030475D13Rik	1690133	0.0376477	0.28055	0.347918	1	1	1	0.999975	0.715249	1
Phospho2	2450286	0.0376509	0.000410254	0.708058	1	1	1	0.999975	0.0206013	1
Ppp3r2	104200706	0.0380467	0.128115	0.775767	1	1	1	0.999975	0.56662	1
Prr8	2360070	0.0380558	0.0184335	0.555997	1	1	1	0.999975	0.251731	1
LOC381219	102450632	0.0380944	0.0599914	0.239708	1	1	1	0.999975	0.433901	1
4930486I03Rik	104920068	0.038113	0.552112	0.483945	1	1	1	0.999975	0.857846	1
Ptms	2680142	0.038119	0.392818	0.983282	1	1	1	0.999975	0.785994	1
4930539E08Rik	6380324	0.0381379	0.615878	0.106729	1	1	1	0.999975	0.881106	1
Afg3l1	510368	0.0381854	0.995134	0.367567	1	1	1	0.999975	0.998418	1
Nkd1	1340286	0.038275	0.0368371	0.359811	1	1	1	0.999975	0.355564	1
Adh1	3170427	0.0383917	0.837651	0.872749	1	1	1	0.999975	0.954246	1
Rusc1	6980575	0.0384042	0.330373	0.83145	1	1	1	0.999975	0.747306	1
AI426953	100780026	0.0384511	0.00567979	0.00760394	1	1	1	0.999975	0.128234	1
Top2a	102940403	0.0386021	0.0428416	0.750203	1	1	1	0.999975	0.380609	1
Atn1	6450471	0.0386876	0.176577	0.961261	1	1	1	0.999975	0.628459	1
Gabrp	6650102	0.0387067	0.770942	0.25024	1	1	1	0.999975	0.934124	1
Slc19a2	6200750	0.0387965	0.484125	0.904024	1	1	1	0.999975	0.829079	1
Impa2	1980070	0.0388102	0.912525	0.00303354	1	1	1	0.999975	0.976383	1
Wfdc1	4670072	0.0388299	0.091456	0.585444	1	1	1	0.999975	0.507319	1
Tox4	4810286	0.0388844	0.342264	0.848047	1	1	1	0.999975	0.754284	1
Usp5	4850017	0.0389194	0.18076	0.222899	1	1	1	0.999975	0.6331	1
Slc30a10	102900372	0.0389244	0.986662	0.844744	1	1	1	0.999975	0.99556	1
A430107O13Rik	102360156	0.0389587	0.775034	0.584054	1	1	1	0.999975	0.935784	1
Angpt2	6040605	0.0389684	0.178493	0.575396	1	1	1	0.999975	0.630953	1
Crym	3940528	0.0390906	0.627266	0.888153	1	1	1	0.999975	0.885877	1
0610010K06Rik	106900408	0.039103	0.12814	0.169596	1	1	1	0.999975	0.56662	1
2900018E21Rik	106370438	0.0391489	0.277001	0.143283	1	1	1	0.999975	0.71245	1
Bahcc1	2230086	0.0391811	0.0721595	0.917447	1	1	1	0.999975	0.467903	1
Smox	5050672	0.0392538	0.000317125	0.711922	1	1	1	0.999975	0.0170017	1
Camkk2	102340494	0.0393923	0.038793	0.150546	1	1	1	0.999975	0.363697	1
Rpgr	106520195	0.0394132	0.19365	0.476473	1	1	1	0.999975	0.6448	1
1110032E23Rik	102480315	0.0394216	0.000181526	0.723006	1	1	1	0.999975	0.0112686	1
Ddc	102850113	0.0394577	0.000270679	0.833815	1	1	1	0.999975	0.0151674	1
Spata13	5720068	0.0394704	0.00942094	0.0517528	1	1	1	0.999975	0.173421	1
Iqsec3	3360278	0.0395868	0.408028	0.963515	1	1	1	0.999975	0.793876	1
Ppp1r2	1400725	0.039659	0.24575	0.905641	1	1	1	0.999975	0.690045	1
ENSMUSG00000052691	103060537	0.0396597	0.0553355	0.928939	1	1	1	0.999975	0.422869	1
6620401K05Rik	3830162	0.0398282	0.207008	0.721351	1	1	1	0.999975	0.65841	1
Wdr20b	1240373	0.0398377	0.397772	0.86304	1	1	1	0.999975	0.788389	1
Rpo1-3	450750	0.0398921	0.0277557	0.605138	1	1	1	0.999975	0.311265	1
Pigx	2680435	0.0399868	0.57999	0.823706	1	1	1	0.999975	0.867608	1
A630034I12Rik	104850026	0.040005	0.0354422	0.774742	1	1	1	0.999975	0.349421	1
Wwp2	6550079	0.0400119	0.510518	0.555813	1	1	1	0.999975	0.839658	1
Unkl	3170458	0.0400522	0.966323	0.242457	1	1	1	0.999975	0.990507	1
Hoxa10	6110397	0.0400664	0.479236	0.316236	1	1	1	0.999975	0.826391	1
Olfr711	5860068	0.0401458	0.396185	0.0204867	1	1	1	0.999975	0.787376	1
LOC382575	104560647	0.0402267	0.135667	0.93484	1	1	1	0.999975	0.577101	1
Olfr1202	2640397	0.040351	0.530399	0.483757	1	1	1	0.999975	0.848746	1
Htr2c	102350139	0.0403567	0.409083	0.966989	1	1	1	0.999975	0.794222	1
Acpl2	6200364	0.040388	0.0397388	0.427167	1	1	1	0.999975	0.368846	1
C530025M09Rik	103610594	0.0403995	0.574156	0.732215	1	1	1	0.999975	0.865498	1
LOC211705	100110279	0.0404247	0.219694	0.687743	1	1	1	0.999975	0.670011	1
Pdyn	5720408	0.0404881	0.0850944	0.696859	1	1	1	0.999975	0.494753	1
Trib3	4850670	0.0405069	0.18187	0.657094	1	1	1	0.999975	0.634186	1
C130046K22Rik	103610364	0.0405208	0.762617	0.814714	1	1	1	0.999975	0.931452	1
9230112E08Rik	6760372	0.0405257	0.765521	0.847034	1	1	1	0.999975	0.932587	1
Ache	104590133	0.0405346	0.443357	0.269926	1	1	1	0.999975	0.809837	1
Tmub2	2680601	0.040586	0.284282	0.774781	1	1	1	0.999975	0.717968	1
Msto1	2030026	0.0406602	0.8386	0.613051	1	1	1	0.999975	0.954421	1
Pdgfrl	870168	0.0406858	0.534343	0.693713	1	1	1	0.999975	0.850524	1
Bcl9	7100112	0.0407209	0.0839528	0.88818	1	1	1	0.999975	0.492573	1
Adamts18	106980369	0.0407376	0.0232509	0.25256	1	1	1	0.999975	0.283931	1
Zfp523	3850020	0.0408196	0.663696	0.660536	1	1	1	0.999975	0.898534	1
LOC384329	100070154	0.0408716	0.29324	0.566332	1	1	1	0.999975	0.724015	1
C330002I19Rik	5890411	0.0409522	0.55289	0.323301	1	1	1	0.999975	0.857846	1
9830001H06Rik	1090575	0.0409605	0.0245013	0.0429414	1	1	1	0.999975	0.292283	1
Slc20a1	105340504	0.0409717	0.132724	0.00409095	1	1	1	0.999975	0.573215	1
Ncoa4	105340022	0.0409892	0.629097	0.933337	1	1	1	0.999975	0.886634	1
Naaladl1	103520008	0.0410229	0.116378	0.529123	1	1	1	0.999975	0.550016	1
Igsf10	105550086	0.0410687	0.740029	0.465446	1	1	1	0.999975	0.924072	1
V1rh4	2320685	0.041118	0.354831	0.459443	1	1	1	0.999975	0.763318	1
Pdzd7	1980722	0.0411648	0.993384	0.25442	1	1	1	0.999975	0.997754	1
Ostf1	6770309	0.0412647	0.0525677	0.84556	1	1	1	0.999975	0.414817	1
Prkcbp1	3850010	0.0413202	0.000413338	0.959895	1	1	1	0.999975	0.0206917	1
Rnase11	101190435	0.041336	0.871275	0.768268	1	1	1	0.999975	0.963074	1
2310007J06Rik	106200091	0.0413644	0.0416789	0.462528	1	1	1	0.999975	0.377507	1
Gabbr1	2850735	0.0414046	0.876405	0.639513	1	1	1	0.999975	0.964564	1
Ier2	2030008	0.0415113	0.525401	0.590871	1	1	1	0.999975	0.84645	1
Map3k11	7000039	0.0415581	0.00121498	0.737166	1	1	1	0.999975	0.0452651	1
Fbxo34	102470309	0.0415704	0.641759	0.690412	1	1	1	0.999975	0.891582	1
	4010039	0.0415776	0.0547664	0.00151699	1	1	1	0.999975	0.421048	1
Shroom1	4780037	0.041655	0.467115	0.243777	1	1	1	0.999975	0.821086	1
Acot5	1230019	0.0416707	0.244604	0.318377	1	1	1	0.999975	0.689114	1
Irf2bp2	102340348	0.0416915	0.600723	0.625057	1	1	1	0.999975	0.87626	1
Pon3	840193	0.0419241	0.134772	0.895417	1	1	1	0.999975	0.575506	1
Efna4	6550576	0.0419945	0.0554614	0.250325	1	1	1	0.999975	0.423264	1
5330434G04Rik	104920441	0.0420426	0.859083	0.500477	1	1	1	0.999975	0.959956	1
BC026590	106130746	0.0420516	0.0372911	0.969094	1	1	1	0.999975	0.35722	1
Anp32b	2450494	0.0420582	0.225008	0.330942	1	1	1	0.999975	0.673287	1
Ets1	6620465	0.0420629	0.161135	0.932638	1	1	1	0.999975	0.60931	1
Nanog	3140114	0.0421076	0.923808	0.588278	1	1	1	0.999975	0.978931	1
Tjap1	1500400	0.0421634	0.000848815	0.309296	1	1	1	0.999975	0.0351731	1
	106980156	0.0422941	0.433915	0.738154	1	1	1	0.999975	0.805139	1
1700030J22Rik	3360504	0.0423127	0.000839775	0.234232	1	1	1	0.999975	0.0349182	1
Pde4d	6660064	0.0423163	0.994332	0.837747	1	1	1	0.999975	0.998026	1
Isg20l1	2450132	0.0423617	0.265982	0.0835046	1	1	1	0.999975	0.703425	1
Ftsj1	105220739	0.0424124	0.126043	0.500391	1	1	1	0.999975	0.563931	1
Hyi	103140091	0.042459	0.0777215	0.676831	1	1	1	0.999975	0.480861	1
Sema6d	102630100	0.0425017	0.144833	0.958618	1	1	1	0.999975	0.589091	1
Sprr2e	6620100	0.0425803	0.258214	0.489143	1	1	1	0.999975	0.697391	1
Impg2	4730110	0.0426111	0.346239	0.848048	1	1	1	0.999975	0.756958	1
Krt36	105690398	0.042692	0.0688811	0.334921	1	1	1	0.999975	0.46029	1
LOC385549	104780372	0.0427167	0.5273	0.669059	1	1	1	0.999975	0.847697	1
Defb35	4670736	0.0427429	0.384135	0.0885938	1	1	1	0.999975	0.780855	1
Nmnat1	3130041	0.0427935	0.0525861	0.822959	1	1	1	0.999975	0.414817	1
2510012J08Rik	105130072	0.0428282	0.0962074	0.190416	1	1	1	0.999975	0.516745	1
LOC383615	101990039	0.0429011	0.424986	0.406631	1	1	1	0.999975	0.80002	1
LOC193570	103390403	0.0429303	0.965764	0.078651	1	1	1	0.999975	0.990316	1
Prrg2	4540095	0.0429605	0.599544	0.495828	1	1	1	0.999975	0.875767	1
Rps6kl1	2370341	0.0429863	0.0413428	0.948786	1	1	1	0.999975	0.375841	1
9629812_639_rc-S	101090131	0.0430243	0.159547	0.693383	1	1	1	0.999975	0.607989	1
1700012D16Rik	106220463	0.0430278	0.853041	0.39305	1	1	1	0.999975	0.958476	1
Gm1604	105340341	0.0430298	0.254046	0.221601	1	1	1	0.999975	0.69459	1
E330035G20Rik	106520138	0.0431645	0.452787	0.192515	1	1	1	0.999975	0.814064	1
Net1	2900707	0.0431732	0.617085	0.823268	1	1	1	0.999975	0.881442	1
Vegfa	2940338	0.0432137	0.00756322	0.916542	1	1	1	0.999975	0.152202	1
9530085L11Rik	102760408	0.0432256	0.293437	0.386381	1	1	1	0.999975	0.724306	1
A530016L24Rik	7000687	0.043232	0.23899	0.0725567	1	1	1	0.999975	0.684548	1
V1rd19	6900433	0.0433262	0.653096	0.344229	1	1	1	0.999975	0.895316	1
Adipor2	104010364	0.0433426	9.95244e-05	8.78e-05	1	1	1	0.999975	0.00695491	0.217375
Clcn6	102100091	0.0433698	0.317009	0.417818	1	1	1	0.999975	0.739196	1
Sulf2	460086	0.0435018	0.244469	0.764758	1	1	1	0.999975	0.689048	1
Neb	580735	0.043577	0.411917	0.715655	1	1	1	0.999975	0.795296	1
Cyp1b1	4760735	0.0435936	0.00387559	0.581134	1	1	1	0.999975	0.0993331	1
Alg6	102120068	0.0436682	0.016459	0.66493	1	1	1	0.999975	0.23792	1
Hoxc13	4070722	0.0436875	0.0839301	0.319946	1	1	1	0.999975	0.4925	1
0610038P03Rik	100940041	0.0437364	0.143214	0.806693	1	1	1	0.999975	0.586943	1
Nrxn3	102690133	0.0437813	0.0174689	0.45518	1	1	1	0.999975	0.244881	1
Gm114	106420056	0.0438521	0.062542	0.321249	1	1	1	0.999975	0.442423	1
4931429P17Rik	106510452	0.043863	0.587478	0.831413	1	1	1	0.999975	0.871261	1
Zfp817	106040021	0.043897	0.617967	0.802902	1	1	1	0.999975	0.882129	1
Tead4	1850239	0.0440568	0.175462	0.301018	1	1	1	0.999975	0.627503	1
AW320017	100840528	0.0441134	0.0696104	0.810409	1	1	1	0.999975	0.462242	1
Stag1	4590100	0.0441623	0.0805359	0.370139	1	1	1	0.999975	0.485469	1
Gm498	104590280	0.044263	0.369341	0.298853	1	1	1	0.999975	0.770629	1
Ibtk	780242	0.0442735	0.653988	0.847811	1	1	1	0.999975	0.895545	1
LOC207853	101740270	0.0443609	0.789681	0.650153	1	1	1	0.999975	0.940754	1
Slc12a2	6040672	0.0444057	0.569879	0.389626	1	1	1	0.999975	0.863894	1
Opn4	5670091	0.0444183	0.0154253	0.705589	1	1	1	0.999975	0.230667	1
Olfr710	5420577	0.0444583	0.225026	0.651731	1	1	1	0.999975	0.673287	1
Arhgef10	6900673	0.0444679	0.0972998	0.855276	1	1	1	0.999975	0.519283	1
Faah	4280441	0.0444776	0.737314	0.285946	1	1	1	0.999975	0.923388	1
Ulk3	100520082	0.0444795	0.00203195	0.870178	1	1	1	0.999975	0.0642648	1
Ifnab	103520288	0.0445018	0.0660392	0.145647	1	1	1	0.999975	0.45202	1
Caskin1	580035	0.0445138	0.00849391	0.632429	1	1	1	0.999975	0.162608	1
Rundc1	2450037	0.0446595	4.21787e-05	0.791214	1	1	1	0.999975	0.00340523	1
Ighg	6040164	0.0446675	0.296197	0.0987231	1	1	1	0.999975	0.726624	1
Tmprss12	4570138	0.0447394	0.604248	0.291264	1	1	1	0.999975	0.877486	1
Eps15l1	106550333	0.0447888	0.01655	0.50438	1	1	1	0.999975	0.23876	1
4933403O03Rik	105860563	0.0448124	0.012401	0.770479	1	1	1	0.999975	0.203482	1
Thbs4	3710348	0.0448127	0.356614	0.416954	1	1	1	0.999975	0.764498	1
Ticam1	5700333	0.0448335	0.104024	0.190432	1	1	1	0.999975	0.529111	1
Rgs2	1090736	0.044834	2.70546e-05	0.191544	1	1	1	0.999975	0.00239617	1
Glis3	105130403	0.0448686	0.67594	0.690543	1	1	1	0.999975	0.902147	1
Dgkg	105550181	0.0448903	0.463781	0.00968856	1	1	1	0.999975	0.819507	1
	1050079	0.0449439	0.0214459	0.556118	1	1	1	0.999975	0.2727	1
LOC384130	100630139	0.0449825	0.0542402	0.387767	1	1	1	0.999975	0.419671	1
Kif2c	6940082	0.0449839	0.0911275	0.178207	1	1	1	0.999975	0.506697	1
Art2b	1850064	0.0451061	0.0704175	0.0177454	1	1	1	0.999975	0.464184	1
6820424L24Rik	100540152	0.0452418	0.00399034	0.789651	1	1	1	0.999975	0.101454	1
Olfr594	3450088	0.0452766	0.276282	0.86479	1	1	1	0.999975	0.712042	1
E530011L22Rik	100840181	0.0453695	0.0932287	0.832397	1	1	1	0.999975	0.510062	1
LOC333184	103120411	0.0454038	0.21485	0.928058	1	1	1	0.999975	0.666009	1
D930002M03Rik	102060452	0.0454335	2.81309e-05	0.794474	1	1	1	0.999975	0.00245995	1
LOC227934	105550021	0.0454431	0.202127	0.8936	1	1	1	0.999975	0.653196	1
Rbm34	103710129	0.0455263	0.135674	0.617586	1	1	1	0.999975	0.577101	1
Rprm	1580706	0.0455399	0.135895	0.395655	1	1	1	0.999975	0.577674	1
Fpr1	3800577	0.0455942	0.487731	0.0880829	1	1	1	0.999975	0.830385	1
Rpgrip1	100510377	0.0456482	0.42923	0.258727	1	1	1	0.999975	0.802222	1
Alkbh3	3990487	0.0456962	0.000512262	0.0990399	1	1	1	0.999975	0.0240738	1
	103940070	0.0458949	0.234152	0.181961	1	1	1	0.999975	0.680762	1
Spon2	106450079	0.0459309	0.604367	0.0506533	1	1	1	0.999975	0.877486	1
Haghl	1400095	0.0459384	0.858531	0.862277	1	1	1	0.999975	0.95979	1
1700001J03Rik	2100377	0.0459633	0.0478981	0.000856247	1	1	1	0.999975	0.398099	0.868436
Lcn8	5720097	0.0459815	0.0474542	0.838842	1	1	1	0.999975	0.397441	1
2700050L05Rik	2370722	0.0459994	0.0543552	0.400524	1	1	1	0.999975	0.420061	1
Ak5	6290348	0.0459997	0.959076	0.644001	1	1	1	0.999975	0.988286	1
LOC192895	102760717	0.0460211	0.95663	0.225598	1	1	1	0.999975	0.987787	1
Pbx2	6510292	0.0460448	0.000239784	0.456228	1	1	1	0.999975	0.013755	1
Nlrp4c	3170184	0.0460459	0.913298	0.609729	1	1	1	0.999975	0.976611	1
Isg15	3170093	0.0461038	0.109843	0.385059	1	1	1	0.999975	0.539834	1
Cebpb	2970019	0.0461339	0.0124251	0.894856	1	1	1	0.999975	0.203482	1
Cebpa	106940735	0.0461557	0.00457696	0.246895	1	1	1	0.999975	0.111334	1
Lgr5	103290152	0.0461631	0.0967476	0.0504876	1	1	1	0.999975	0.517878	1
LOC236913	101190288	0.0461653	0.571225	0.430694	1	1	1	0.999975	0.864579	1
Ampd3	102650156	0.0462707	0.180506	0.976583	1	1	1	0.999975	0.632666	1
Trim54	1850086	0.0462734	0.221693	0.45095	1	1	1	0.999975	0.671812	1
LOC386361	101940450	0.0463033	0.235767	0.160039	1	1	1	0.999975	0.682118	1
BE649362	104590372	0.0464497	0.0280391	0.975508	1	1	1	0.999975	0.312395	1
4930558N01Rik	102630632	0.0464601	0.632187	0.366102	1	1	1	0.999975	0.887726	1
Olfr69	6760722	0.0464922	0.180231	0.245436	1	1	1	0.999975	0.632523	1
Hivep1	3850632	0.0464964	0.00222186	0.966214	1	1	1	0.999975	0.0681701	1
Emu2	101980082	0.0465461	0.7376	0.386834	1	1	1	0.999975	0.92349	1
Rhox11	5270497	0.046559	0.506945	0.625764	1	1	1	0.999975	0.837886	1
Hyal1	3850341	0.0465659	0.83137	0.863934	1	1	1	0.999975	0.952686	1
Igk-C	1230347	0.0466007	0.768748	0.723801	1	1	1	0.999975	0.933128	1
Exosc1	6840035	0.0466446	0.622149	0.751864	1	1	1	0.999975	0.884384	1
Ppp6c	2450670	0.0466914	0.00119589	0.782984	1	1	1	0.999975	0.0448649	1
3110035E14Rik	107040706	0.0466937	0.422362	0.705253	1	1	1	0.999975	0.79911	1
Lce1g	1450195	0.0467087	0.780711	0.59486	1	1	1	0.999975	0.937909	1
Efemp1	5860324	0.0467743	0.582615	0.487337	1	1	1	0.999975	0.86863	1
Zfp74	103610403	0.0468223	0.975316	0.248592	1	1	1	0.999975	0.992427	1
Gabarapl1	2810458	0.0468553	0.0684429	0.926651	1	1	1	0.999975	0.459052	1
D230040N21Rik	102190465	0.0469562	0.000947471	0.140117	1	1	1	0.999975	0.038118	1
4930518F22Rik	101740324	0.0470908	0.247401	0.599276	1	1	1	0.999975	0.691022	1
Kcnc4	4760600	0.0472923	0.759482	0.629258	1	1	1	0.999975	0.930295	1
Nmi	520270	0.047293	0.595038	0.127675	1	1	1	0.999975	0.873967	1
Eltd1	3120086	0.0473342	0.597056	0.54156	1	1	1	0.999975	0.874742	1
Gja5	1740008	0.0473496	0.296977	0.945675	1	1	1	0.999975	0.726982	1
Myo9b	1230435	0.0473971	5.27516e-05	0.575101	1	1	1	0.999975	0.00405558	1
Tmem141	106510022	0.0474601	0.0183238	0.453097	1	1	1	0.999975	0.250524	1
5830400J07Rik	105340692	0.0474825	0.0697579	0.303015	1	1	1	0.999975	0.46242	1
Cbln4	4010451	0.0474846	0.0450973	0.903164	1	1	1	0.999975	0.38906	1
Tbc1d15	870673	0.0474935	0.0696686	0.168578	1	1	1	0.999975	0.462242	1
	6770398	0.0475409	0.415176	0.293649	1	1	1	0.999975	0.796077	1
Maml2	102100093	0.0476035	0.206058	0.494532	1	1	1	0.999975	0.657291	1
Lenep	4670458	0.0477044	0.187543	0.263366	1	1	1	0.999975	0.639785	1
St6gal1	2970546	0.0478426	0.121678	0.41561	1	1	1	0.999975	0.558796	1
C630050I24Rik	101050139	0.0479831	0.2539	0.389786	1	1	1	0.999975	0.69459	1
Wbscr28	4570647	0.0480148	0.698072	0.0623754	1	1	1	0.999975	0.909253	1
C920006C10Rik	1050632	0.0480711	0.545313	0.80561	1	1	1	0.999975	0.854904	1
P140	130086	0.0481101	0.500415	0.173225	1	1	1	0.999975	0.835429	1
Stard13	104150168	0.0481232	0.144404	0.932093	1	1	1	0.999975	0.588448	1
4930417G10Rik	106040452	0.0482332	0.00143137	0.753271	1	1	1	0.999975	0.0507664	1
Usp30	60435	0.0482541	0.572196	0.620154	1	1	1	0.999975	0.865258	1
Rbm13	3130008	0.0482761	0.267029	0.200014	1	1	1	0.999975	0.703947	1
Adamts8	104200273	0.0482773	0.477077	0.362346	1	1	1	0.999975	0.825509	1
Prkag3	106510735	0.0482973	0.529183	0.808745	1	1	1	0.999975	0.848458	1
Phldb1	102360086	0.0482974	0.345295	0.0336266	1	1	1	0.999975	0.756239	1
2010305A19Rik	450075	0.0483128	0.815756	0.667758	1	1	1	0.999975	0.948186	1
4930517G19Rik	104610047	0.0484583	0.480285	0.514545	1	1	1	0.999975	0.826643	1
LOC385081	103870021	0.048465	0.0235738	0.795922	1	1	1	0.999975	0.286428	1
A530054K11Rik	6590075	0.0484757	0.367727	0.953881	1	1	1	0.999975	0.769959	1
Arhgef2	102650082	0.0484988	0.0245167	0.853159	1	1	1	0.999975	0.292283	1
LOC239554	100770528	0.0485155	0.0122122	0.531536	1	1	1	0.999975	0.202384	1
Klra10	3360280	0.0485278	0.894132	0.0592537	1	1	1	0.999975	0.970607	1
Acpp	2470152	0.0486453	0.0735102	0.777984	1	1	1	0.999975	0.470914	1
Hmga1	6580408	0.0486937	0.211262	0.744648	1	1	1	0.999975	0.661853	1
9830116C06Rik	105420142	0.0487004	0.0776314	0.429363	1	1	1	0.999975	0.480861	1
Idh1	104880288	0.0487506	0.0427142	0.127228	1	1	1	0.999975	0.380484	1
D130011O08Rik	101980041	0.0487853	0.140995	0.810978	1	1	1	0.999975	0.584525	1
Ncoa3	4540195	0.0487856	0.0213254	0.575584	1	1	1	0.999975	0.271955	1
Trim58	102650154	0.0488433	0.836227	0.249968	1	1	1	0.999975	0.953913	1
C130079G13Rik	70047	0.0488442	0.11666	0.577913	1	1	1	0.999975	0.550387	1
6530411M01Rik	105050048	0.0489595	0.687702	0.122245	1	1	1	0.999975	0.90617	1
Prl2c3	101400332	0.0490265	0.568161	0.818151	1	1	1	0.999975	0.863194	1
Mrap	2940114	0.0490648	0.0475374	0.627479	1	1	1	0.999975	0.397453	1
Pou4f1	106450072	0.0490693	0.191986	0.618196	1	1	1	0.999975	0.643702	1
Suv39h2	6370242	0.049105	0.863187	0.726822	1	1	1	0.999975	0.961178	1
Ndrg2	450403	0.0491501	0.255216	0.635262	1	1	1	0.999975	0.695623	1
Tsnax	3450279	0.0493641	0.354489	0.599805	1	1	1	0.999975	0.763071	1
Gm1070	105550138	0.0493907	0.12985	0.18648	1	1	1	0.999975	0.569035	1
Tlx2	1090128	0.0494774	0.775417	0.446207	1	1	1	0.999975	0.935927	1
Epgn	6980450	0.04949	0.232319	0.443361	1	1	1	0.999975	0.679507	1
Smox	3390164	0.0495149	0.0752086	0.942586	1	1	1	0.999975	0.475661	1
	5270546	0.0495428	0.528587	0.821813	1	1	1	0.999975	0.848168	1
Zfp563	104920168	0.0495758	0.7339	0.209884	1	1	1	0.999975	0.922253	1
	3190242	0.0495841	0.987797	0.977242	1	1	1	0.999975	0.995722	1
LOC213892	101940497	0.0496403	0.0314936	0.518265	1	1	1	0.999975	0.329076	1
1700028D13Rik	102810168	0.0496951	0.0840444	0.159726	1	1	1	0.999975	0.492797	1
Hs6st1	4760373	0.0498062	0.3751	0.822787	1	1	1	0.999975	0.773818	1
A930006D20Rik	630131	0.0498379	0.163045	0.516213	1	1	1	0.999975	0.611847	1
4833446K15Rik	4200195	0.0498834	0.00252352	0.222453	1	1	1	0.999975	0.0743194	1
Pdlim7	4780136	0.0498976	0.0986852	0.709404	1	1	1	0.999975	0.521165	1
Wisp2	5550411	0.0499171	0.806689	0.875303	1	1	1	0.999975	0.945602	1
Ier3	5860021	0.0499198	0.737019	0.360478	1	1	1	0.999975	0.923319	1
	102480288	0.0499303	0.265931	0.147368	1	1	1	0.999975	0.703403	1
LOC224989	107100427	0.0500324	0.199866	0.287532	1	1	1	0.999975	0.651726	1
9230110K08Rik	103870020	0.0501129	0.000515064	0.335395	1	1	1	0.999975	0.024182	1
Sgsm2	106550064	0.0501721	0.220489	0.907097	1	1	1	0.999975	0.670361	1
A330102K04Rik	450026	0.0502047	0.311427	0.963759	1	1	1	0.999975	0.73586	1
Hist2h3b	2030725	0.0503292	0.000914601	0.148418	1	1	1	0.999975	0.0372606	1
Cftr	1850008	0.0503414	0.190005	0.498202	1	1	1	0.999975	0.642383	1
Hif1a	103990022	0.0503735	0.972327	0.92043	1	1	1	0.999975	0.991495	1
Epm2aip1	103440047	0.0504103	0.318916	0.508844	1	1	1	0.999975	0.740489	1
Ccdc111	104920079	0.0504605	0.000570158	0.472649	1	1	1	0.999975	0.026011	1
Ptbp1	4070736	0.0505609	0.131733	0.977496	1	1	1	0.999975	0.571511	1
A730020M07Rik	3610184	0.0506163	0.0255184	0.730123	1	1	1	0.999975	0.298649	1
Rassf2	5720546	0.0506989	0.000655881	0.825193	1	1	1	0.999975	0.02886	1
B4galnt1	6040504	0.0507641	0.000855632	0.55106	1	1	1	0.999975	0.0353949	1
Cacna1a	6220164	0.0508494	0.381162	0.498958	1	1	1	0.999975	0.778059	1
Myoz3	1990138	0.050937	0.757965	0.927588	1	1	1	0.999975	0.929957	1
Dot1l	3850068	0.0510979	0.540007	0.990441	1	1	1	0.999975	0.852929	1
1700008N11Rik	103390008	0.0511244	0.217225	0.0585639	1	1	1	0.999975	0.668329	1
9430029E18Rik	104730358	0.0511774	0.0173169	0.384523	1	1	1	0.999975	0.243929	1
4932413O14Rik	100770056	0.0511895	0.051972	0.6647	1	1	1	0.999975	0.412507	1
Ddx42	2060546	0.0511929	0.518644	0.926734	1	1	1	0.999975	0.84314	1
Rpia	780079	0.0512511	0.899966	0.144968	1	1	1	0.999975	0.972423	1
Cyp26a1	380022	0.0512738	0.147536	0.00602095	1	1	1	0.999975	0.592253	1
Olfr1125	380575	0.0512764	0.171051	0.639761	1	1	1	0.999975	0.622682	1
Serinc2	4150037	0.0512764	0.0300769	0.0935728	1	1	1	0.999975	0.322028	1
	630358	0.0513955	0.774293	0.375094	1	1	1	0.999975	0.935405	1
Spnb2	5720195	0.0514041	0.569055	0.803041	1	1	1	0.999975	0.863471	1
Phospho1	460184	0.0514448	0.688385	0.722357	1	1	1	0.999975	0.906561	1
Hes1	4810280	0.0514893	0.00130817	0.809595	1	1	1	0.999975	0.0479805	1
Syngr1	105360458	0.0515565	0.187612	0.89187	1	1	1	0.999975	0.639814	1
IgK	3440064	0.0515651	0.693327	0.955394	1	1	1	0.999975	0.908083	1
4933407H18Rik	1450139	0.051567	0.0155071	0.158083	1	1	1	0.999975	0.231209	1
Ube2c	6130017	0.0516157	0.364712	0.847196	1	1	1	0.999975	0.768803	1
Cnn3	6110020	0.0516775	0.00751533	0.985597	1	1	1	0.999975	0.151554	1
Cisd2	2100195	0.0518161	0.724596	0.0667722	1	1	1	0.999975	0.918186	1
A530045L16Rik	106180537	0.0519209	0.0586456	0.22108	1	1	1	0.999975	0.431358	1
Mpped2	104570088	0.05193	0.228416	0.0790775	1	1	1	0.999975	0.676314	1
Nipsnap1	6860138	0.0520983	0.0697088	0.740223	1	1	1	0.999975	0.462242	1
Neud4	4540041	0.0520985	0.0992188	0.97951	1	1	1	0.999975	0.522591	1
EG329217	105130451	0.0522401	0.00193723	0.713444	1	1	1	0.999975	0.0624952	1
Klhdc8b	102850050	0.0523306	0.126775	0.829417	1	1	1	0.999975	0.564511	1
Cyld	102260372	0.0523941	0.519305	0.297474	1	1	1	0.999975	0.843464	1
Ablim1	102350239	0.0524443	0.33087	0.943483	1	1	1	0.999975	0.747551	1
Ptprb	102340064	0.0524541	5.24961e-05	0.339794	1	1	1	0.999975	0.00404457	1
Fdft1	5340039	0.0526228	0.496395	0.700551	1	1	1	0.999975	0.833977	1
Gli2	105910687	0.0526631	0.263561	0.0964268	1	1	1	0.999975	0.701872	1
9627219_408-S	102260332	0.0528003	0.324344	0.565329	1	1	1	0.999975	0.743104	1
Phldb1	6200719	0.0528105	0.0347875	0.696962	1	1	1	0.999975	0.345858	1
Pde3a	101090215	0.0528342	0.267419	0.0240307	1	1	1	0.999975	0.704127	1
Sv2a	5570685	0.0528993	0.557043	0.992987	1	1	1	0.999975	0.859086	1
2310057K05Rik	101090148	0.0529153	0.0312494	0.293711	1	1	1	0.999975	0.328022	1
Nup35	5340408	0.0529755	0.175524	0.839593	1	1	1	0.999975	0.627503	1
2610507I01Rik	102470112	0.052979	0.571139	0.707244	1	1	1	0.999975	0.864558	1
Slc38a3	5340142	0.0529934	0.258067	0.641877	1	1	1	0.999975	0.69718	1
1200016B10Rik	3710605	0.0530557	0.20932	0.199082	1	1	1	0.999975	0.660467	1
D11Ertd636e	3130064	0.0531414	0.323737	0.0354578	1	1	1	0.999975	0.742939	1
	6840095	0.0531434	0.187449	0.846941	1	1	1	0.999975	0.639706	1
Dync1h1	60717	0.0531575	0.707009	0.162873	1	1	1	0.999975	0.912597	1
	103360402	0.0531741	0.230023	0.122159	1	1	1	0.999975	0.676938	1
Oprd1	4280138	0.0532325	0.193411	0.779748	1	1	1	0.999975	0.644612	1
Slc4a8	630739	0.0533212	0.721651	0.832857	1	1	1	0.999975	0.917538	1
Tmem16k	1580601	0.0534125	0.728922	0.828205	1	1	1	0.999975	0.919415	1
1810049H13Rik	3290056	0.0534573	0.0695223	0.0400703	1	1	1	0.999975	0.462085	1
Cish	840315	0.0534774	0.011223	0.0358839	1	1	1	0.999975	0.192045	1
Bai2	6650170	0.0534992	0.524754	0.91951	1	1	1	0.999975	0.845976	1
Mbd2	103360471	0.0535051	0.633294	0.410094	1	1	1	0.999975	0.887934	1
9430014F16Rik	104920280	0.0535287	0.857238	0.459243	1	1	1	0.999975	0.959545	1
V1rg5	101570438	0.0535385	0.234899	0.795198	1	1	1	0.999975	0.68146	1
Rdh14	106380746	0.0535389	0.521161	0.164137	1	1	1	0.999975	0.84442	1
Cacng1	3060711	0.0535553	0.655127	0.193628	1	1	1	0.999975	0.89587	1
LOC382733	103800095	0.0536122	0.632759	0.942213	1	1	1	0.999975	0.887924	1
Serpinb1a	6290131	0.0536951	0.058836	0.448125	1	1	1	0.999975	0.432137	1
Chst14	1780671	0.0536994	0.10183	0.621216	1	1	1	0.999975	0.525376	1
LOC383512	103060575	0.0537085	0.544686	0.932044	1	1	1	0.999975	0.854831	1
Ank2	6510546	0.0537381	0.397153	0.746714	1	1	1	0.999975	0.788016	1
4930573I19Rik	5270402	0.053775	0.0377895	0.238035	1	1	1	0.999975	0.359186	1
V1rj2	610008	0.053811	0.535165	0.532922	1	1	1	0.999975	0.850778	1
Oog1	510465	0.0538117	0.12142	0.750324	1	1	1	0.999975	0.558541	1
	3940390	0.0538578	0.0740845	0.166195	1	1	1	0.999975	0.472086	1
C230094L10Rik	105700239	0.0538973	0.000119903	0.928959	1	1	1	0.999975	0.00804198	1
4930534D22Rik	102060438	0.0539405	0.475417	0.268689	1	1	1	0.999975	0.824318	1
Tnfaip2	70438	0.053971	0.135409	0.33269	1	1	1	0.999975	0.576724	1
2810410D24Rik	106100706	0.0539853	0.507121	0.906211	1	1	1	0.999975	0.837976	1
2210411M09Rik	100430538	0.0540224	0.331496	0.898478	1	1	1	0.999975	0.747969	1
LOC383535	104050504	0.05412	0.899323	0.14574	1	1	1	0.999975	0.972374	1
Anapc2	6660438	0.0541273	0.125104	0.236247	1	1	1	0.999975	0.56249	1
LOC384046	102370717	0.0541949	0.68104	0.133933	1	1	1	0.999975	0.904077	1
Dcpp1	6980411	0.0542255	0.807843	0.0956857	1	1	1	0.999975	0.945877	1
Rnf185	6940433	0.0542349	0.00791836	0.337889	1	1	1	0.999975	0.156248	1
Hccs	3170341	0.0542813	0.758454	0.225398	1	1	1	0.999975	0.929957	1
Hsd3b5	3290112	0.0543828	0.418772	0.832091	1	1	1	0.999975	0.797552	1
Smarcad1	104200139	0.0544692	0.637887	0.455513	1	1	1	0.999975	0.88976	1
Abcc8	3120671	0.0544956	0.782581	0.727153	1	1	1	0.999975	0.938616	1
1110054B14Rik	104610711	0.054599	0.221608	0.829109	1	1	1	0.999975	0.671747	1
Hist1h4f	1090504	0.0548117	0.0809225	0.840253	1	1	1	0.999975	0.48625	1
Trip11	1690735	0.0549086	0.972438	0.593846	1	1	1	0.999975	0.991495	1
Tbc1d10c	103140594	0.0549177	0.535635	0.766384	1	1	1	0.999975	0.850873	1
Slc22a5	2510451	0.0549777	0.996955	0.968519	1	1	1	0.999975	0.998973	1
Ndufs7	1740142	0.0551277	0.351412	0.608751	1	1	1	0.999975	0.760832	1
Herc4	103170280	0.0551284	0.508327	0.402891	1	1	1	0.999975	0.838708	1
Scap	103850692	0.0551436	0.51563	0.0328638	1	1	1	0.999975	0.841712	1
5033413D16Rik	103940142	0.0551857	0.559737	0.54667	1	1	1	0.999975	0.86006	1
	2760368	0.055215	0.751043	0.0516716	1	1	1	0.999975	0.927551	1
Kcnk10	2230139	0.0552275	0.616781	0.217021	1	1	1	0.999975	0.881429	1
Rcbtb2	103520400	0.0553685	0.00899415	0.578424	1	1	1	0.999975	0.168516	1
Kcnt2	106940497	0.0553761	0.946943	0.946774	1	1	1	0.999975	0.985331	1
Zscan21	1570687	0.0553932	0.500195	0.502457	1	1	1	0.999975	0.835279	1
Kprp	101980465	0.0554099	0.177633	0.414315	1	1	1	0.999975	0.629441	1
2610529C04Rik	2370242	0.0554374	0.479569	0.0166113	1	1	1	0.999975	0.826391	1
Qser1	5890021	0.0555256	0.194365	0.834377	1	1	1	0.999975	0.645556	1
6330575P09Rik	102900066	0.0555442	0.274577	0.921595	1	1	1	0.999975	0.710929	1
	100460148	0.0557583	0.292613	0.638144	1	1	1	0.999975	0.72382	1
Ccnd1	770309	0.0558346	0.0986062	0.764751	1	1	1	0.999975	0.521165	1
Zbtb16	3290022	0.0558714	0.00064623	0.0256263	1	1	1	0.999975	0.0284872	1
	102810082	0.0558913	0.593015	0.410846	1	1	1	0.999975	0.873261	1
Idi2	3990333	0.0558951	0.777618	0.138431	1	1	1	0.999975	0.936706	1
LOC235916	101940037	0.0559781	0.541579	0.661292	1	1	1	0.999975	0.853487	1
	6450519	0.0560199	0.430571	0.549753	1	1	1	0.999975	0.803002	1
Socs6	1170347	0.0560393	0.0167491	0.0243041	1	1	1	0.999975	0.239653	1
Olfr1156	1690592	0.0560776	0.683587	0.82369	1	1	1	0.999975	0.904864	1
Samsn1	2370563	0.0561735	0.00033597	0.0826285	1	1	1	0.999975	0.0177756	1
Gpr112	100070167	0.056184	0.420076	0.444618	1	1	1	0.999975	0.798222	1
Cdc42ep3	101450088	0.0562232	0.182466	0.109339	1	1	1	0.999975	0.634798	1
Nt5dc2	6200176	0.0562253	0.324434	0.420734	1	1	1	0.999975	0.743104	1
Lsg1	940138	0.0562315	0.447582	0.341589	1	1	1	0.999975	0.81161	1
1110007E10Rik	103850592	0.0562338	0.0234038	0.929751	1	1	1	0.999975	0.284863	1
EG236749	102340047	0.0563568	0.977078	0.402458	1	1	1	0.999975	0.992702	1
Asah2	3130452	0.0563873	0.91979	0.215299	1	1	1	0.999975	0.977844	1
20198505_4826-S	100630433	0.0563899	0.131782	0.144009	1	1	1	0.999975	0.571511	1
2610035F20Rik	104780017	0.056398	0.19464	0.442679	1	1	1	0.999975	0.645924	1
Nhedc1	106420601	0.0563996	0.645583	0.238706	1	1	1	0.999975	0.892902	1
Odz4	106980091	0.0564377	0.246521	0.706463	1	1	1	0.999975	0.690917	1
Lipe	6110600	0.0564405	0.208114	0.235379	1	1	1	0.999975	0.659132	1
Olfr398	6020138	0.0564745	0.772367	0.327901	1	1	1	0.999975	0.934688	1
Gm879	106020010	0.0564816	0.787648	0.407485	1	1	1	0.999975	0.94021	1
1700021K02Rik	2480333	0.0565023	0.803087	0.175635	1	1	1	0.999975	0.944715	1
Samd14	2480577	0.0565054	0.048426	0.14112	1	1	1	0.999975	0.400031	1
Foxi1	3710095	0.0565078	0.907022	0.77626	1	1	1	0.999975	0.974554	1
Tex13	780093	0.0565423	0.43407	0.994657	1	1	1	0.999975	0.80523	1
Usp52	102900170	0.056573	0.608672	0.455642	1	1	1	0.999975	0.87892	1
Klra20	101190097	0.0565736	0.172709	0.342025	1	1	1	0.999975	0.624851	1
Wtap	4010176	0.0566204	0.439083	0.153191	1	1	1	0.999975	0.806925	1
Igh-V	1230044	0.0566651	0.843486	0.175995	1	1	1	0.999975	0.956191	1
A930035D04Rik	100730070	0.0566774	0.213509	0.26781	1	1	1	0.999975	0.665177	1
Dtl	100870706	0.0567154	0.806777	0.186775	1	1	1	0.999975	0.945613	1
Spp1	2470609	0.0567162	0.564781	0.514153	1	1	1	0.999975	0.861416	1
Gja6	106220685	0.0568014	0.134837	0.383527	1	1	1	0.999975	0.575506	1
LOC381932	103610059	0.0568741	0.00202126	0.516448	1	1	1	0.999975	0.0642049	1
2210402A03Rik	104920088	0.0569358	0.0410203	0.55174	1	1	1	0.999975	0.374558	1
Olfr1221	3520050	0.0569864	0.34103	0.5886	1	1	1	0.999975	0.753751	1
Ndufa3	106020070	0.0569903	0.00132798	0.31417	1	1	1	0.999975	0.0485402	1
Lilrb4	630465	0.057015	0.0140892	0.0434437	1	1	1	0.999975	0.218514	1
Dok5	770113	0.0570579	0.0142108	0.727028	1	1	1	0.999975	0.219695	1
Eif2ak1	106350142	0.0570617	0.334758	0.508281	1	1	1	0.999975	0.749664	1
Dhx58	4480338	0.0570729	0.771608	0.0120872	1	1	1	0.999975	0.93437	1
OTTMUSG00000007026	101500309	0.0571392	0.64578	0.611404	1	1	1	0.999975	0.892902	1
LOC386210	101990369	0.0571515	0.185877	0.641421	1	1	1	0.999975	0.638029	1
Rtn2	4480538	0.0571657	0.165903	0.967397	1	1	1	0.999975	0.615017	1
Cmtm7	5900358	0.0572365	0.0141163	0.345769	1	1	1	0.999975	0.218794	1
Rhag	630128	0.0572386	0.502408	0.671735	1	1	1	0.999975	0.836193	1
Bnipl	360139	0.057254	0.269083	0.961561	1	1	1	0.999975	0.705581	1
Serpinb3a	1410100	0.057265	0.636355	0.828637	1	1	1	0.999975	0.88908	1
	5290368	0.0572804	0.782526	0.51051	1	1	1	0.999975	0.938597	1
Phka2	610035	0.0573686	0.22086	0.92846	1	1	1	0.999975	0.670959	1
Sult1d1	2470711	0.0573759	0.0840356	0.105381	1	1	1	0.999975	0.492797	1
Slc29a2	107040458	0.0574166	0.0544682	0.878324	1	1	1	0.999975	0.420229	1
Avil	5690452	0.057519	0.145449	0.701388	1	1	1	0.999975	0.590215	1
Mpzl2	5690538	0.0575728	0.822591	0.358912	1	1	1	0.999975	0.950074	1
Disp2	3450204	0.0576324	0.6373	0.175387	1	1	1	0.999975	0.889425	1
1700084C01Rik	100050181	0.0576368	0.000188769	0.278423	1	1	1	0.999975	0.0116202	1
LOC381401	100070717	0.057651	0.445513	0.447725	1	1	1	0.999975	0.810783	1
Olfml1	5860010	0.0576598	0.00835154	0.866814	1	1	1	0.999975	0.160838	1
Car2	1660113	0.0576625	0.447282	0.823678	1	1	1	0.999975	0.811431	1
Sox10	6200538	0.0576879	0.000899523	0.0869803	1	1	1	0.999975	0.0367702	1
Col20a1	2970136	0.0577129	0.156412	0.620051	1	1	1	0.999975	0.603723	1
Elf3	770551	0.0577148	0.680959	0.318113	1	1	1	0.999975	0.904075	1
ENSMUSG00000073403	100840053	0.0577197	0.594857	0.328557	1	1	1	0.999975	0.873951	1
Dph1	6130452	0.0577378	0.599932	0.0251901	1	1	1	0.999975	0.875767	1
1700112M02Rik	105900102	0.0577647	0.0324211	0.345518	1	1	1	0.999975	0.333507	1
	102370288	0.0577924	0.307202	0.162984	1	1	1	0.999975	0.732939	1
Fcrl1	1850010	0.0578711	0.690562	0.86675	1	1	1	0.999975	0.907313	1
	6980390	0.0579189	0.709011	0.520458	1	1	1	0.999975	0.913353	1
4933405D12Rik	103140133	0.0579817	0.136047	0.197009	1	1	1	0.999975	0.577916	1
Spred3	1500164	0.0580696	0.412224	0.63668	1	1	1	0.999975	0.795296	1
Tmcc3	380398	0.0580952	4.06222e-05	0.696387	1	1	1	0.999975	0.00330153	1
D430001F17Rik	106420184	0.0581008	0.00602791	0.475244	1	1	1	0.999975	0.132378	1
Atoh8	4540204	0.0581418	0.0374088	0.406276	1	1	1	0.999975	0.357673	1
Mxd1	100110433	0.0581554	0.00104734	0.092091	1	1	1	0.999975	0.0408596	1
2900024J01Rik	105050465	0.0582362	0.00281447	0.0388038	1	1	1	0.999975	0.0803911	1
Mst1	1400403	0.0583916	0.231893	0.296061	1	1	1	0.999975	0.679219	1
LOC386294	101770408	0.0584017	0.00226368	0.707869	1	1	1	0.999975	0.0691079	1
Stra13	6900373	0.0584374	0.371858	0.250172	1	1	1	0.999975	0.771948	1
Usp47	102340176	0.0584399	0.120863	0.965642	1	1	1	0.999975	0.557504	1
F12	1090215	0.0584456	0.164655	0.102639	1	1	1	0.999975	0.61367	1
Olfr195	7100494	0.0584858	0.765598	0.794564	1	1	1	0.999975	0.93261	1
Rai12	2570079	0.0585706	0.133831	0.602808	1	1	1	0.999975	0.574329	1
	104590750	0.0586661	0.508217	0.0525341	1	1	1	0.999975	0.838641	1
Ugt1a2	2650402	0.0587448	0.372592	0.375332	1	1	1	0.999975	0.772273	1
F830002E14Rik	105550685	0.0587545	0.392061	0.0952781	1	1	1	0.999975	0.785943	1
Ccnj	870047	0.0587727	0.843571	0.167695	1	1	1	0.999975	0.9562	1
Scara3	5890487	0.0587933	0.000366189	0.110578	1	1	1	0.999975	0.0189595	1
Clec5a	103440092	0.0588233	0.848332	0.1365	1	1	1	0.999975	0.957937	1
	2640647	0.0588336	0.402812	0.0816378	1	1	1	0.999975	0.791389	1
Nupl2	6550537	0.0589201	0.190346	0.543295	1	1	1	0.999975	0.642383	1
4933425L03Rik	105420132	0.0590229	0.000128941	0.70419	1	1	1	0.999975	0.00846664	1
Srp68	4480731	0.0590633	0.0574164	0.576278	1	1	1	0.999975	0.428169	1
Tmed7	101780181	0.059102	0.00164118	0.370246	1	1	1	0.999975	0.0559298	1
	101240632	0.0591529	0.272802	0.909743	1	1	1	0.999975	0.709403	1
5730590G19Rik	102340164	0.0592729	0.141277	0.520614	1	1	1	0.999975	0.584996	1
C630004H02Rik	6900746	0.0593283	0.147592	0.875538	1	1	1	0.999975	0.592253	1
A930035O15Rik	104610400	0.0593459	0.209433	0.054589	1	1	1	0.999975	0.660467	1
4931440P22Rik	5360132	0.059398	0.474292	0.505789	1	1	1	0.999975	0.823912	1
Neo1	100730537	0.0594483	0.20277	0.334358	1	1	1	0.999975	0.653816	1
Slc43a3	106290722	0.0594683	0.567125	0.312969	1	1	1	0.999975	0.862776	1
Tns3	105670671	0.0594803	0.336215	0.908793	1	1	1	0.999975	0.75077	1
Slc6a14	380368	0.0595144	0.464562	0.754999	1	1	1	0.999975	0.819816	1
Ssh2	360056	0.0595279	0.0413264	0.173439	1	1	1	0.999975	0.375841	1
Cenpq	5900601	0.0595295	0.719486	0.559491	1	1	1	0.999975	0.916906	1
AU021092	106110706	0.05953	0.199948	0.129197	1	1	1	0.999975	0.651738	1
Gipc1	770278	0.0595359	0.549816	0.464756	1	1	1	0.999975	0.856951	1
Dlgap3	4540113	0.0595435	0.450231	0.918515	1	1	1	0.999975	0.812655	1
Dnase1l2	5700465	0.0595703	0.0292932	0.412317	1	1	1	0.999975	0.318056	1
Scn10a	4760242	0.0596092	0.0109068	0.904139	1	1	1	0.999975	0.189383	1
Dopey1	105390010	0.059638	0.758667	0.856415	1	1	1	0.999975	0.929957	1
Sfrp4	3190685	0.0596793	0.178231	0.266908	1	1	1	0.999975	0.630543	1
Exoc4	104610097	0.0597748	0.773457	0.480338	1	1	1	0.999975	0.935272	1
AK122525	5890019	0.0597811	0.626083	0.260101	1	1	1	0.999975	0.885355	1
Lmbr1	4570072	0.0598437	0.154174	0.974192	1	1	1	0.999975	0.60117	1
Tpte	3710619	0.0598957	0.104657	0.568357	1	1	1	0.999975	0.53074	1
Samsn1	105420739	0.0599959	0.0380431	0.295283	1	1	1	0.999975	0.360653	1
B930049G02Rik	101850164	0.0600302	0.48461	0.533867	1	1	1	0.999975	0.829354	1
LOC384893	101410358	0.0600696	0.296466	0.298857	1	1	1	0.999975	0.726781	1
Klf5	3840348	0.0600704	0.0225573	0.864789	1	1	1	0.999975	0.279618	1
Tph2	1770577	0.0601364	0.969692	0.339508	1	1	1	0.999975	0.99128	1
Gria1	4920440	0.0602603	0.921533	0.95594	1	1	1	0.999975	0.978198	1
Olfr478	106650017	0.0603023	0.742472	0.48157	1	1	1	0.999975	0.924515	1
Dcbld1	105900402	0.0603155	0.00212076	0.978606	1	1	1	0.999975	0.0662078	1
LOC211614	102810008	0.0603558	0.503727	0.695302	1	1	1	0.999975	0.836661	1
Fusip1	103290300	0.0604113	0.000451033	0.117095	1	1	1	0.999975	0.0218602	1
Pira2	4200324	0.0604825	0.29031	0.0629121	1	1	1	0.999975	0.722157	1
Paqr5	2760711	0.0605101	0.296838	0.381715	1	1	1	0.999975	0.726982	1
9330168M11Rik	101740450	0.0605121	0.21358	0.568451	1	1	1	0.999975	0.665177	1
Kif9	104850044	0.0605252	0.0334321	0.985547	1	1	1	0.999975	0.339004	1
	105550168	0.0605354	0.189675	0.0645297	1	1	1	0.999975	0.642147	1
Tigd4	1780114	0.0605452	0.292411	0.799421	1	1	1	0.999975	0.723801	1
Asph	360722	0.0605585	0.756352	0.400679	1	1	1	0.999975	0.929661	1
Hsd17b12	101570427	0.0605943	0.0115188	0.107392	1	1	1	0.999975	0.195041	1
Olfr767	5270017	0.0608912	0.919554	0.430572	1	1	1	0.999975	0.977844	1
Arhgef16	3990372	0.0609484	0.32196	0.38328	1	1	1	0.999975	0.742138	1
Slc26a3	105690059	0.0610425	0.0423067	0.430246	1	1	1	0.999975	0.379849	1
9830102E05Rik	2360273	0.0611278	0.803932	0.196735	1	1	1	0.999975	0.945051	1
4921507O14Rik	100430242	0.061221	3.15624e-05	0.696492	1	1	1	0.999975	0.00270619	1
Hist1h4i	106550022	0.0612609	0.474778	0.614639	1	1	1	0.999975	0.824007	1
S100a8	70112	0.0612728	0.0703363	0.844153	1	1	1	0.999975	0.463901	1
1110038D17Rik	106110632	0.0612765	0.0155391	0.892556	1	1	1	0.999975	0.231239	1
Insm1	3450671	0.0613052	0.0017857	0.553133	1	1	1	0.999975	0.0591459	1
Psmb8	2850707	0.0613124	0.44319	0.781206	1	1	1	0.999975	0.809747	1
Ddx59	6040072	0.0613298	0.277915	0.0717616	1	1	1	0.999975	0.713196	1
E030002G19Rik	106290035	0.0615255	0.689828	0.215952	1	1	1	0.999975	0.907002	1
LOC380643	105130358	0.0616075	0.0330144	0.0814925	1	1	1	0.999975	0.336675	1
Mtf1	2340364	0.061617	0.189321	0.722688	1	1	1	0.999975	0.641639	1
A830060N17	103190707	0.0617121	0.917692	0.798504	1	1	1	0.999975	0.977419	1
Jun	840170	0.061731	0.00884544	0.917943	1	1	1	0.999975	0.166729	1
Olfr1241	3390497	0.0617597	0.136948	0.26909	1	1	1	0.999975	0.579147	1
Prrt3	70632	0.0618229	0.360982	0.0427839	1	1	1	0.999975	0.766774	1
Il9r	6590451	0.0618245	0.337624	0.828638	1	1	1	0.999975	0.751817	1
C230066G23Rik	5700538	0.0619022	0.286413	0.950326	1	1	1	0.999975	0.719188	1
Tieg2	104480348	0.061934	0.938631	0.430365	1	1	1	0.999975	0.98335	1
Fuz	6520161	0.0619747	0.126163	0.784769	1	1	1	0.999975	0.563937	1
LOC380800	6040711	0.0619933	0.245607	0.287164	1	1	1	0.999975	0.689864	1
Lmo4	106940100	0.0620142	3.74076e-05	0.886011	1	1	1	0.999975	0.00309753	1
Scara5	100630309	0.0620228	0.610041	0.322429	1	1	1	0.999975	0.879432	1
LOC236435	103830280	0.0621344	0.487383	0.255376	1	1	1	0.999975	0.830384	1
Ruvbl2	1190377	0.0621596	0.00864157	0.507127	1	1	1	0.999975	0.164255	1
4930512J16Rik	106520039	0.0623009	0.500884	0.791168	1	1	1	0.999975	0.835626	1
Tbc1d1	106130440	0.0623592	0.503277	0.683522	1	1	1	0.999975	0.836611	1
Lgals4	3390338	0.0624184	0.62074	0.55014	1	1	1	0.999975	0.884045	1
1300010M03Rik	1580280	0.0626673	0.0201563	0.222117	1	1	1	0.999975	0.263865	1
	3610176	0.0627013	0.237808	0.680881	1	1	1	0.999975	0.684152	1
	101940528	0.0628199	0.295076	0.289373	1	1	1	0.999975	0.725338	1
LOC384184	102630041	0.0628419	0.753776	0.777907	1	1	1	0.999975	0.928904	1
Pld5	450441	0.0629261	0.184827	0.193223	1	1	1	0.999975	0.636919	1
Fosl2	1230427	0.0629302	0.0916871	0.572834	1	1	1	0.999975	0.507817	1
5330426P16Rik	106510286	0.0630038	0.424768	0.289561	1	1	1	0.999975	0.80002	1
BC013672	4610133	0.0630687	0.318576	0.118268	1	1	1	0.999975	0.740215	1
Adamts4	430435	0.0631054	0.0530695	0.333571	1	1	1	0.999975	0.416483	1
Bcorl1	1660008	0.0631197	0.291382	0.115398	1	1	1	0.999975	0.723012	1
Tshr	5270364	0.063177	0.974688	0.547858	1	1	1	0.999975	0.992132	1
Sptlc3	4730707	0.0633381	0.259198	0.349052	1	1	1	0.999975	0.697814	1
Olfr394	4570022	0.0633609	0.00382233	0.162158	1	1	1	0.999975	0.0983912	1
	102320546	0.0634111	0.933993	0.871222	1	1	1	0.999975	0.98161	1
Rgs1	4540181	0.063414	0.0277181	0.659394	1	1	1	0.999975	0.311009	1
Alg6	101850575	0.0634507	3.39305e-05	0.423556	1	1	1	0.999975	0.00286354	1
Apool	100670451	0.0635091	0.582326	0.22794	1	1	1	0.999975	0.868603	1
Clcn3	510195	0.0636043	0.623077	0.955654	1	1	1	0.999975	0.884449	1
Ern1	101170717	0.0636168	0.869444	0.485752	1	1	1	0.999975	0.962729	1
LOC385520	102030609	0.063693	0.657716	0.972965	1	1	1	0.999975	0.896988	1
LOC385922	104480546	0.0637114	0.265075	0.701747	1	1	1	0.999975	0.702377	1
Baiap2	4730600	0.0638034	0.000390722	0.884895	1	1	1	0.999975	0.0198264	1
C430014O12Rik	106040152	0.0638844	0.0225823	0.0519637	1	1	1	0.999975	0.279654	1
Ndufa10	5570347	0.0639154	0.388063	0.998066	1	1	1	0.999975	0.783383	1
1700019H03Rik	101780129	0.0639423	0.00170403	0.667288	1	1	1	0.999975	0.0572645	1
BC031353	100510132	0.0639444	0.225413	0.0607572	1	1	1	0.999975	0.67396	1
	103450358	0.0641212	0.447194	0.4173	1	1	1	0.999975	0.811429	1
1700023C21Rik	105700148	0.0641382	0.715521	0.950293	1	1	1	0.999975	0.915188	1
Bglap1	7040086	0.0641643	0.55416	0.28931	1	1	1	0.999975	0.858212	1
Gstm6	102370750	0.0643451	0.390437	0.701954	1	1	1	0.999975	0.78503	1
ENSMUSG00000052558	105220128	0.0643937	0.361578	0.736861	1	1	1	0.999975	0.766952	1
Alox12b	5340102	0.0644139	0.00229605	0.588125	1	1	1	0.999975	0.0698316	1
	580300	0.0644654	0.699012	0.35509	1	1	1	0.999975	0.90973	1
Prkar2b	106040707	0.0644763	0.317044	0.654198	1	1	1	0.999975	0.739196	1
Rab11fip2	102350672	0.0645402	0.0888188	0.0355865	1	1	1	0.999975	0.502076	1
	1780528	0.0645759	0.0938051	0.169882	1	1	1	0.999975	0.51147	1
Avpi1	1850377	0.0645809	0.433111	0.904602	1	1	1	0.999975	0.804594	1
Prok2	540538	0.0646817	0.0379958	0.141196	1	1	1	0.999975	0.360468	1
Atp5s	102030129	0.0647071	0.03353	0.0211789	1	1	1	0.999975	0.339569	1
Fbxo43	106020026	0.0647288	0.127323	0.748697	1	1	1	0.999975	0.565332	1
Yipf1	102630603	0.0647588	0.904443	0.932058	1	1	1	0.999975	0.973767	1
Lrp8	3610746	0.0648202	0.0753627	0.126859	1	1	1	0.999975	0.476018	1
2210013O21Rik	101090348	0.0648446	0.236783	0.218647	1	1	1	0.999975	0.683158	1
Arvcf	2190537	0.0648585	0.138838	0.275478	1	1	1	0.999975	0.581948	1
Mcart6	102030377	0.0648662	0.000110309	0.390548	1	1	1	0.999975	0.00748168	1
Kri1	6940170	0.0648757	0.109894	0.538028	1	1	1	0.999975	0.539834	1
Lyn	6040600	0.0649143	0.075525	0.609624	1	1	1	0.999975	0.476159	1
V1rb8	2760577	0.0649311	0.726902	0.280504	1	1	1	0.999975	0.918825	1
Serpinb6e	105860021	0.0649406	0.499214	0.784865	1	1	1	0.999975	0.835097	1
Nagk	100050039	0.0650467	0.00728096	0.722647	1	1	1	0.999975	0.148996	1
Daglb	670152	0.0650568	0.224672	0.238341	1	1	1	0.999975	0.67298	1
Map3k14	5890435	0.0650693	0.0017068	0.26135	1	1	1	0.999975	0.0572836	1
Klra23	106380047	0.0651101	0.790966	0.843846	1	1	1	0.999975	0.941161	1
Nptn	105570494	0.0651239	0.041751	0.660099	1	1	1	0.999975	0.377558	1
6030446N20Rik	102060687	0.0651305	0.315993	0.788184	1	1	1	0.999975	0.738382	1
Tmem166	7000021	0.0652377	0.0322551	0.429533	1	1	1	0.999975	0.332507	1
Abcc10	107050097	0.0652948	0.245435	0.445787	1	1	1	0.999975	0.689764	1
LOC385906	103780577	0.0653314	0.477314	0.326889	1	1	1	0.999975	0.825509	1
G630034H08Rik	101690040	0.0653372	0.00889267	0.662375	1	1	1	0.999975	0.167262	1
Ephb2	1410377	0.065423	0.576062	0.143423	1	1	1	0.999975	0.86577	1
Zfp192	5670647	0.0654505	0.0656626	0.721517	1	1	1	0.999975	0.450208	1
Olfr1436	102680341	0.0654868	0.709246	0.881603	1	1	1	0.999975	0.913422	1
BC022713	360162	0.0656357	0.0943337	0.202673	1	1	1	0.999975	0.512676	1
1110002L01Rik	102120037	0.065637	0.0942175	0.743708	1	1	1	0.999975	0.512511	1
Ube2d2	4590671	0.0656848	0.0515445	0.972346	1	1	1	0.999975	0.411403	1
Mdm1	5290110	0.0657078	0.90364	0.617823	1	1	1	0.999975	0.973504	1
Plec1	380075	0.0657292	0.148395	0.97554	1	1	1	0.999975	0.593851	1
Denr	4120176	0.0658069	0.000102174	0.364378	1	1	1	0.999975	0.00709966	1
Tmem176a	5860064	0.0659065	0.0314794	0.773586	1	1	1	0.999975	0.329	1
Nupl1	6770100	0.0659192	2.15276e-05	0.2143	1	1	1	0.999975	0.00197622	1
D230046B21Rik	102940086	0.0659599	0.0376047	0.0898705	1	1	1	0.999975	0.358591	1
Lca5	106130102	0.0660779	0.00652797	0.725144	1	1	1	0.999975	0.139189	1
Olfr1395	4230348	0.0661651	0.869918	0.818877	1	1	1	0.999975	0.962753	1
LOC380805	2630524	0.0662203	0.0849049	0.819268	1	1	1	0.999975	0.494074	1
Ckmt1	1230746	0.0662206	0.207842	0.790068	1	1	1	0.999975	0.65896	1
Plagl1	3190082	0.0663401	0.864493	0.509143	1	1	1	0.999975	0.961266	1
	100610239	0.0665317	0.00451242	0.37513	1	1	1	0.999975	0.110224	1
Lypd6	1990020	0.066714	0.461794	0.442232	1	1	1	0.999975	0.818285	1
D030028M11Rik	103450632	0.0668585	0.0497031	0.620037	1	1	1	0.999975	0.405164	1
Ssbp1	106940082	0.0668862	0.0172758	0.332607	1	1	1	0.999975	0.243705	1
Tmem65	105670414	0.0669891	0.239698	0.840087	1	1	1	0.999975	0.685716	1
Baiap2	460347	0.0670218	0.0100786	0.903838	1	1	1	0.999975	0.181048	1
Tpm4	2100059	0.0670427	0.0149686	0.850801	1	1	1	0.999975	0.226133	1
Krt35	360739	0.0670433	0.801759	0.369326	1	1	1	0.999975	0.944328	1
Trpv4	1190039	0.0671485	0.00241019	0.626631	1	1	1	0.999975	0.071832	1
Vsig2	5720609	0.0671503	0.00717932	0.948827	1	1	1	0.999975	0.147798	1
Tagln	6660280	0.067156	0.266613	0.823705	1	1	1	0.999975	0.703485	1
Pax7	6860593	0.0672239	0.43701	0.660787	1	1	1	0.999975	0.806421	1
Fgd5	4060500	0.06723	0.22691	0.464132	1	1	1	0.999975	0.67519	1
4930480C01Rik	103830075	0.0673063	0.458083	0.198051	1	1	1	0.999975	0.816369	1
Zfp346	103710707	0.0673309	0.63261	0.138886	1	1	1	0.999975	0.887843	1
Aebp2	2970603	0.0673588	0.0241251	0.504989	1	1	1	0.999975	0.29021	1
Becn1	3840433	0.0674209	0.432858	0.389354	1	1	1	0.999975	0.804433	1
Nmur1	1500403	0.0674828	0.286315	0.45118	1	1	1	0.999975	0.719142	1
Col5a3	1940471	0.0675046	0.521253	0.760716	1	1	1	0.999975	0.84442	1
Rb1cc1	7100072	0.0675125	0.0707771	0.00172214	1	1	1	0.999975	0.464416	1
Akt2	3870519	0.0675354	0.365363	0.0555916	1	1	1	0.999975	0.769015	1
D930030D11Rik	103170500	0.0676646	0.963344	0.559515	1	1	1	0.999975	0.989573	1
4930518J20Rik	104850546	0.0676874	0.539777	0.139195	1	1	1	0.999975	0.852875	1
Clec14a	3610673	0.0676892	0.42512	0.779078	1	1	1	0.999975	0.800037	1
Olfr33	3120592	0.0677618	0.0926739	0.870988	1	1	1	0.999975	0.509554	1
D830016K09Rik	105670408	0.0677773	0.95892	0.154151	1	1	1	0.999975	0.988286	1
E130009G09Rik	102680576	0.0677865	0.884928	0.445456	1	1	1	0.999975	0.967527	1
LOC384197	103840427	0.0677982	0.680236	0.73565	1	1	1	0.999975	0.90388	1
A530050N04Rik	103940500	0.0678366	0.821718	0.94088	1	1	1	0.999975	0.949978	1
4930458A03Rik	2100161	0.0678563	0.849111	0.120048	1	1	1	0.999975	0.958067	1
Dok5	3450156	0.0678931	0.00669931	0.895528	1	1	1	0.999975	0.140977	1
A930010G16Rik	106290129	0.0679223	0.250246	0.00274696	1	1	1	0.999975	0.692221	1
9530013E20Rik	101570044	0.0679228	0.805718	0.699128	1	1	1	0.999975	0.945273	1
EG629820	100360142	0.0679645	5.15192e-05	0.100697	1	1	1	0.999975	0.00399257	1
C2	5390465	0.0679852	0.486744	0.345378	1	1	1	0.999975	0.829971	1
BC023892	100450333	0.0680524	0.0224605	0.241976	1	1	1	0.999975	0.278714	1
LOC384918	101850451	0.0681086	0.492127	0.760686	1	1	1	0.999975	0.832338	1
Sfmbt2	101090524	0.0681237	0.878054	0.235181	1	1	1	0.999975	0.965068	1
23334588_104-S	100520731	0.068148	0.870397	0.892583	1	1	1	0.999975	0.962951	1
Mpp3	4480411	0.0682178	0.000687131	0.408306	1	1	1	0.999975	0.0297072	1
Msh3	101170162	0.0682383	0.0442621	0.85419	1	1	1	0.999975	0.386267	1
Npc1	4590020	0.0682421	0.490774	0.126221	1	1	1	0.999975	0.831556	1
Glt8d1	106370039	0.0682499	0.632478	0.344359	1	1	1	0.999975	0.887779	1
9530068E07Rik	70427	0.0682668	0.015826	0.793554	1	1	1	0.999975	0.233539	1
436213_36_rc-S	102970435	0.0682865	0.537947	0.523702	1	1	1	0.999975	0.852225	1
Mvk	1450717	0.0683187	0.159033	0.666589	1	1	1	0.999975	0.607319	1
S100a16	2510546	0.0683412	0.634702	0.982651	1	1	1	0.999975	0.888267	1
MJ-5000-151_3293	101400632	0.0683428	0.706136	0.653944	1	1	1	0.999975	0.912041	1
Tmc7	106110154	0.0683461	0.367397	0.772905	1	1	1	0.999975	0.76985	1
Pggt1b	6590433	0.0684243	0.332229	0.292117	1	1	1	0.999975	0.748658	1
Upb1	2650504	0.0684282	0.108536	0.850894	1	1	1	0.999975	0.537854	1
Pgk1	630300	0.0684409	0.430209	0.665926	1	1	1	0.999975	0.802906	1
Blmh	1410438	0.0684574	0.355162	0.280021	1	1	1	0.999975	0.763497	1
LOC380938	105910484	0.0684958	0.0572224	0.393276	1	1	1	0.999975	0.428154	1
	102340041	0.0684969	0.0505803	0.206493	1	1	1	0.999975	0.407747	1
Myh9	102230435	0.0685041	0.624592	0.389769	1	1	1	0.999975	0.884918	1
Med14	1940059	0.0685616	0.204963	0.445791	1	1	1	0.999975	0.656362	1
Rsbn1	7000487	0.0686416	0.551344	0.354926	1	1	1	0.999975	0.857542	1
Clstn2	104850731	0.0686541	0.513329	0.226153	1	1	1	0.999975	0.840964	1
Sfrs3	4230593	0.0686546	0.0621682	0.740572	1	1	1	0.999975	0.441079	1
Nudcd3	3130050	0.0686665	0.563542	0.785936	1	1	1	0.999975	0.861135	1
Paqr8	106860538	0.0686702	0.227467	0.823434	1	1	1	0.999975	0.675555	1
Stxbp4	106450215	0.0686839	0.67193	0.485947	1	1	1	0.999975	0.900877	1
Napb	105910592	0.0686928	0.034616	0.493416	1	1	1	0.999975	0.345044	1
Rbm3	5700167	0.0687127	0.00050177	0.476925	1	1	1	0.999975	0.0236959	1
Rhot2	2120292	0.0687142	0.000639379	0.938634	1	1	1	0.999975	0.0282624	1
Mctp1	107100739	0.0688023	8.94529e-05	0.372345	1	1	1	0.999975	0.00634276	1
Frmd6	4670019	0.0688824	0.000259002	0.849667	1	1	1	0.999975	0.0147005	1
Ela2	1570452	0.0688824	0.536125	0.591837	1	1	1	0.999975	0.851126	1
4933417C16Rik	107040176	0.0689513	0.0205815	0.743642	1	1	1	0.999975	0.266558	1
Bag4	2260070	0.06898	0.11042	0.542632	1	1	1	0.999975	0.540289	1
Sirt7	102100647	0.0690001	0.142248	0.393067	1	1	1	0.999975	0.586131	1
B230397M16Rik	106550075	0.0690245	0.0097949	0.0774447	1	1	1	0.999975	0.177668	1
D130020L05Rik	104670446	0.0690362	0.109359	0.990442	1	1	1	0.999975	0.539102	1
Nxph4	3830500	0.0690826	0.62647	0.840494	1	1	1	0.999975	0.885554	1
LOC381523	105860093	0.0691703	0.168017	0.904211	1	1	1	0.999975	0.618573	1
Sqle	50180	0.0692359	0.796521	0.918143	1	1	1	0.999975	0.942733	1
Asb2	4760168	0.0692728	0.000367044	0.690262	1	1	1	0.999975	0.0189658	1
Rce1	1980372	0.0693078	0.000353701	0.852836	1	1	1	0.999975	0.0184911	1
4930543C13Rik	1940373	0.0693083	0.873581	0.466413	1	1	1	0.999975	0.963722	1
Gdnf	4050487	0.0693796	0.000234444	0.539569	1	1	1	0.999975	0.0134967	1
Fbxo10	104730441	0.0694816	0.0734971	0.751482	1	1	1	0.999975	0.470914	1
Mmp9	580338	0.0694914	0.072389	0.239814	1	1	1	0.999975	0.468434	1
Epor	5290435	0.0695451	0.90572	0.602256	1	1	1	0.999975	0.974137	1
Tcfe3	7000292	0.0696717	0.609011	0.73509	1	1	1	0.999975	0.879068	1
EG245575	103190020	0.0696759	0.401968	0.292698	1	1	1	0.999975	0.79097	1
Ogdh	102470204	0.0696976	0.508576	0.701231	1	1	1	0.999975	0.838826	1
Gpr39	105690576	0.0697093	0.0234708	0.232218	1	1	1	0.999975	0.285535	1
6030408C04Rik	102970176	0.0697264	0.0289968	0.58143	1	1	1	0.999975	0.316925	1
Pptc7	4540070	0.069801	0.0898019	0.878651	1	1	1	0.999975	0.504196	1
	101050309	0.0698054	0.795096	0.708728	1	1	1	0.999975	0.942221	1
Amacr	780215	0.0698205	0.153084	0.764074	1	1	1	0.999975	0.599997	1
Lbr	4540671	0.0698623	0.964731	0.852332	1	1	1	0.999975	0.990029	1
Kif11	5390139	0.069871	0.499067	0.191466	1	1	1	0.999975	0.835024	1
Pigp	4280204	0.0698755	0.747905	0.165849	1	1	1	0.999975	0.926524	1
Hist1h2af	430072	0.069915	0.881743	0.924426	1	1	1	0.999975	0.966242	1
	102370524	0.0699627	0.000541692	0.599524	1	1	1	0.999975	0.024924	1
LOC218962	105130288	0.0700213	0.302672	0.291391	1	1	1	0.999975	0.730909	1
Mcf2l	1570056	0.0700492	0.00139183	0.894904	1	1	1	0.999975	0.0500046	1
Prdx2	5340577	0.0701512	0.567317	0.994907	1	1	1	0.999975	0.862877	1
2900018N21Rik	101050086	0.0702497	0.525455	0.786819	1	1	1	0.999975	0.84645	1
Ddc	670408	0.0703129	0.0124147	0.701027	1	1	1	0.999975	0.203482	1
1110028F11Rik	105670014	0.0703382	0.527932	0.615838	1	1	1	0.999975	0.847734	1
5033415L01Rik	106180338	0.0703441	0.63345	0.635703	1	1	1	0.999975	0.887934	1
4930432K09Rik	2850040	0.0704158	0.0700415	0.211123	1	1	1	0.999975	0.463096	1
9130221D24Rik	5700253	0.0704181	0.050157	0.180027	1	1	1	0.999975	0.406552	1
Fgd4	102760372	0.0704192	0.356253	0.147692	1	1	1	0.999975	0.764294	1
[truncated: 46,359 more rows]

## Sheet: drug_vs_saline
Gene symbol	Illumina ID	1h Methamphetamine	2h Methamphetamine	4h Methamphetamine	8h Methamphetamine	1h Cocaine	2h Cocaine	4h Cocaine	8h Cocaine	1h Ethanol	2h Ethanol	4h Ethanol	8h Ethanol	1h Heroin	2h Heroin	4h Heroin	8h Heroin	1h Morphine	2h Morphine	4h Morphine	8h Morphine	1h Nicotine	2h Nicotine	4h Nicotine	8h Nicotine
Areg	4920025	0	1.86012e-08	0.997946	1	0	0.99066	1	1	1	1	1	1	1	0.999981	0.999994	1	1	0.919993	1	1	1	1	1	1
Fosl2	870044	3.50028e-07	1.42173e-05	0.000626634	0.91852	1.02287e-06	0.000956415	1	0.988361	0.999997	1	1	0.999979	1	1	0.39906	1	1	1	0.50177	0.996277	1	1	1	0.99941
Mest	6620292	1.42492e-06	0.00169164	0.0224955	1	5.12883e-06	0.000458777	0.999222	1	0.974601	0.950187	0.999197	1	0.983592	0.999944	0.20343	1	1	0.999998	0.999852	1	0.99999	0.999969	1	1
Dusp1	6860121	0.000110448	2.62836e-07	0.999894	0.743282	0.000234573	0.443179	1	0.999999	0.999989	0.530397	0.998351	1	0.999999	0.0293572	0.0795027	1	1	0.000844205	0.261087	1	1	0.999919	1	0.648682
Egr2	3800403	0.000129927	0.00102717	0.0133303	0.999997	1.18044e-06	0.356588	1	0.949525	1	1	1	1	1	1	0.972329	1	0.778469	1	0.107301	1	1	1	1	0.999999
Fosb	1940142	0.000149753	0.275167	0.547743	1	3.96635e-05	0.216423	0.996011	1	0.988501	0.999907	1	1	0.999323	0.998714	0.134695	1	0.999998	1	1	1	1	1	1	1
Fos	1850315	0.000337062	1.4981e-05	0.194835	0.81858	0.000580298	0.445722	1	0.913768	0.999995	0.972169	0.995118	1	0.999789	0.443108	0.0016223	1	1	0.296757	0.112045	0.999998	1	1	1	0.74226
Axud1	1230053	0.000893241	0.000204311	0.999649	0.999855	0.000132596	0.0500483	0.999784	0.999444	0.0163429	0.19178	0.999972	0.999348	0.7974	0.174742	0.708893	1	0.0734875	0.00048428	1	0.999999	0.710836	1	0.999999	1
Pim3	3360138	0.000940419	0.269314	1	1	0.075966	1	1	1	0.422403	0.002127	1	1	0.394897	0.00177538	0.0124284	1	0.981248	0.0363779	1	1	0.999991	0.915479	1	1
Npas4	2320204	0.00437098	0.00680773	0.999999	1	0.117599	0.987972	1	1	0.999987	1	1	1	0.999918	0.396562	0.141123	1	1	0.999895	0.15274	1	1	1	1	0.998959
Egr4	3120750	0.00668249	4.16082e-05	0.00742059	0.997917	0.00081016	0.0217925	1	0.994356	0.999965	1	1	1	1	0.999999	0.491542	1	1	0.999991	0.156507	1	1	1	1	0.999997
Sgk	1400131	0.00845957	0.000181357	1	1	0.999966	1	1	1	0.0932673	3.65445e-08	0.605232	0.999835	0.117314	6.50193e-06	3.407e-07	0.999975	0.000695743	7.92463e-08	0.879544	0.999998	0.387333	0.714036	1	0.996332
Usp36	4010008	0.0254043	0.847076	0.901448	1	0.999764	0.999996	0.999979	1	0.999967	0.456824	1	1	0.999793	0.921042	1	0.994915	0.999944	0.958022	1	1	0.999993	0.891385	1	1
Junb	4230048	0.0274901	0.00441901	1	0.997393	0.000291484	0.981001	1	0.999417	1	0.9999	0.999998	1	1	0.968857	0.86717	1	0.999646	0.890873	0.999858	1	1	1	1	1
Dnajb5	2900215	0.0335921	0.177052	0.200882	0.259191	0.0264796	0.107147	1	0.621235	1	1	1	1	1	1	0.476607	0.999992	0.99997	1	0.989829	1	1	0.999745	1	1
Tnfrsf25	3850707	0.0354567	0.00691326	0.496455	0.0667822	0.955555	0.132681	1	0.603963	0.999059	1	0.999991	1	1	0.439252	0.00428666	1	0.461207	1	0.00865735	1	1	0.999997	1	0.999981
Sox18	2320086	0.0363761	1	0.999994	0.999994	0.10457	0.993982	1	1	0.00588867	0.994063	1	1	0.000376209	0.196803	0.109029	1	0.00233696	0.0438241	1	0.977152	0.00042915	1	0.99999	0.996205
A130092J06Rik	6110164	0.0812163	0.895935	0.976764	0.764144	0.999968	1	1	0.976045	0.35315	0.000436454	1	0.999997	0.655954	0.035261	0.632261	0.999925	0.335715	0.0797964	1	1	0.938447	0.999977	1	1
Cdkn1a	4050088	0.0939057	0.00022378	0.768734	1	0.986225	0.779077	1	1	0.991578	0.000858754	3.99847e-07	1	0.999999	0.000682265	1.17327e-05	1	0.982673	0.00612578	0.000729451	1	0.999993	0.444156	0.998952	1
8430408G22Rik	6100736	0.138365	0.184044	1	1	1	0.999996	1	0.999994	0.550977	0.775787	1	1	0.934438	0.000406521	0.000721092	1	0.426313	0.000302181	0.771007	1	0.371738	0.97672	1	1
Dusp14	1230358	0.181982	0.99562	0.0369543	0.992741	0.0651302	0.581735	1	0.99598	1	0.402661	1	1	1	0.87576	1	1	0.38168	0.958408	0.999236	1	1	1	1	1
Slc2a1	2100609	0.184491	0.0597722	0.999896	1	0.999998	1	1	0.999997	1	0.0263337	0.0093332	1	0.936499	0.281683	0.0606152	1	0.232925	0.503747	0.0234142	0.999992	0.999966	0.999895	1	1
Errfi1	3450273	0.208091	0.373777	1	1	1	0.999999	1	1	0.820357	0.00217546	0.999998	1	0.993745	0.12879	0.0865747	1	0.333525	0.00539806	0.999981	1	1	0.997386	1	0.976566
Tmem46	450672	0.220486	2.00532e-06	0.868088	0.999972	0.0174739	0.0101121	1	1	0.99976	1	1	0.958376	1	1	0.99999	1	1	1	1	1	0.476179	1	1	1
Asah3l	2900093	0.235925	0.0392314	1	0.999983	0.999609	0.994484	1	1	1	0.590936	0.951978	1	0.999908	0.998281	0.985983	1	0.737421	0.803492	0.64506	0.999998	1	0.568007	1	1
Zfp189	4730154	0.259695	0.286585	0.999952	0.886193	1	0.999985	1	0.894625	0.92723	0.0121088	0.404461	0.872919	1	0.0284699	0.00076507	0.999998	0.452938	0.000565001	1	0.999863	1	0.637319	1	0.962499
Bcl6	940100	0.361301	0.810411	0.948299	1	0.996648	0.999914	1	1	1	1	0.957176	0.999981	1	0.949733	0.0404616	1	1	0.999972	0.98825	1	1	1	1	1
Arc	4610093	0.412734	0.000387341	0.992768	0.888596	0.42537	0.237158	1	0.99997	0.965189	1	0.999999	1	0.999989	0.302046	0.0314479	1	0.37553	0.990112	0.482254	1	1	1	1	0.997354
Gpr3	2970452	0.497178	0.366452	0.999993	0.818934	0.0125201	0.862855	1	0.964448	1	1	0.999997	1	0.999999	0.999999	0.821515	1	1	1	1	1	0.999991	1	1	1
Polr3e	380152	0.499859	0.0241583	1	1	0.885525	1	1	1	0.358193	7.52249e-05	0.648162	1	0.138543	0.00023314	9.62073e-05	1	0.00626539	0.0103646	1	1	0.604682	0.586264	1	1
Midn	2260132	0.516689	0.335311	0.695662	0.984082	0.0284957	0.415765	1	0.96492	1	0.999996	1	1	1	1	0.999995	1	0.95686	1	0.977544	0.999996	1	1	1	1
Ddit4	2570408	0.571115	0.78379	1	1	1	1	1	1	0.643464	0.572827	1	1	0.992399	0.0432268	0.0602364	1	0.725978	0.0643463	1	1	0.988169	1	1	0.999999
Rasd1	2450463	0.57422	0.317494	1	1	0.999958	1	1	1	0.998704	0.0191882	0.629763	1	0.995917	0.031321	0.00176312	1	0.999098	0.00473496	0.963093	1	1	0.835392	1	1
Sertad1	2680332	0.65672	0.99812	1	1	0.000897084	0.999971	1	1	1	1	1	1	1	1	1	1	0.980481	1	1	1	1	1	1	0.95476
Klhdc1	1410110	0.698782	1	1	0.0168212	1	1	1	0.852509	0.997335	0.996643	1	0.732982	1	1	1	1	1	0.999941	1	0.983219	0.99098	0.999173	1	0.965322
Shmt1	102900736	0.714933	0.999994	1	1	0.999357	1	1	1	1	0.997332	1	1	1	0.999605	1	1	0.0421209	1	1	1	1	1	1	0.502591
Crem	6660041	0.722581	0.00511279	0.0947215	0.931396	0.450012	0.00152201	0.0559041	0.999999	1	0.999997	1	1	1	0.999919	0.947948	1	1	1	0.521969	0.997814	1	0.998629	0.999002	1
Rhou	2470706	0.746607	0.981344	0.99781	1	0.999999	1	0.999999	1	1	0.0459399	0.656429	1	0.998227	0.00675694	0.00161359	1	0.918983	0.174486	0.999854	0.999996	1	0.997419	1	1
Plekhf1	5360400	0.761365	0.178764	1	1	0.967554	1	1	0.999509	0.993291	0.265932	0.861629	1	0.998307	0.0190201	0.000161091	0.947375	0.943679	0.132768	0.999999	1	0.988648	1	1	1
Pdk4	6400300	0.839503	0.794315	1	1	0.999992	1	1	1	1	0.0343634	0.854985	1	1	0.0904528	0.020315	1	0.923422	0.509268	0.998971	0.999641	0.999957	0.999835	1	1
Map3k6	6400390	0.84173	0.376534	0.999998	1	1	0.999262	1	1	0.999989	0.314865	0.0049003	1	1	0.160459	0.0139895	1	0.999976	0.395752	0.0945298	1	1	0.53987	0.999743	1
Dclre1b	4730373	0.842456	0.920537	1	0.999862	1	1	1	1	0.909626	0.0104178	0.999833	0.999738	0.59669	0.015299	0.00597856	0.999948	0.187784	0.728426	0.999284	1	0.999998	0.864234	0.999895	1
Gadd45g	2510142	0.862833	0.0839221	1	1	0.0147753	0.999994	1	1	0.99686	0.795657	1	1	0.889665	0.312577	0.418074	1	1	0.980741	1	1	0.991897	1	1	1
Angptl4	6760593	0.868265	0.00429298	1	1	0.99999	0.998769	1	1	0.996299	0.000885051	0.312693	0.999981	1	0.00100635	0.00424884	1	0.683084	0.0610835	0.997484	1	0.483882	0.486428	1	0.999999
Dusp5	104060746	0.881139	0.000334483	0.378669	1	0.447711	0.999	1	1	1	1	0.992904	1	1	0.116753	0.00672166	0.999845	1	0.782452	0.913828	1	0.999898	0.999541	1	1
C130075A20Rik	101660603	0.888739	0.957551	1	1	1	1	1	1	1	1	1	1	1	0.611075	0.0394516	1	0.993799	0.994594	1	1	1	1	0.960823	1
Ppp1r3g	103450181	0.917835	0.0832659	1	1	1	1	1	1	0.795839	0.945856	0.999924	1	0.588964	0.0184924	0.000398332	0.999897	0.996795	0.811821	0.96224	0.999992	0.999986	1	1	1
Fgf5	5270204	0.922214	1	0.985297	1	0.999999	1	0.844642	1	1	1	0.0635424	1	1	0.724528	0.00360348	1	1	1	0.870815	1	1	1	0.999587	1
Mfsd2	1400594	0.931515	0.707716	0.62016	0.998193	1	1	1	1	1	0.210397	2.65322e-05	0.0692898	1	0.489157	0.638509	0.993932	0.999646	0.777721	8.76797e-05	0.0412426	1	0.997613	0.992531	0.951296
Cdkn1a	6400706	0.95139	0.51618	0.999997	1	1	1	1	1	0.99992	0.233594	0.0572276	1	1	0.303844	0.0324668	1	1	0.976443	0.756033	1	1	0.998252	1	1
Cldn5	6510717	0.972429	0.651226	1	1	0.999998	1	0.999895	1	1	0.0402158	1	1	0.99962	5.38797e-05	0.000157075	1	0.768879	0.0444001	1	1	1	1	1	0.996126
Cfp	2100619	0.97538	0.535232	0.97126	0.999721	1	0.897337	1	1	0.999988	1	0.83822	1	1	1	0.974512	1	0.945199	1	0.0100332	1	1	1	0.999461	1
Sgk	2480056	0.982319	0.829536	1	0.999999	1	1	1	1	0.998957	0.753625	1	1	0.991233	0.174904	0.352051	1	0.24701	0.0404721	1	1	0.999868	0.999973	1	0.992024
Ldlrap1	106420168	0.989135	1	1	0.999999	0.999904	1	1	0.387736	0.997787	1	0.997868	0.0409427	1	1	1	1	1	1	0.999321	0.999998	1	1	1	1
Trp53inp1	2030097	0.990974	0.999929	1	1	1	1	1	1	1	0.000728931	0.999956	0.984165	1	0.427892	0.534298	0.999988	0.999313	0.541668	0.990568	0.999978	1	0.9998	1	0.999999
	1660671	0.992192	0.900524	0.999999	0.0282014	1	1	1	0.999999	1	1	1	1	1	1	0.999906	1	1	1	0.999997	1	1	1	1	1
Abcc4	130309	0.994162	1	0.999995	1	0.999998	1	1	1	1	1	0.0434681	1	1	1	1	1	1	1	0.219908	1	1	1	1	1
Irak2	101780605	0.994263	1	1	1	1	0.941963	0.998355	0.999958	0.52628	1	0.551379	1	0.0251638	1	1	1	0.721527	0.99989	0.968675	0.999879	0.965076	1	1	0.999782
P2ry13	2190010	0.99465	0.00651267	0.976882	1	0.999981	1	1	1	0.999899	0.0724304	0.957868	0.999999	0.998304	0.0783105	0.0162256	1	0.995827	0.0462298	0.656234	1	1	0.996374	1	1
Spsb1	2850093	0.995398	0.0175288	1	0.99535	0.99998	0.999657	1	1	0.999999	0.0112085	0.294073	1	1	0.00160446	0.000836467	1	0.64542	0.0500149	0.997903	1	1	0.300914	0.999965	1
ENSMUSG00000052976	106650390	0.996218	0.364589	1	1	1	1	0.999968	0.999793	0.99215	0.00604119	0.996982	1	0.998584	0.0130678	0.00205694	0.988692	0.96103	0.630726	1	0.999913	1	0.999912	1	1
Arrdc2	104540670	0.996596	0.0823006	1	1	0.999928	1	1	1	0.0859085	1.40556e-05	0.952201	1	0.026117	0.000326674	7.83549e-05	1	0.0365986	0.00218665	0.996172	1	0.319998	0.968428	1	1
Pparg	6130632	0.998333	1	0.999999	1	1	1	0.99988	1	1	1	0.999986	1	1	0.556093	0.0133658	1	1	1	1	1	1	1	1	1
Ccdc38	1660121	0.998524	1	1	0.999996	0.999883	1	1	1	1	1	0.902071	0.982949	1	1	0.997666	1	0.999726	1	0.0227858	0.999297	1	1	0.822582	1
Edn1	1770047	0.998603	0.820486	0.615685	1	0.998756	0.99995	0.999654	0.99585	0.0101628	0.999978	1	1	0.992849	1	0.999999	1	0.877571	1	1	1	1	1	0.999993	0.994349
Xdh	6840446	0.998957	0.161878	0.999538	1	1	1	0.99998	1	1	0.00742683	2.95653e-05	1	1	0.219835	0.374604	1	0.979738	0.940918	0.00201541	1	1	0.624383	0.999626	1
LOC385751	105720270	0.999326	1	0.999998	0.999997	1	1	1	0.992639	0.996874	0.99995	0.87366	0.998748	0.991538	1	0.996718	1	0.999981	1	1	0.95712	1	1	1	0.0489817
Gpsm1	2230735	0.999669	0.807952	1	1	0.999999	1	1	1	1	0.0351782	0.998861	0.999963	1	0.372457	0.973658	1	0.998523	0.939025	0.999995	1	1	0.526063	1	1
Pglyrp1	106550195	0.999873	0.99913	1	1	1	1	1	1	0.31855	0.414059	1	0.999383	0.0481435	0.828074	0.14215	1	0.864134	0.929785	1	1	0.914932	1	1	1
Plekhk1	105050433	0.999948	0.273064	1	1	1	1	0.999994	1	1	0.489093	0.185811	0.999996	1	0.0278596	0.00418924	1	0.999993	0.684457	0.853421	1	1	1	1	0.999997
Amigo3	2260102	0.999953	1	1	1	0.00364714	1	1	1	0.999993	1	1	1	1	1	1	1	1	1	1	1	1	0.999999	0.999999	0.99423
Pla2g4e	103610088	0.999975	0.999968	0.0430695	0.890747	0.999913	1	0.999991	1	0.999995	1	1	0.991905	1	0.997248	1	0.915907	1	1	0.899441	0.0924065	0.999973	1	1	1
Adipor2	1510035	0.999986	0.918532	1	1	1	1	1	1	1	0.774375	0.0690747	1	1	0.992123	0.443177	1	0.999997	0.966829	0.0110878	1	1	0.999677	1	0.999987
Homer1	101450593	0.999989	0.98123	0.00244261	0.75142	0.999998	0.46014	0.0030816	1	1	1	1	1	1	1	0.0424457	0.999997	0.999997	1	1	0.0332644	1	1	1	0.997547
Arl13a	3830082	0.99999	0.959933	1	1	0.999996	0.999688	1	0.999604	0.993792	1	1	0.998999	0.0308985	1	0.998941	0.999844	1	0.998208	1	0.978163	1	1	1	1
Pla2g3	102650113	0.999991	0.999985	0.935309	1	1	1	1	0.999996	1	0.478211	0.0397166	1	1	0.299712	0.242522	1	0.921048	0.812814	0.153494	0.974641	1	0.999262	1	0.738498
Dusp12	105050403	0.999992	1	0.949848	1	1	0.950736	1	1	0.0253651	0.00649477	1	1	0.23074	0.999993	0.998194	1	0.000223284	0.44728	0.755808	1	0.0473202	1	1	1
Taar1	2320465	0.999995	1	1	1	1	1	1	1	1	1	1	0.999525	1	1	1	0.0311182	1	0.999041	1	0.746134	1	0.999999	1	0.999127
Adamts9	101580446	0.999998	0.0533976	1	1	1	1	1	1	1	0.5911	1	0.999999	1	0.0495706	0.0189846	1	0.997356	0.434628	1	1	1	0.999851	1	1
Gpm6b	103140546	0.999999	0.991679	1	1	1	1	1	1	1	0.99121	0.999996	1	1	0.0414104	0.234358	1	1	0.710406	1	1	1	0.997296	1	1
Cybrd1	103130037	0.999999	1	1	1	0.999948	1	1	0.999995	1	1	1	1	0.999927	1	1	1	1	0.999945	1	1	0.996529	1	1	0.0490415
Sh3bp2	610131	0.999999	0.994037	1	1	1	1	0.999999	1	1	0.020224	1	1	0.999991	0.247118	0.540115	0.999999	1	0.24619	1	1	1	0.827291	1	1
Pphln1	1500035	0.999999	0.839572	1	0.907615	0.999322	0.871913	0.999567	1	0.999999	1	0.917739	0.996949	1	1	0.999795	1	1	1	0.0250456	1	1	1	0.260654	1
Tmem10	3840528	1	1	0.0361811	0.999963	1	1	0.998839	1	1	0.99998	0.999253	0.999982	1	1	0.999497	1	1	1	0.00776703	0.481376	1	1	1	0.444596
Copz2	1780010	1	1	0.999671	1	0.994689	0.999805	1	1	1	1	1	1	1	1	1	1	0.99996	0.928004	1	0.711713	1	1	1	0.0126778
4932417H02Rik	3290066	1	1	1	1	1	1	1	1	1	0.999951	1	1	1	1	0.99972	1	1	1	0.0276655	1	1	1	0.999983	0.880377
Arhgef12	3990195	1	1	1	0.999997	1	1	1	1	0.830547	1	0.99993	0.999969	0.0274555	1	1	1	0.997405	1	0.961025	1	1	1	1	1
Arid5b	104670619	1	0.144786	0.98395	1	1	0.998994	1	1	1	0.00824962	0.999998	1	0.999904	0.0257483	0.000349765	1	1	0.518098	0.972591	1	1	0.999997	1	0.997769
Cldn1	5670746	1	0.966027	1	1	1	0.999907	0.99999	1	0.999994	0.0384476	0.898553	1	1	0.932325	0.758002	1	0.96281	0.439303	0.991574	1	1	0.227534	1	1
Fbxo32	110037	1	1	0.196621	1	1	1	0.73943	1	1	1	0.999954	1	0.999993	0.99675	0.0228352	1	1	1	0.999997	0.999997	1	0.999867	0.999999	1
Nts	2120592	1	1	0.999978	0.843231	1	1	0.999999	0.950889	0.999912	1	0.998427	1	1	1	0.999327	0.0237088	1	1	1	0.380309	1	1	0.999999	1
Sult1a1	5130706	1	0.732183	0.969586	1	1	1	1	0.998168	1	0.469302	0.0145806	0.611742	1	0.708823	0.485616	0.999993	0.999938	0.862397	0.00282576	0.367365	1	0.801241	0.999998	1
D430036J16Rik	100730180	1	0.0229842	1	0.999956	1	0.999441	1	1	1	0.582334	1	1	0.889848	0.951852	1	0.999988	0.998593	0.999989	1	1	0.999988	0.994421	1	0.816132
Zbtb16	3290022	1	1	1	1	1	1	1	0.999999	1	1	0.0474993	1	1	0.999997	0.999507	0.984431	0.991956	0.999998	0.999999	1	1	0.998995	1	1
Cmtm3	1940180	1	0.541818	1	0.999989	1	0.996881	1	1	0.998982	0.460999	0.610196	0.995507	1	0.339491	0.983546	1	0.999997	0.00764982	0.633845	0.999821	1	0.676222	0.995856	1
Sbf2	106100181	1	1	1	1	0.538028	1	1	1	1	1	1	1	1	1	1	0.99871	1	1	1	1	0.99989	0.997287	1	0.0433531
Pnpla2	4920520	1	0.781945	1	1	1	0.999986	1	0.999999	0.998765	0.973071	0.0138907	1	1	0.901143	0.999882	1	0.9994	0.517797	0.201938	1	1	0.810001	1	1
Pkp2	106980348	1	0.91622	1	1	1	1	0.999987	0.997653	0.885116	0.0234676	0.999974	0.999939	0.997014	0.602959	0.120878	0.998395	0.752438	0.213104	0.999999	0.999309	0.618504	0.999994	0.999988	1
Gjb6	5390441	1	0.998423	0.751101	1	0.999994	1	0.999999	0.997172	1	0.948637	0.541567	0.991497	0.999996	0.999998	0.778706	1	0.999867	1	0.0379002	0.449822	1	1	0.894825	1
Rasl11a	102810239	1	0.462463	0.999999	1	1	1	1	1	0.849889	0.93261	1	0.999795	0.998366	0.0804787	0.00491568	1	1	0.793158	0.993423	1	0.976135	0.999995	0.999967	1
Trib2	4120605	1	1	0.0156547	0.984692	1	1	1	0.546627	1	0.999488	1	1	1	0.958367	1	1	1	1	0.971803	0.999806	1	1	1	1
Olfr1196	4850551	1	0.999853	0.999225	1	1	0.0345028	1	0.999996	1	0.998509	1	1	1	0.999997	0.999975	1	1	1	1	1	1	0.999804	1	1
9628654_322_rc-S	100870735	1	1	1	1	0.931314	1	1	1	0.999267	1	1	1	0.0226261	1	0.999979	1	0.996527	1	1	0.994546	0.998166	1	1	0.99934
Galntl2	105340408	1	0.204516	1	1	1	1	1	0.999996	0.999976	0.0123694	0.503643	1	0.999968	0.0130909	0.00603137	1	0.220116	0.0851648	0.956243	0.999998	0.996259	0.894459	1	1
2810055F11Rik	2760397	1	1	1	0.0866643	1	1	1	0.942251	1	1	0.999993	0.0256013	1	1	1	0.992018	1	1	0.981608	0.491915	0.999854	0.997561	1	0.777699
Ada	3130075	1	0.00648134	1	1	0.999977	0.999963	1	0.979448	1	2.6934e-05	0.923225	1	1	0.00704072	0.0383017	1	0.999004	0.0596995	1	1	1	1	0.999598	0.999997
Hif3a	101940093	1	0.150711	1	1	1	1	1	0.908863	1	0.00780684	0.00645498	1	1	0.0104807	0.00347281	0.970439	0.252589	0.0931644	0.0868357	1	0.994042	0.719898	1	0.999996
Zbtb37	5420576	1	1	0.999999	0.894192	0.999539	1	1	0.999835	1	1	1	1	0.846222	1	1	1	0.99999	1	1	0.999995	1	1	1	0.0303492
LOC386286	106450594	1	1	0.999988	1	1	1	1	1	1	1	0.896016	1	1	1	0.99998	1	1	1	1	1	1	0.999988	0.999999	0.0372927
Spag9	102370092	1	1	0.908551	1	0.999816	0.875618	0.0270504	1	0.614725	0.908959	0.997998	0.987008	0.99782	1	0.970893	0.936865	1	1	1	1	0.885814	1	1	0.424096
Phactr3	100580605	1	0.0134356	0.999999	1	1	1	1	1	0.999752	0.000128074	0.000255714	1	0.987585	0.000250575	0.000226503	1	0.275026	0.0111003	0.0460244	1	0.999982	0.974422	1	0.991771
Galntl2	101580750	1	0.929435	1	1	1	1	1	0.999997	1	0.203814	0.367137	1	1	0.14163	0.0119948	1	0.998355	0.887068	0.567869	1	0.999677	0.999821	1	0.996428
S3-12	1580056	1	0.0299311	0.285892	1	1	1	1	0.781636	1	0.0633553	9.47552e-07	0.301029	1	0.151196	0.324151	1	0.956602	0.438554	3.27383e-06	0.46379	1	0.197324	0.916515	0.997581
Txnip	102640017	1	0.165729	1	1	1	1	1	1	0.0352352	0.107414	1	1	0.355867	0.070587	0.232201	1	0.0164526	0.0214225	0.999996	1	0.387077	0.998542	1	0.998599
Ddx20	102630746	1	1	1	1	0.999999	1	1	0.999685	1	1	1	1	0.0427328	1	1	0.999999	1	0.999989	1	1	1	1	1	0.999997
Dbp	4200270	1	1	0.890205	1	1	1	0.976936	1	1	1	1	1	0.999998	1	0.000185863	1	0.995505	1	0.999879	0.99859	1	1	1	0.999999
C330001P17Rik	102450113	1	1	0.999999	1	1	1	1	0.370774	0.99998	1	1	0.00438515	1	1	0.999998	0.997229	1	0.983568	1	0.853942	0.997753	0.999585	0.999999	0.999999
Slc6a2	2120750	1	0.999953	1	1	1	1	1	0.978501	1	1	1	0.0282217	0.92518	1	1	0.985925	1	0.999904	0.999999	1	1	1	1	1
Itgad	102510717	1	0.163751	0.968155	0.999976	1	1	1	0.974393	1	0.00322599	0.000153619	0.999991	1	0.00732201	0.0990525	1	0.995126	0.398508	0.000132535	0.999958	1	0.838709	1	1
Btf3l4	4200100	1	0.99733	1	0.99992	1	1	1	1	0.735688	1	0.999997	0.861209	1	1	0.999981	1	0.996942	1	1	1	0.037227	0.941244	1	1
LOC386090	104920463	1	1	1	0.0434282	1	1	1	0.994772	0.625503	1	1	1	0.228404	1	1	1	0.999943	1	1	0.998205	1	0.99972	0.941802	1
Cdh23	6550397	1	0.999964	1	0.819406	1	1	1	0.0422732	1	1	0.837511	0.999969	1	0.999999	1	0.999937	1	1	1	0.973053	1	1	1	1
4930428F12Rik	106620139	1	0.0478916	1	1	1	1	1	1	1	1	1	1	1	0.999998	1	1	1	0.999999	1	1	1	1	1	1
Tcfcp2l1	5340497	1	0.999999	0.999969	1	1	1	0.999989	1	1	0.999998	0.0175251	0.474019	1	0.999991	0.999808	0.999999	1	0.999999	0.12872	0.851898	1	0.876581	0.999858	1
B230220B15Rik	5570102	1	1	1	0.999999	1	1	1	0.999996	0.999894	1	1	1	0.00714714	1	0.999987	0.999998	0.99284	1	0.999984	1	0.985558	1	1	1
LOC383741	104780070	1	1	0.689984	0.966201	0.999996	1	0.960776	1	0.994086	1	0.98079	1	1	1	0.962884	1	1	0.973936	0.999999	1	0.999707	1	0.0470756	1
Gpr68	1190537	1	0.954777	0.999999	1	1	0.942447	1	1	1	0.999742	1	1	1	0.251977	0.0424239	1	1	0.999351	1	1	1	0.992645	0.999129	1
Itpk1	3360056	1	0.503062	0.999976	1	1	0.998875	0.999712	1	0.999901	0.194833	0.0326459	1	1	0.979959	0.998859	1	0.745509	0.999963	0.405388	1	1	0.900505	0.999463	1
4930474B08Rik	101170619	1	1	1	0.996907	0.988822	1	1	1	1	1	1	0.975909	0.974497	1	1	0.999809	1	1	0.999988	1	0.0448318	0.999933	0.999631	1
Fkbp5	2190048	1	0.97013	1	1	1	1	1	0.999994	1	0.677093	0.0195925	1	1	0.821425	0.900829	1	1	1	0.343101	0.999984	1	0.996145	0.999999	1
Hhex	2340575	1	0.999985	1	1	1	1	1	1	0.99999	0.408968	1	0.999998	0.999866	0.769852	0.0182997	0.970203	0.961294	0.342576	1	0.998271	0.766373	0.999997	1	1
Podxl2	104210717	1	1	1	1	1	0.999998	1	1	0.0368772	1	1	1	0.720037	1	1	0.999973	0.692708	0.999994	1	0.999997	0.897544	1	1	1
1110002E23Rik	103440068	1	0.998886	1	1	0.99999	1	1	1	1	0.0390138	1	1	1	0.291497	0.028326	1	1	0.930125	0.981709	1	1	0.989612	1	1
4930519N13Rik	4760286	1	0.999999	0.00213119	0.999609	1	1	1	1	0.997015	1	1	1	0.999932	0.999183	1	0.999973	1	1	1	0.999004	0.975894	0.996584	1	1
2900002J02Rik	104760278	1	0.695847	1	1	1	1	1	1	1	0.237367	1	1	1	0.0216283	0.00348216	1	1	0.885112	1	1	1	0.999885	1	1
Sox10	6200538	1	1	1	1	1	1	1	1	0.909752	0.984269	1	1	1	0.348169	0.0344214	1	0.965768	0.926536	1	1	1	1	1	1
Sash1	101050632	1	1	1	0.999688	1	0.999998	1	1	1	1	1	1	1	0.999719	0.998795	1	1	0.999999	0.99999	0.999994	0.0287102	1	1	1
Car12	5290048	1	1	1	0.617636	1	0.870103	0.968304	0.00473209	1	1	0.999945	1	1	0.143292	0.313158	0.999843	1	1	0.999687	1	1	1	1	1
LOC383913	101450131	1	0.0325842	1	0.719906	1	1	0.75905	0.917127	1	1	1	0.999734	0.998599	1	1	1	0.965424	1	0.99975	1	1	1	1	1

## Sheet: patterns_gene_expression_values
Gene Symbol	Illumina ID	A	A_extended	B1	B1_extended	B2	B2_extended	B3	B3_extended	Accession	Description	NAIVE_I_1	NAIVE_I_2	NAIVE_I_3	NAIVE_II_1	NAIVE_II_2	NAIVE_II_3	NAIVE_IV_1	NAIVE_IV_2	NAIVE_IV_3	NAIVE_VIII_1	NAIVE_VIII_2	NAIVE_VIII_3	.SAL_I_1	.SAL_I_2	.SAL_I_3	.SAL_II_1	.SAL_II_2	.SAL_II_3	.SAL_IV_1	.SAL_IV_2	.SAL_IV_3	.SAL_VIII_1	.SAL_VIII_2	.SAL_VIII_3	NIC_I_1	NIC_I_2	NIC_I_3	NIC_II_1	NIC_II_2	NIC_II_3	NIC_IV_1	NIC_IV_2	NIC_IV_3	NIC_VIII_1	NIC_VIII_2	NIC_VIII_3	ETOH_I_1	ETOH_I_2
Dusp1	6860121	P	P		P					NM_013642.1	dual specificity phosphatase 1	11.04	10.83	11.04	11.23	10.97	10.7	11	10.8	11.1	10.96	10.65	11.29	11.46	11.16	11.12	10.69	11.07	10.63	11.14	11.01	10.95	10.51	10.36	11.23	11.09	10.9	11.14	10.99	10.48	10.87	11.03	11.02	10.69	10.85	10.76	11.18	11.36	11.1
1700016G14Rik	6380487		P							XM_110020.2	RIKEN cDNA 1700016G14 gene	6.75	6.5	6.69	6.56	6.7	6.67	6.38	6.84	6.72	6.74	6.46	6.75	7.06	6.81	6.87	6.67	6.6	6.56	6.62	6.77	6.8	6.68	6.61	6.72	6.71	6.53	6.85	6.66	6.51	6.69	6.8	7.02	6.56	6.36	6.67	6.57	6.88	6.77
1700102P08Rik	5670180		P							NM_053216.1	RIKEN cDNA 1700102P08 gene	6.94	6.99	7.45	7.07	7.06	7.25	7.13	7.22	7.02	7.1	7.05	7.22	7.23	6.77	7.13	6.96	6.9	6.93	7.4	7.23	7.25	7.16	7.12	7.01	7.15	7.02	7.08	7.12	6.99	7.02	7.46	7.54	7.09	7.29	7.07	7.08	7.09	6.87
Arc	4610093		P							NM_018790.1	activity regulated cytoskeletal-associated protein	9.62	9.59	10.71	10.09	10.13	9.69	10.02	9.95	9.95	10.08	9.93	9.91	11.13	10.6	10.24	9.55	9.85	8.65	10.91	10.34	9.83	9.3	9.62	10.2	10.45	10.32	10.2	9.75	9.32	8.88	10.12	11.03	9.65	9.58	10.47	9.95	9.68	9.69
Areg	4920025	P	P							NM_009704.2	amphiregulin	6.62	6.39	6.88	6.84	6.24	6.8	6.46	6.84	6.59	6.5	6.73	6.65	6.55	6.56	6.59	6.7	6.76	6.49	6.64	6.91	6.65	6.7	6.77	6.88	6.63	6.77	6.65	6.85	6.55	6.71	6.77	6.87	6.61	6.42	6.77	7.01	6.76	6.66
AY078069	1660059		P							NM_172142.1	cDNA sequence AY078069	8	7.7	8.58	8.2	8.01	8.07	8.02	8.03	8.23	8.19	7.86	8.23	8.13	8.09	8.11	7.8	8	7.75	8.06	8.4	8.08	7.91	8.45	8.11	8.06	7.95	8.11	8.12	8.09	7.97	8.41	8.59	7.97	7.84	8.45	8.24	8.09	8.01
Bcl6	940100		P							NM_009744.2	B-cell leukemia/lymphoma 6	10.29	9.62	10.16	10.31	9.88	9.89	10.08	9.76	10.24	10.19	9.74	10.15	10.2	10.15	10.5	9.99	10.49	10.06	10.33	10.71	10.72	10.19	9.85	10.41	9.92	10.03	10.06	10.42	10.03	10.07	10.55	10.58	10.41	9.8	10.24	10.34	10.4	9.71
Crem	6660041	P	P							NM_013498.1	cAMP responsive element modulator	8	7.76	8.05	8.23	7.73	7.85	7.95	8.14	7.72	7.9	7.8	8.09	7.79	7.92	7.83	7.91	7.79	7.91	7.97	8.14	8.19	8.22	8.21	8.39	7.81	7.67	7.71	7.84	7.83	8.03	8.39	8.33	7.66	7.96	8.05	8.11	7.8	7.94
Dedd2	4570132		P							NM_207677.1	death effector domain-containing DNA binding protein 2	9.48	8.99	10.04	9.71	9.37	9.44	9.17	9.63	9.72	9.53	9.4	9.59	9.73	9.12	9.71	9.38	9.4	9.53	9.3	9.75	9.65	9.26	9.57	9.88	9.29	9.37	9.55	9.6	9.51	9.43	9.88	9.99	9.65	9.08	9.72	9.51	9.85	9.56
Dnajb1	1090041		P							NM_018808.1	DnaJ (Hsp40) homolog, subfamily B, member 1	12.09	11.99	12.27	12.16	12.02	12.16	12.05	12.14	12.15	12.15	12.04	12.16	12.82	12.04	12.11	12.11	12.24	12.11	12.05	12.05	12.02	11.89	12.08	11.97	11.85	11.99	12.22	12.15	12.29	12.32	12.27	12.36	11.94	12.02	12.21	12.26	12.31	11.96
Dnajb5	2900215	P	P							NM_019874.3	DnaJ (Hsp40) homolog, subfamily B, member 5	11.52	11.33	11.33	11.65	11.16	11.38	11.51	11.3	11.38	11.51	11.17	11.51	11.57	11.51	11.64	11.72	11.8	11.45	11.56	11.76	11.59	11.69	11.44	11.76	11.39	11.28	11.58	11.7	11.41	11.66	11.8	11.42	11.22	11.19	11.34	11.87	11.51	11.45
Dusp14	1230358	P	P							NM_019819.2	dual specificity phosphatase 14	9.71	9.74	9.75	10	9.43	9.77	9.35	9.96	9.9	9.83	9.64	9.74	10.74	10.07	9.82	10.46	10.13	9.98	10.54	10.11	10.01	10.47	9.84	10.15	9.47	9.51	9.8	9.56	9.63	9.77	10.34	10.05	9.46	9.4	9.85	9.82	10.08	9.58
Dusp6	5910286		P							NM_026268.1	dual specificity phosphatase 6	10.14	10.35	10.18	10.39	10.08	10.2	10.48	10.34	9.85	10.12	9.99	10.56	10.38	10.39	10.25	9.69	10.23	9.88	10.2	10.1	9.88	10.23	9.84	10.37	10.15	10.19	9.98	9.91	10.04	10.02	10.45	10.16	9.61	10.67	10.43	10.5	10.67	10.03
Egr1	4610347		P							NM_007913.2	early growth response 1	13.17	13.03	13.38	13.47	13.02	13.09	13.52	12.94	13.12	13.06	13.05	13.47	13.36	13.45	13.14	13.27	13.73	13.16	13.34	13.55	13.3	13.46	12.78	13.81	13.12	13.05	13.36	13.2	13.36	13.38	13.46	13.49	12.91	13.72	13.37	13.64	13.78	12.97
Egr2	3800403	P	P							NM_010118.1	early growth response 2	8	7.7	7.76	7.84	7.78	7.83	7.78	7.87	7.8	7.98	7.71	7.77	8.48	8.31	8.4	7.27	7.88	7.65	8.01	8.52	8.07	7.66	7.4	7.84	8.11	8.21	8.69	7.7	7.77	7.48	8.29	8.2	7.63	8	7.86	8.5	8.63	8.07
Egr4	3120750	P	P							NM_020596.1	early growth response 4	11.08	10.33	10.88	10.93	10.62	10.73	10.42	10.9	10.96	10.88	10.53	10.88	10.99	10.99	10.89	10.42	10.91	10.64	10.89	11.16	10.86	10.54	10.27	11.1	10.87	10.88	11.19	10.91	10.66	10.76	11.21	11.13	10.81	10.55	11.08	11.39	11.36	10.94
Fos	1850315	P	P							NM_010234.2	v-fos FBJ murine osteosarcoma viral oncogene cellular homolog	9.02	8.5	9.1	9.08	8.93	8.62	8.9	8.7	9.02	8.9	8.62	9.1	8.62	8.46	8.9	7.97	8.61	8.13	9.54	9.14	9.1	8.27	7.27	9.5	9.13	9.08	8.86	8.81	8.36	8.22	9.6	9.5	8.91	8.58	9.06	9.2	9.51	8.67
Fosb	1940142	P	P							NM_008036	FBJ osteosarcoma oncogene B	7.95	7.7	8.49	7.72	8.17	8.25	7.74	8.39	8.01	8.06	8.03	8.05	8.49	7.92	7.9	7.96	7.64	7.39	8.22	7.98	7.65	7.85	7.47	7.74	8.26	8.92	8.23	8.26	8.48	8.12	8.33	8.77	7.77	7.3	8.61	8.03	8.89	8.57
Fosl2	870044	P	P							NM_008037.3	fos-like antigen 2	8.71	8.7	8.79	8.9	8.45	8.84	8.93	8.63	8.64	8.89	8.36	8.94	9.28	9.13	9.15	8.88	9.05	8.85	9.29	9.26	9.12	9.62	8.77	9.22	8.68	8.5	9.1	8.73	8.54	8.87	8.93	8.84	8.67	8.84	9.09	9.59	9.14	8.7
Gpr3	2970452		P							NM_008154.1	G-protein coupled receptor 3	7.27	6.96	7.36	7.14	7.11	7.34	7.39	7.17	7.03	7.22	7.04	7.33	7.57	7.38	7.35	7.31	7.2	7.42	7.26	7.26	7.15	7.45	7.39	7.58	6.98	7.16	7.38	7.26	7.12	7.04	7.39	7.29	6.93	7.2	7.24	7.38	7.26	7.35
Hbegf	2030156		P							NM_010415.1	heparin-binding EGF-like growth factor	7.69	7.59	8.24	7.87	7.61	8.04	7.48	8.1	7.94	7.87	7.91	7.75	8.6	8.07	8.08	8.06	8.11	7.86	8.21	8.03	8.12	8.38	8	7.82	7.5	7.84	7.93	7.66	7.94	7.91	7.92	8.18	7.81	7.67	8.34	7.98	7.48	7.91
Homer1	101450593	P	P								homer, neuronal immediate early gene, 1	11.92	12.27	11.82	12.05	12.12	11.83	12.36	12	11.64	12.24	12.19	11.57	12.34	12.57	12.61	12.26	12.31	12.22	12.98	12.8	12.81	12.8	12.4	12.72	12.35	12.47	12.16	11.95	11.89	11.81	12.25	12.43	12.73	12.33	12.39	12.55	11.86	12.2
Junb	4230048		P							NM_008416.1	Jun-B oncogene	9.11	8.54	9.43	9.11	9.12	8.85	8.62	9.21	9.24	9.09	8.89	9.09	9.83	8.87	8.98	8.59	8.39	8.16	9.5	8.48	8.98	8.86	8.39	8.89	9.26	9.59	9.41	8.97	8.81	8.65	9.47	9.71	8.75	8.56	9.48	9.52	9.38	9.57
Mest	6620292	P	P							NM_008590.1	mesoderm specific transcript	8.35	7.94	8.37	8.37	8.06	8.23	8.16	8.17	8.34	8.21	8.03	8.43	8.51	8.36	8.34	8.47	8.42	8.18	8.34	8.5	8.18	8.77	8.42	8.57	8.09	8.55	8.48	8.17	8.41	8.47	8.41	8.35	7.99	8.27	8.28	8.75	8.59	8.27
Midn	2260132	P	P							NM_021565.1	midnolin	11.37	10.83	11.57	11.39	11.03	11.35	11.05	11.34	11.37	11.18	11.12	11.47	11.53	11.4	11.57	11.3	11.26	11.31	11.53	11.67	11.46	11.44	11.03	11.78	11.22	11.29	11.46	11.36	11.08	11.04	11.58	11.58	11.06	10.86	11.64	11.73	11.39	11.38
Npas4	2320204	P	P							NM_153553.1	neuronal PAS domain protein 4	8.16	7.92	8.82	8.2	8.44	8.26	8.45	7.87	8.58	8.23	8.22	8.45	7.77	7.71	7.51	7.46	8.33	7.66	8.52	8.4	7.88	7.16	7.79	8.23	7.77	7.68	7.92	7.61	7.83	7.46	8.2	8.62	8.22	8.16	8.29	7.78	7.62	7.28
Per1	3290315		P							NM_011065.2	period homolog 1 (Drosophila)	9.03	8.31	8.99	8.66	8.77	8.89	8.54	8.81	8.97	8.57	8.78	8.98	9.16	8.93	9.32	8.65	8.54	9.22	8.92	8.55	9.31	8.38	7.81	8.88	8.82	8.74	9.21	8.91	8.83	9.16	9.03	8.93	8.81	7.97	8.6	8.66	9.31	8.78
Per2	3390593		P							NM_011066.1	period homolog 2 (Drosophila)	10.9	10.51	10.69	10.92	10.41	10.77	10.92	10.62	10.56	10.77	10.32	11.01	10.8	10.92	11.07	10.67	10.88	10.78	10.71	11.07	10.82	10.48	10.29	10.86	10.29	10.45	10.84	10.91	10.74	10.84	10.85	11.13	10.48	10.86	10.83	11.18	10.91	10.53
Pfkfb3	630706		P							NM_133232.1	6-phosphofructo-2-kinase/fructose-2,6-biphosphatase 3	9.13	9.04	9.35	9.13	9.07	9.31	9.37	9.26	8.88	9.36	8.95	9.22	9.73	9.06	9.77	9.36	9.21	9.78	9.21	9.19	9.51	9.49	8.76	9.55	9	9.14	9.15	9.34	9.14	9.07	9.22	9.33	8.64	8.8	9.24	9.31	9.33	9.31
Plekhg4	3840632		P							NM_175321.2	pleckstrin homology domain containing, family G (with RhoGef domain) member 4	7.74	7.63	8.14	7.7	7.78	8.03	7.62	8.26	7.63	8.05	7.63	7.83	8.49	7.68	7.98	7.82	7.57	7.93	8.04	8	7.89	8	7.67	8.36	8.19	8.09	7.93	7.85	8.03	7.92	8.12	8.47	7.61	7.94	8.57	8.05	7.95	7.97
Plk3	2640592		P							NM_013807.1	polo-like kinase 3 (Drosophila)	9.31	8.83	9.26	9.29	9	9.11	9.14	8.97	9.3	9.07	8.91	9.43	9.45	9.28	9.74	9.64	9.33	9.49	9.42	9.41	9.49	9.5	8.92	9.91	8.77	8.75	9.21	9.28	8.95	9.1	9.38	9.17	8.74	8.85	9.29	9.37	9.19	9.12
Ppp2r1b	4280739		P							NM_178710.3	protein phosphatase 2 (formerly 2A), regulatory subunit A (PR 65), beta isoform	8.41	8.04	8.68	8.41	8.3	8.42	8.65	8.42	8.06	8.37	8.21	8.55	8.67	8.32	8.34	8.98	8.51	8.44	8.4	8.72	8.59	8.44	8.64	8.43	7.97	8.38	8.41	8.04	8.34	8.35	8.62	9.01	8.07	8.22	8.6	8.5	8.51	8.17
Rnd3	940504		P							NM_028810.1	Rho family GTPase 3	8.49	8.43	7.72	8.28	8.14	8.23	8.82	7.96	7.87	8.06	8.06	8.52	8.52	8.61	8.59	7.96	8.76	8.86	8.2	8.26	8.25	8.1	7.3	8.49	7.7	7.56	8.38	8.31	8.25	9.04	7.99	7.75	8.05	8.92	7.66	8.89	8.67	7.59
Snf1lk	6110403		P							NM_010831.1	SNF1-like kinase	6.97	6.45	6.97	6.79	6.69	6.92	6.58	6.87	6.95	6.63	6.77	6.99	6.87	6.37	7.26	6.37	6.26	6.89	7.25	6.99	7.24	6.67	6.61	7.61	6.62	6.77	6.98	6.38	6.63	6.55	6.92	7.34	6.87	6.44	6.88	6.94	7.15	6.84
Spry4	1570594		P							NM_011898.2	sprouty homolog 4 (Drosophila)	7.52	7.59	8.3	7.87	7.65	7.89	7.84	7.78	7.78	7.86	7.72	7.83	7.89	7.45	7.9	7.54	7.52	7.64	7.92	7.91	7.67	7.83	7.52	7.81	7.56	7.79	7.6	8.07	7.83	7.46	8.16	8.29	7.42	7.47	7.98	7.91	7.87	7.9
Srf	70139		P							NM_020493	serum response factor	11.75	11.12	11.72	11.58	11.47	11.54	11.28	11.67	11.65	11.6	11.37	11.63	11.62	11.45	11.41	11.35	11.4	11.26	11.53	11.71	11.52	11.36	11.38	11.51	11.36	11.38	11.67	11.65	11.72	11.73	11.67	11.9	11.54	10.95	11.85	11.99	11.6	11.51
Stk40	4060441		P							NM_028800	serine/threonine kinase 40	10.68	10.23	10.88	10.57	10.51	10.69	10.68	10.6	10.51	10.66	10.38	10.74	10.72	10.54	10.84	10.63	10.67	10.71	10.48	10.47	11.23	10.58	10.8	11.3	10.7	10.42	10.61	10.79	10.64	10.58	10.62	10.88	10.15	10.53	10.88	11.07	10.73	10.71
Tmem46	450672	P	P							NM_145463.3	transmembrane protein 46	8.07	7.95	8.19	8.07	7.98	8.15	8.15	8.29	7.76	8.17	7.88	8.15	8.55	8.14	8.16	7.98	8.23	8.05	8.01	8.19	8.07	7.93	7.79	7.94	7.69	7.95	8.08	7.87	8.24	8.16	8.36	8.3	7.67	8.16	8.14	8.04	8.08	8.11
Tnfrsf25	3850707	P	P							NM_033042	tumor necrosis factor receptor superfamily, member 25	8.44	8.02	8.57	8.45	8.3	8.27	8.48	8.32	8.23	8.47	8.09	8.46	8.77	8.13	8.34	8.35	8.36	8.27	8.38	8.55	8.32	8.32	8.4	8.38	8.28	8.22	8.59	8.37	8.23	8.64	8.58	8.63	8.16	8.09	8.61	8.91	8.14	8.01
Hif3a	101940093				P	P	P		P	AF416641	hypoxia inducible factor 3, alpha subunit	7.87	7.95	7.61	7.79	7.99	7.65	8.06	7.51	7.85	8.02	7.53	7.88	8.32	8	8.51	7.85	8.09	8.24	7.51	8.48	8.26	7.18	8.55	7.92	8.54	8.65	8.91	9.31	8.86	8.7	8.04	7.93	8.59	8.57	7.91	8.02	8.03	8.4
Adipor2	1510035				P		P			NM_197985.2	adiponectin receptor 2	10.74	10.67	10.64	10.82	10.56	10.66	10.85	10.59	10.6	10.79	10.39	10.87	11	11.17	10.99	11.12	11.21	10.9	10.56	10.99	10.62	10.59	10.92	10.74	10.97	10.85	11.11	11.25	10.94	11.35	10.98	10.79	10.45	11.11	10.51	10.91	11.06	10.9
Arrdc2	103520040				P		P			XM_356133.1	arrestin domain containing 2	7.02	6.81	6.21	6.82	6.7	6.52	6.63	6.68	6.74	6.56	6.78	6.7	6.75	6.92	6.69	6.97	6.9	6.65	6.89	6.86	6.83	6.51	6.38	6.12	6.86	6.82	7.19	6.9	6.79	7.36	6.43	6.29	7	6.75	6.15	6.97	7.41	6.87
Nostrin	360040				P	P	P			NM_181547	nitric oxide synthase trafficker	8.72	8.63	9	8.71	8.64	9	8.89	8.68	8.79	8.95	8.6	8.8	9.02	9.04	8.85	9.11	9.57	8.91	8.21	8.77	8.88	8.5	9.17	8.92	8.65	8.94	9.12	9.59	9.31	9.4	9.18	9.06	8.54	8.79	9.19	9.13	8.86	8.71
Phactr3	100580605				P	P	P				phosphatase and actin regulator 3	6.65	6.82	6.43	6.77	6.5	6.63	6.44	6.6	6.86	6.59	6.53	6.79	7.08	6.9	6.87	6.77	6.67	6.97	6.71	6.36	6.72	6.82	6.45	6.81	6.64	6.97	7.03	7.14	6.86	7	6.39	6.45	6.74	7.32	6.52	6.64	6.98	6.89
Plekhf1	5360400			P	P		P			NM_024413.1	pleckstrin homology domain containing, family F (with FYVE domain) member 1	7.14	6.86	7.11	7.1	6.93	7.07	6.96	7.13	7.02	6.99	7.01	7.1	7.76	7.3	7.46	7.13	7.36	7.47	7.33	7.22	6.98	7	7.06	7.15	7.51	7.37	7.82	7.69	7.28	7.52	7.3	7.02	7.19	6.8	6.98	7.31	7.68	7.64
Polr3e	380152			P	P		P			NM_025298.2	polymerase (RNA) III (DNA directed) polypeptide E	8.55	8.33	8.51	8.32	8.43	8.64	8.54	8.53	8.32	8.44	8.46	8.49	8.78	8.66	8.61	8.69	8.67	8.87	8.56	8.67	8.83	8.3	8.25	8.3	8.85	9.08	9.34	9.74	8.88	9.21	8.82	8.47	8.13	8.33	8.13	8.65	9.41	9.19
Rasd1	2450463			P	P		P			NM_009026.1	RAS, dexamethasone-induced 1	7.11	7.06	7.53	7.22	7.22	7.26	7.26	7.18	7.26	7.43	7.15	7.13	7.3	7.12	7.37	6.89	7.08	7.4	7.11	7.36	7.12	6.93	6.82	7.13	7.42	7.83	7.75	7.97	7.65	7.34	7.69	7.56	7.08	6.76	7.81	7.17	7.62	7.79
Rhou	2470706				P		P			NM_133955.1	ras homolog gene family, member U	10.03	9.92	10.33	9.93	10.07	10.27	10.2	10.08	9.99	9.98	10.19	10.1	10.03	9.85	10.18	9.96	9.99	9.79	10.27	10.21	10.1	9.89	9.69	9.73	10.11	10.47	10.15	10.47	10.3	10.22	10.33	10.47	10.26	9.66	10.21	9.92	10.35	10.13
Sgk	1400131			P	P		P			NM_011361.1	serum/glucocorticoid regulated kinase	11.99	11.94	11.63	11.85	11.78	11.92	12.2	11.57	11.78	11.94	11.4	12.21	12.87	12.7	12.86	12.15	12	12.08	11.63	11.8	11.8	11.56	11.06	11.7	12.83	13.19	13.43	12.97	12.32	12.8	11.84	11.73	11.55	12.27	11.92	12.29	13.15	13.15
Trp53inp1	2030097				P		P			NM_021897.1	transformation related protein 53 inducible nuclear protein 1	8.66	8.71	8.33	8.5	8.45	8.75	9.12	8.29	8.29	8.56	8.2	8.94	8.49	8.98	9.12	8.35	8.87	8.75	8.33	8.53	8.64	8.19	7.95	8.81	8.53	8.78	8.79	8.76	8.78	9.13	8.38	8.5	8.19	8.76	8.11	8.83	9.06	8.65
1110002E23Rik	103440068				P					AK038223	RIKEN cDNA 1110002E23 gene	6.55	6.61	6.41	6.45	6.54	6.58	6.55	6.48	6.54	6.38	6.57	6.63	6.91	6.83	6.84	6.37	6.25	6.43	6.55	6.77	6.48	6.55	6.3	6.19	7.07	7.02	6.86	6.96	6.63	6.63	6.48	6.45	6.78	6.45	6.59	6.25	6.95	6.71
5830400J07Rik	105340692				P						RIKEN cDNA 5830400J07 gene	7.38	7.77	7.18	7.43	7.5	7.4	7.31	7.6	7.42	7.52	7.5	7.32	7.5	7.52	7.6	7.16	7.32	7.4	7.11	7.37	7.53	6.97	7.2	6.96	7.9	7.94	7.66	7.46	7.62	7.34	7.09	7.07	7.84	7.54	7.21	7.37	7.51	7.36
6330412A17Rik	100580438				P						RIKEN cDNA 6330412A17 gene	8.06	8.01	7.66	7.85	8	7.88	7.98	7.71	8.04	7.86	8.01	7.86	8.86	8.74	8.31	8.34	8.21	7.98	7.94	8.39	7.84	8.11	8.54	7.72	8.33	8.73	8.82	8.05	8.05	8.11	7.52	8	8.17	8.02	8.02	8.13	8.35	8.23
8430408G22Rik	6100736				P					NM_145980.1	RIKEN cDNA 8430408G22 gene	7.21	7.43	7.89	7.69	7.23	7.61	7.66	7.55	7.31	7.71	7.17	7.64	7.72	7.72	7.62	6.99	6.84	6.94	7.7	7.49	7.68	7.5	7.5	7.52	8.56	8.65	7.95	7.72	7	7.11	7.7	7.59	7.09	7.13	7.58	7.21	8.27	8.47
9330168G06Rik	106840671				P					AK034247	RIKEN 9330168G06Rik	7.86	7.77	6.96	7.6	7.6	7.39	7.59	7.21	7.8	7.34	7.74	7.51	7.09	8.01	7.39	7.17	7.7	7.68	7.02	7.18	7.36	6.74	7.14	7.03	7.6	7.7	7.97	7.37	7.58	8.02	7.02	6.56	7.78	8.17	6.86	7.56	8.07	7.53
A130092J06Rik	6110164				P					NM_175511.2	RIKEN cDNA A130092J06 gene	9.3	9.53	9.59	9.45	9.42	9.56	9.47	9.6	9.36	9.6	9.19	9.63	9.52	9.29	9.86	9.11	9.06	9.64	9.11	9.5	9.34	9.33	8.82	9.94	9.96	10.01	9.83	9.68	9.18	9.65	9.66	9.64	8.98	9.46	9.69	9.45	9.96	10.15
Adipor2	104010364				P					AK039667	adiponectin receptor 2	8.13	8.16	7.92	8.08	8.09	8.04	8.08	7.94	8.19	8.08	7.9	8.22	8.57	8.7	8.51	8.14	8.07	7.83	8.05	7.99	7.97	7.85	8.04	7.74	8.69	8.72	8.71	8.38	8.32	8.25	7.75	7.75	8.26	8.18	8.13	7.82	8.68	8.75
Agxt2l1	6220411				P					NM_027907.1	alanine-glyoxylate aminotransferase 2-like 1	9.22	9.23	8.94	8.97	9.03	9.38	9.72	9.19	8.48	9.15	8.85	9.38	9.73	9.94	9.76	9.43	9.61	9.23	8.85	9.25	9.08	8.85	9.26	9.4	9.4	9.44	9.65	9.83	9.29	9.75	9.01	9.25	8.71	9.92	9.09	9.16	9.83	9.57
Arfl4	6200040				P					NM_025404.1	ADP-ribosylation factor-like 4D	8.57	8.49	9	8.71	8.72	8.63	8.49	8.9	8.66	8.93	8.53	8.6	8.51	8.55	8.59	8.25	8.57	8.48	8.57	8.8	8.63	8.28	8.35	8.52	9.03	9.05	8.9	9.07	8.62	8.4	9	9.1	8.37	8.12	8.87	8.57	8.94	9.24
Arid5b	104670619				P					NM_023598	AT rich interactive domain 5B (Mrf1 like)	9.13	9.53	8.92	9.11	9.42	9.04	9.34	9.12	9.11	9.05	9.5	9.03	9.83	9.63	9.33	9.19	8.93	8.92	9.36	9.25	9.07	9.16	8.76	9.07	9.45	9.76	9.46	9.23	9.49	9.14	8.75	9.19	9.57	9.77	9.18	9.09	9.44	9.28
Arrdc2	104540670			P	P					XM_134227	arrestin domain containing 2	8.28	8.45	8.35	8.09	8.57	8.42	8.41	8.38	8.29	8.3	8.53	8.25	8.35	8.08	8.53	7.77	7.76	7.91	8.18	8.45	8.25	7.72	8.15	7.96	9.06	9.56	9.19	9.11	8.57	8.12	8.24	8.67	8.72	8.68	8.85	7.84	9.12	9.34
Arrdc2	520390				P					XM_134227.3	arrestin domain containing 2	7.05	6.86	7.08	7.19	6.73	7.07	7.14	7.15	6.7	7.04	6.87	7.09	7	7.13	7.07	6.97	7.18	7.21	6.97	6.93	6.93	6.91	6.77	7.2	6.96	7	7.19	7.3	7.01	7.1	7.08	7	6.63	6.93	7	7.21	7.16	7.2
Asah3l	2900093			P	P					NM_139306.1	N-acylsphingosine amidohydrolase 3-like	9.14	8.86	8.98	8.86	8.93	9.2	9.47	8.57	8.95	8.97	8.78	9.23	9.55	9.5	9.61	8.83	9.31	8.7	7.87	8.44	8.96	8.61	9.45	9.34	9.49	9.87	10.03	10.09	9.55	9.69	9.13	8.66	8.22	9.41	9.43	9.53	9.43	9.61
Axud1	1230053			P	P					NM_153287.2	AXIN1 up-regulated 1	8.41	8.42	8.76	8.71	8.51	8.36	8.29	8.46	8.84	8.59	8.38	8.63	8.53	8.56	8.87	8.75	8.57	8.41	8.8	8.76	8.49	8.43	8.82	8.82	8.91	8.93	8.87	8.57	8.24	8.47	8.68	8.69	8.56	8.15	8.84	8.39	9.37	8.86
Cldn1	5670746				P					NM_016674.2	claudin 1	7.52	7.4	6.97	7.22	7.1	7.58	7.45	7.32	7.12	7.48	6.92	7.49	7.98	7.29	7.21	6.99	7.43	7.02	6.95	7.23	7.23	7.19	7.13	7.14	7.57	7.63	7.52	7.62	8.05	8.02	7.49	7.26	6.59	7.63	7.02	7.47	7.8	7.39
Cul3	106940603				P					NM_016716	cullin 3	11.77	12.35	11	11.63	11.78	11.71	12.33	11.29	11.5	11.61	11.75	11.76	11.68	12.23	12.19	11.42	11.76	11.83	11.34	11.55	11.34	11.25	11.15	11.37	12.08	12.31	12.38	11.71	11.87	11.85	11	10.94	12.07	12.6	11.18	11.69	12.27	12.13
D430036J16Rik	100730180				P						RIKEN cDNA D430036J16 gene	7.62	7.79	7.18	7.46	7.58	7.55	7.64	7.43	7.52	7.52	7.5	7.57	7.89	7.78	7.86	7.14	7.24	7.4	7.43	7.31	7.53	7.34	6.84	7.26	7.9	7.94	8.01	7.65	7.73	7.68	7.25	7.44	7.76	8.09	7.32	7.53	7.81	7.79
Ddit4	2570408				P					NM_029083.1	DNA-damage-inducible transcript 4	8.64	8.08	9.14	8.37	8.53	8.96	8.19	8.88	8.79	8.73	8.71	8.42	8.53	8.86	8.67	7.92	8.36	8.3	8.66	8.98	8.7	8.36	8.57	8.91	9.44	9.65	9.16	8.73	8.75	8.07	9.1	9.36	8.7	7.58	9.36	8.51	9.41	9.5
ENSMUSG00000052976	106650390				P					AK028012	predicted gene, ENSMUSG00000052976	7.31	7.49	7.26	7.3	7.44	7.31	7.27	7.35	7.44	7.1	7.5	7.46	7.87	7.8	8.11	7.46	7.18	7.26	7.48	7.65	7.37	7.19	7.39	7.14	7.84	8.1	8.01	7.67	7.43	7.49	7.21	7.35	7.64	7.37	7.72	7.21	7.91	8.42
Errfi1	3450273				P					NM_133753.1	ERBB receptor feedback inhibitor 1	10.78	10.9	10.48	10.9	10.57	10.69	11.11	10.56	10.49	10.67	10.5	10.99	11.4	11.4	10.99	11.06	10.8	10.88	10.72	10.76	10.69	10.87	10.58	10.8	10.94	11	11.06	10.83	10.71	10.92	10.64	10.62	10.17	11.19	10.72	10.89	11.25	11.25
Gadd45g	2510142				P					NM_011817.1	growth arrest and DNA-damage-inducible 45 gamma	8.94	8.04	9.03	8.56	8.75	8.71	8.14	8.82	9.05	8.45	8.7	8.86	9.02	8.44	8.78	8.74	8.54	8.86	9.09	8.59	8.97	8.16	8.02	8.49	9.02	8.75	9.07	8.98	8.43	8.92	9.1	8.78	8.61	7.53	8.39	8.38	9.14	9.12
Galntl2	101580750				P					AK030347	UDP-N-acetyl-alpha-D-galactosamine:polypeptide N-acetylgalactosaminyltransferase-like 2	7.26	7.59	6.93	7.1	7.33	7.35	7.29	7.22	7.27	7.33	7.31	7.15	7.49	7.53	7.59	7.14	7.32	7.02	6.91	7.16	7.27	6.76	7.02	6.73	8.02	8.09	7.72	7.71	7.59	7.52	7.26	7.23	7.37	7.6	7.49	6.99	7.33	7.41
Galntl2	105340408				P					XM_127638	UDP-N-acetyl-alpha-D-galactosamine:polypeptide N-acetylgalactosaminyltransferase-like 2	7.27	7.6	7.17	7.26	7.36	7.43	7.44	7.22	7.38	7.42	7.42	7.2	7.8	7.68	7.81	7.03	7.1	6.95	7.15	7.59	7.59	7.12	7.64	6.86	7.95	8.13	7.95	7.82	7.51	7.39	7.38	7.32	7.61	7.48	7.66	7.38	7.72	7.87
Klf15	4230164				P					NM_023184.2	Kruppel-like factor 15	8.12	8.11	8.37	8.07	8.23	8.31	8.25	8.33	8.04	8.22	8.2	8.18	7.9	7.91	8.41	7.66	7.95	8.09	7.94	8.19	8.13	7.38	7.51	8.09	8.22	8.75	8.38	8.46	8.59	8.1	8.56	8.89	7.9	8.17	8.51	8.13	8.41	8.7
Nedd9	1740373				P					NM_017464.2	neural precursor cell expressed, developmentally down-regulated gene 9	7.47	7.61	7.68	7.5	7.53	7.72	7.93	7.29	7.54	7.64	7.39	7.73	7.91	8.03	8.01	7.48	7.64	7.61	7.7	7.6	7.42	7.71	7.46	7.9	7.64	8.15	7.87	7.65	8.11	7.71	7.85	7.86	7.1	7.75	7.32	7.82	7.8	7.67
Pglyrp1	106550195			P	P					AK043227	peptidoglycan recognition protein 1	6.58	6.96	6.54	6.68	6.67	6.73	6.52	6.75	6.81	6.66	6.9	6.52	6.91	7	6.96	6.6	6.59	6.44	6.69	6.98	6.57	6.63	6.49	6.69	7.23	7.31	7.12	6.84	6.94	6.61	6.61	6.64	6.84	6.6	6.77	6.57	7.25	7.31
Pim3	3360138			P	P					NM_145478.1	proviral integration site 3	11.23	11.08	11.31	11.13	11.19	11.29	11.17	11.2	11.26	11.32	10.97	11.32	11.26	11.41	11.43	11.15	11.16	11.11	11.2	11.3	11.19	10.65	11.23	11.22	11.51	11.44	11.68	11.36	11.3	11.49	11.43	11.36	11.12	11	11.15	11.15	11.84	11.77
Pkp2	106980348				P					AK004731	plakophilin 2	7.83	7.97	7.8	7.49	8.01	8.09	7.79	8.02	7.78	7.85	7.96	7.79	8.45	8.34	8.3	8.27	8.05	7.62	8.01	8.4	7.98	8.14	8.52	7.92	8.57	8.92	8.75	8.37	8.11	8.02	7.56	7.96	8.11	8.38	8.25	7.82	8.43	8.67
Rasl11a	102810239				P					XM_485698	RAS-like, family 11, member A	7.39	7.33	7.13	7.31	7.42	7.12	7.02	7.32	7.52	7.18	7.53	7.14	7.59	7.32	7.67	7.21	6.86	7.42	7.46	7.21	7.51	7.28	6.83	7.39	7.74	7.72	7.78	7.49	7.24	7.31	6.99	7.17	7.41	7.1	7.41	7.28	7.63	7.81
Sgk	2480056				P					NM_011361	serum/glucocorticoid regulated kinase	9.1	9.07	7.71	9.08	8.24	8.57	9.05	8.44	8.39	8.54	8.08	9.27	10.47	10.24	9.73	9.79	9.64	10.23	8.89	8.28	8.66	8.73	7.3	8.49	9.15	9.04	10.54	9.93	9	10.98	8.01	6.89	8.13	9.72	7.46	9.37	10.65	9.73
Spata13	5720068				P					XM_147847.4	spermatogenesis associated 13	10.99	10.82	11.1	10.68	11.03	11.19	11.03	10.79	11.08	11.19	10.53	11.19	11.09	11.06	11.38	10.8	11.26	11.23	10.59	11.02	10.97	10.75	10.57	11	11.29	11.09	11.42	11.48	11.44	11.71	10.68	11.1	10.86	10.95	11.11	11.23	11.21	11.22
Txnip	102640017				P					NM_023719	thioredoxin interacting protein	10.23	10.17	9.65	9.93	9.98	10.15	10.29	9.7	10.06	9.9	9.92	10.23	10.79	10.45	10.75	9.83	9.65	10.31	9.89	9.59	10.16	10	9.38	10.02	10.87	10.96	11.26	10.5	9.9	10.49	9.73	9.39	10.15	10.58	9.69	9.93	11.16	11.33
Zfp189	4730154			P	P					NM_145547.1	zinc finger protein 189	7.37	7.28	6.95	7.18	7.08	7.34	7.47	7.07	7.06	7.33	7.05	7.22	7.62	7.48	7.75	7.05	7.26	7.31	7.29	7.48	7.25	7.28	6.77	7.06	7.47	7.64	7.66	7.41	7.52	7.37	7.31	7.38	6.79	7.55	7.27	7.34	7.67	7.49
Cdkn1a	4050088					P	P		P	NM_007669.2	cyclin-dependent kinase inhibitor 1A (P21)	8.82	8.39	8.87	8.94	8.46	8.68	8.44	8.86	8.79	8.78	8.7	8.61	9.46	8.84	9.14	9.05	8.99	8.77	9.19	8.77	9.08	9.3	9.31	9.16	9.03	9.1	8.96	9.43	8.9	9.15	9.43	8.96	8.59	8.97	8.93	9.02	9.17	9.07
Fkbp5	2190048						P		P	NM_010220.2	FK506 binding protein 5	8.88	8.79	9.4	8.82	9.09	9.17	9.17	8.99	8.91	9.21	8.97	8.89	9.61	9.03	8.9	9.44	9.08	8.85	9.34	9.19	8.91	9.43	9.26	9.15	9.26	9.34	9.14	9.47	9.45	9.3	9.34	9.56	9.03	9.45	9.39	9.08	8.76	9.39
Itgad	102510717						P	P	P	XM_355945.1	integrin, alpha D	6.84	6.94	6.5	6.4	7.04	6.84	6.45	6.82	7.01	6.61	6.63	7.04	7	7.03	6.96	6.71	6.74	6.83	7.27	7.22	6.8	6.39	7.12	6.49	6.87	7.09	6.92	7.31	7.2	6.99	6.92	7.07	7.37	6.98	7.03	6.53	6.89	6.88
Map3k6	6400390					P	P		P	NM_016693	mitogen-activated protein kinase kinase kinase 6	7.22	7	7.68	7.52	7.19	7.2	7.26	7.07	7.57	7.18	7.16	7.57	7.83	7.21	7.61	7.7	7.58	7.33	7.62	7.57	7.83	7.3	8.13	7.49	7.42	7.42	7.72	8.34	7.56	8.19	8.12	8.07	7.34	6.89	7.76	7.58	7.64	7.63
S3-12	1580056						P	P	P	NM_020568.1	plasma membrane associated protein, S3-12	7.38	7.24	7.57	7.43	7.33	7.43	7.52	7.32	7.35	7.43	7.03	7.73	7.89	7.94	7.57	7.5	7.45	7.71	7.9	8.09	8.33	6.63	9.66	7.86	7.62	7.59	8.11	8.94	8.31	8.64	8.75	8.77	8.19	9.32	7.75	7.83	7.49	7.75
Slc2a1	2100609					P	P		P	NM_011400.1	solute carrier family 2 (facilitated glucose transporter), member 1	11.5	11.06	11.27	11.26	11.21	11.35	11.34	11.03	11.45	11.34	11	11.49	11.28	11.35	11.55	11.25	11.75	11.3	11.15	11.46	11.66	11.17	11.33	11.54	11.24	11.49	11.65	11.74	11.6	11.62	11.53	11.51	11.43	11.46	11.47	11.75	11.49	11.17
Sult1a1	5130706						P	P	P	NM_133670.1	sulfotransferase family 1A, phenol-preferring, member 1	9.46	9.13	9.61	9.44	9.25	9.51	9.25	9.49	9.46	9.58	9.05	9.57	9.73	9.93	9.62	9.69	9.97	9.46	9.57	9.97	9.73	8.73	9.69	9.24	9.69	9.98	9.94	10.45	9.82	10.35	10.21	10.27	9.87	9.53	9.78	9.48	9.82	10.03
Tekt4	1090592						P	P	P	XM_128462.1	tektin 4	7.19	6.8	7.37	7.04	6.98	7.35	7.03	7.23	7.11	7.31	7.03	7.03	7.12	6.99	7.08	7.02	7.05	7.06	7.23	7.26	7.02	6.85	7.42	6.99	7.09	7.34	7.07	7.55	7.36	7.18	7.53	8	7.11	6.8	7.54	7.05	7.14	7.34
Xdh	6840446					P	P		P	NM_011723	xanthine dehydrogenase	7.78	7.35	7.91	7.56	7.49	8	7.59	7.73	7.72	7.76	7.46	7.82	7.73	7.5	7.79	7.53	7.65	8.09	7.56	7.57	7.9	7.67	7.09	7.69	7.67	8.01	8.06	8.49	8.2	8.33	8.28	8.32	7.69	7.89	7.94	7.69	7.6	7.91
Ada	2120403						P			NM_007398.2	adenosine deaminase	6.61	6.22	6.59	6.09	6.5	6.83	6.35	6.59	6.48	6.6	6.36	6.47	6.6	6.49	6.7	6.46	6.73	6.72	6.59	6.89	6.76	6.55	6.87	6.73	6.41	6.72	6.56	6.94	6.51	6.87	6.69	6.4	5.97	6.37	6.71	6.45	6.5	6.54
Ada	3130075						P			NM_007398.2	adenosine deaminase	6.29	6.01	6.34	6.15	6.18	6.31	6.41	6.08	6.16	6.22	6.14	6.28	6.1	6.09	6.37	6.32	6.45	6.33	6.41	6.17	6.12	6.27	6.31	6.42	6.31	6.09	6.23	6.55	6.26	6.26	6.52	6.58	6.4	6.12	6.33	6.32	6.18	5.96
Angptl4	6760593					P	P			NM_020581.1	angiopoietin-like 4	7.65	7.71	7.78	7.83	7.61	7.7	7.6	7.79	7.75	7.76	7.51	7.87	7.66	7.27	7.7	7.91	7.77	7.26	7.84	7.91	7.91	7.78	8.33	7.84	8.05	8.01	8.28	8.22	7.92	8.06	8.15	7.86	7.32	7.55	7.75	7.69	7.73	8.09
Cables1	2190504						P			NM_022021.1	Cdk5 and Abl enzyme substrate 1	9.95	9.73	9.68	9.81	9.61	9.95	9.98	9.73	9.65	9.95	9.45	9.96	10.23	10.06	10.2	10.27	10.37	10.27	9.59	10.08	9.76	9.69	10.05	10.01	9.54	9.74	10.29	10.25	10.13	10.41	9.72	9.58	9.61	10.24	9.63	10.1	9.94	9.88
Cdkn1a	6400706						P			NM_007669.2	cyclin-dependent kinase inhibitor 1A (P21)	8.99	8.04	9.06	8.88	8.55	8.67	8.06	8.82	9.21	8.61	8.57	8.91	9.53	8.69	9.01	9.41	8.75	9.04	9.28	8.78	9.06	9.17	9.52	8.93	8.98	8.96	9.24	9.75	8.78	9.27	9.35	9.05	8.38	7.92	8.94	9.15	9.42	9.11
Klf9	3840022						P			NM_010638.2	Kruppel-like factor 9	13.46	13.19	13.38	13.34	13.3	13.39	13.42	13.19	13.42	13.3	13.22	13.51	13.41	13.58	13.37	13.68	13.61	13.51	13.62	13.71	13.24	13.68	13.73	13.34	13.23	13.46	13.36	13.47	13.45	13.6	13.64	13.58	13.22	13.27	13.36	13.81	13.39	13.2
Pnpla2	4920520						P			NM_025802.1	patatin-like phospholipase domain containing 2	9.91	9.6	9.67	9.93	9.51	9.73	9.7	9.69	9.78	9.81	9.26	10.11	10.14	9.74	10.24	10.21	9.52	10.4	9.94	9.77	10.27	9.82	10.33	10.3	9.59	9.68	10.13	10.42	9.79	10.33	10.07	9.67	9.75	10.08	9.6	10.15	10.06	10.12
Ppp1r3g	103450181						P			XM_127272	protein phosphatase 1, regulatory (inhibitor) subunit 3G	9.37	8.91	9.06	9.24	9.26	8.84	8.75	9.22	9.37	8.99	9.3	9.04	9.34	9.17	9.29	9.3	9.3	9.19	9.6	9.2	9.59	9.02	9.31	8.88	9.5	9.32	9.37	9.5	9.2	9.09	9.06	9.05	9.77	8.83	9.18	9.36	9.51	9.52
Spsb1	2850093						P			NM_029035.2	splA/ryanodine receptor domain and SOCS box containing 1	10.03	9.63	10.1	9.87	9.93	9.95	9.86	9.95	9.95	9.97	9.87	9.92	9.68	9.69	10.08	9.73	9.75	9.82	9.82	10.16	10.03	9.73	9.93	10.05	9.76	9.83	9.88	10.44	10.02	10.18	10.29	10.14	9.94	9.68	10.17	10.13	9.88	9.87
Tsc22d3	6510072						P			NM_010286.2	TSC22 domain family 3	7.35	7.09	7.01	7.42	7.09	6.95	7.27	7.03	7.15	7.1	6.98	7.38	8.38	7.42	7.88	7.8	7.52	8.29	7.86	7.09	7.56	7.41	6.64	7.39	7.18	6.96	7.74	7.9	7.28	8.36	7.32	6.96	7.4	7.61	6.64	7.27	7.96	7.72
Zbtb16	3290022						P			XM_134826.2	zinc finger and BTB domain containing 16	7.13	6.44	6.97	7.17	6.51	6.85	6.88	6.75	6.91	6.9	6.41	7.22	6.77	6.67	6.93	7.4	7.14	7.06	7.17	6.7	7.25	7.02	7.31	7.17	6.49	6.77	6.89	7.36	7.03	7.64	7.04	7.15	6.9	6.53	6.68	7.05	7.01	6.74
Atp10a	4780050								P	NM_009728.1	ATPase, class V, type 10A	7.83	7.85	8.07	7.78	7.82	8.15	8.13	7.93	7.69	8.18	7.67	7.89	7.76	7.73	7.99	7.59	7.85	8.05	7.76	8.04	8.05	7.72	7.34	8.11	7.73	8.02	8.12	8.44	8.33	8.26	8.45	8.56	7.67	8.08	8.16	8.24	7.89	8.25
Gjb6	5390441							P	P	NM_008128.3	gap junction membrane channel protein beta 6	12.09	12.03	12.27	12.03	12.12	12.24	12.2	12.12	12.07	12.4	11.89	12.11	12.03	12.41	12.39	11.75	12.29	11.82	12.08	12.37	12.48	11.81	12.16	12.41	12.29	12.52	12.21	12.57	11.96	12.13	12.88	12.94	12.48	12.46	12.45	12.32	12.06	12.41
Itpk1	3360056								P	NM_172584.1	inositol 1,3,4-triphosphate 5/6 kinase	12.39	11.97	12.32	12.29	12.13	12.26	12.36	12.19	12.14	12.32	11.98	12.38	12.06	12.06	12.2	12.03	12.08	12.36	12.25	12.34	12.29	12.22	12.59	12.56	12.15	12.08	12.27	12.52	12.35	12.43	12.66	12.63	12.2	12.45	12.46	12.51	12.33	12.3
Mfsd2	1400594							P	P	XM_131683.2	major facilitator superfamily domain containing 2	10.65	10.39	10.69	10.61	10.56	10.55	10.67	10.43	10.62	10.71	10.33	10.69	10.81	10.52	10.82	10.96	10.78	10.76	11.2	10.95	11.12	10.76	11.04	10.99	10.33	10.27	10.73	10.97	10.7	10.7	10.9	11.24	10.97	11.09	10.95	10.86	10.22	10.5
Notch4	6370707								P	NM_010929	Notch gene homolog 4 (Drosophila)	9.75	9.46	9.85	9.74	9.58	9.75	9.28	9.79	9.99	9.95	9.34	9.78	9.59	9.7	9.79	9.75	9.79	9.55	9.56	9.96	10.19	9.73	10.47	10.36	9.45	9.47	9.69	10.07	9.8	9.84	10.22	10.04	9.72	9.61	9.86	10	9.38	9.75
Nxn	2350180								P	NM_008750.2	nucleoredoxin	10.22	9.85	10.31	10.15	10.05	10.18	9.98	10.3	10.11	10.31	9.77	10.31	10.05	10.28	10.2	9.97	10.48	10.21	10.02	10.44	10.35	9.71	10.53	10.25	10.12	10.15	10.28	10.57	10.42	10.57	10.42	10.49	10.11	10.07	10.24	10.25	10.12	10.23
Pla2g3	102650113							P	P	AK033572	phospholipase A2, group III	7.99	7.99	7.88	7.95	8.12	7.8	7.97	8.03	7.86	7.97	8.01	7.89	7.92	7.97	7.99	7.62	7.69	7.81	7.5	7.82	7.79	7.39	8.59	7.99	8.16	8.25	8.31	8.19	8.07	8.02	7.52	7.92	8.46	8.84	8.22	8.01	8.07	8.3
Spink8	4670086								P	NM_183136.1	serine peptidase inhibitor, Kazal type 8	7.29	6.87	8.03	7.39	7.33	7.47	7.06	7.71	7.42	7.15	7.43	7.61	7.12	7.23	7.19	7.13	7.23	7.19	7.32	7.99	7.46	7.09	7.99	7.43	7.49	7.92	8.14	8.12	7.6	7.8	8.04	8.26	7.38	6.78	8.11	7.14	7.67	8.08
Car12	5290048									NM_178396	carbonic anyhydrase 12	11.08	11.24	11.17	11.04	11.13	11.31	11.31	11.22	10.96	11.34	10.84	11.31	11.54	11.26	11.35	11.55	11.32	11.37	11.15	11.06	10.97	11.6	11.46	11.66	11.42	11.5	11.25	11.23	11.41	11.32	11.08	11.38	10.74	11.48	11.47	11.52	11.14	11.48
[truncated: 58 more columns]
