# Supplementary material for: The dissection of transcriptional modules regulated by various drugs of abuse in the mouse striatum
Source: Genome Biol. 2010 May 4;11(5):R48. doi: 10.1186/gb-2010-11-5-r48 (PMC2898085; doi:10.1186/gb-2010-11-5-r48)
Supplement: Additional file 3 — A data file providing the results from the qPCR validation of the microarray data. Results for selected genes are presented as the mean (± standard error) compared with the saline control group (n = 3 to 10). A list of TaqMan assays used in the qPCR experiments with IDs and exon boundaries is included as a separate sheet. [file gb-2010-11-5-r48-S3.XLS]

## Sheet: qPCR_results
Treatment	Time	Hprt [fold/saline]	Hprt [SEM]	Fos [fold/saline]	Fos [SEM]	Egr2 [fold/saline]	Egr2 [SEM]	Axud1 [fold/saline]	Axud1 [SEM]	Sgk [fold/saline]	Sgk [SEM]	Plekhf1 [fold/saline]	Plekhf1 [SEM]	Cdkn1a [fold/saline]	Cdkn1a [SEM]	Tsc22d3 [fold]	Tsc22d3 [SEM]	Fkbp5 [fold]	Fkbp5 [SEM]	S3-12 [fold/saline]	S3-12 [SEM]
Saline	I	1	0.196355	1	0.202663	1	0.378228	1	0.619823	1	0.222056	1	0.183501	1	0.352119	1	0.205793	1	0.431444	1	0.21164
Saline	II	1	0.122965	1	0.20838	1	0.25484	1	0.387818	1	0.0656554	1	0.18513	1	0.175125	1	0.176112	1	0.379089	1	0.128498
Saline	IV	1	0.0988656	1	0.0783626	1	0.112749	1	1.04341	1	0.210146	1	0.0631447	1	0.163864	1	0.132532	1	0.316824	1	0.263719
Saline	VIII	1	0.139326	1	0.13608	1	0.0743128	1	0.295173	1	0.593053	1	0.213593	1	0.11982	1	0.216639	1	0.270202	1	0.159269
Nicotine	I	0.831496	0.12545	1.31351	0.294927	1.63254	0.393648	1.22034	0.437585	2.24585	0.478057	1.45002	0.283651	1.26057	0.193575	0.892803	0.0767411	1.291	0.20435	0.935388	0.188968
Nicotine	II	0.977823	0.10899	0.800812	0.0281431	0.687266	0.0959078	0.711888	0.220588	1.1952	0.165438	1.10277	0.148122	1.10818	0.187798	1.05205	0.152566	1.23911	0.369702	1.51052	0.415585
Nicotine	IV	1.02773	0.135976	0.82802	0.0299251	0.682495	0.0908158	0.842483	0.195795	1.18192	0.23048	0.883713	0.0651684	1.32141	0.105325	1.04078	0.188348	0.996128	0.506851	1.56223	0.688797
Nicotine	VIII	0.949147	0.197752	1.08849	0.0205093	1.23071	0.044545	0.847653	0.502517	1.06026	0.256135	1.03894	0.114124	0.949707	0.108409	1.0695	0.126744	0.97059	0.367804	1.54372	0.124792
Ethanol	I	0.943498	0.236483	1.11553	0.371452	1.43048	0.619042	1.52124	0.58209	2.79957	0.76823	1.17329	0.402639	0.896047	0.279745	0.922337	0.0672957	1.30226	0.529691	1.07775	0.357558
Ethanol	II	1.07752	0.357674	0.994436	0.145897	0.690102	0.154059	0.933326	0.351024	4.56313	1.14302	1.94263	0.146616	2.73228	0.61201	1.55571	0.170099	2.07637	0.347567	3.63211	0.897841
Ethanol	IV	1.11966	0.194685	0.948112	0.0891231	0.572004	0.0626095	0.777786	0.57831	1.57941	0.695391	1.57045	0.245076	2.52625	0.49513	2.66695	0.414644	3.46161	0.667716	4.12921	1.04879
Ethanol	VIII	1.03509	0.122123	0.807987	0.0324159	0.813749	0.020772	1.27035	0.218277	1.28611	0.260334	1.08398	0.184781	1.16078	0.115112	1.77031	0.236977	1.49721	0.259362	6.26446	0.965598
Cocaine	I	1.13553	0.201934	5.59114	2.36248	12.5773	1.66642	2.53097	1.30052	1.87836	0.47587	1.29784	0.344262	1.22318	0.228958	1.30871	0.327006	1.27183	0.0253121	0.821175	0.103907
Cocaine	II	1.07838	0.150714	1.9135	0.230159	3.03831	0.141903	1.42322	0.518062	1.00501	0.111684	1.59744	0.192365	1.83224	0.296383	1.53242	0.217559	1.30766	0.523285	1.53511	0.077
Cocaine	IV	0.783655	0.0705284	1.48664	0.0950486	1.72322	0.196799	1.38998	0.464637	1.04999	0.102653	1.30703	0.113756	1.63499	0.259795	1.74735	0.0644043	1.09711	0.169903	1.43651	0.185903
Cocaine	VIII	0.827103	0.04189	1.28174	0.0171539	2.35675	0.112204	1.62667	0.102466	0.886424	0.214898	1.21009	0.218816	1.43349	0.132942	1.10796	0.153936	1.34999	0.115282	1.3492	0.0363281
Morphine	I	1.06489	0.174513	1.31431	0.269013	1.31508	0.399271	0.972368	0.332582	2.91648	0.759127	1.49051	0.436406	0.966323	0.190341	0.886191	0.150801	1.04821	0.341124	0.958676	0.330792
Morphine	II	1.03618	0.165133	2.10736	0.401297	0.776783	0.201063	1.75895	0.715815	4.98531	1.25939	3.40712	0.513231	4.19285	0.948422	2.2501	0.216112	2.75726	0.710763	5.32435	0.937256
Morphine	IV	1.01452	0.136119	4.646	0.331692	4.57644	0.900944	0.705405	0.325327	1.59298	0.205065	2.94249	0.267535	3.98049	0.45033	3.26807	0.446747	2.94164	0.642225	8.02657	3.0352
Morphine	VIII	1.25162	0.140032	0.728185	0.0221403	0.825168	0.087722	0.790347	0.161925	0.600492	0.164041	0.819641	0.116451	0.841104	0.127077	0.701536	0.104898	1.14665	0.156564	2.8307	0.230322
Heroin	I	1.08422	0.225395	1.26606	0.284354	0.64259	0.271369	0.577571	0.365213	1.4297	0.175058	0.799451	0.0914629	0.872534	0.15476	1.13069	0.244913	1.03109	0.203905	0.894246	0.386315
Heroin	II	1.08976	0.17937	2.04869	0.213535	1.31432	0.139265	1.67391	0.134435	4.45943	1.00181	3.56909	0.488614	3.47939	0.546316	2.39415	0.328717	3.10347	0.861198	3.98287	0.520832
Heroin	IV	1.24234	0.0872844	2.74264	0.275346	2.64781	0.258857	0.612062	0.156543	0.537473	0.0543619	1.88764	0.299715	1.56766	0.220213	1.48494	0.049216	1.49244	0.173827	2.12332	0.6957
Heroin	VIII	1.24049	0.0806606	1.27865	0.114889	0.901679	0.0675365	0.964226	0.218831	0.697499	0.145985	1.02602	0.250305	0.958156	0.113515	1.26685	0.310167	1.10372	0.2739	1.10832	0.153096
Methamphetamine	I	0.857636	0.0170692	3.35807	1.01298	3.74021	1.5024	2.15783	1.00305	3.81715	0.852974	1.8426	0.567368	1.63927	0.419437	1.31658	0.0934666	2.07112	0.852053	0.993416	0.379886
Methamphetamine	II	1.15599	0.091907	2.1574	0.267565	1.72099	0.138407	1.45122	0.887122	1.54221	0.312779	1.92824	0.261773	1.38287	0.0984582	1.35762	0.293098	1.21357	0.182098	2.12459	0.202002
Methamphetamine	IV	0.849977	0.0886009	2.2615	0.186485	2.96224	0.369219	1.31744	0.763276	1.05631	0.257765	1.56509	0.178741	1.51032	0.225114	2.1284	0.272296	1.39658	0.272757	2.40254	0.680401
Methamphetamine	VIII	0.812179	0.0345265	1.36736	0.0889537	1.92128	0.112873	1.22946	0.366924	0.965467	0.223493	1.31559	0.141958	0.928317	0.0882348	1.45095	0.397026	1.02289	0.525656	1.68859	0.184501
n=3-10

## Sheet: Assay_ID
Assay ID	Gene symbol	Gene name	Exon boundary	Entrez
Mm00462723_m1	Axud1	AXIN1 up-regulated 1	2-3	NM_153287.3
Mm00432448_m1	Cdkn1a	cyclin-dependent kinase inhibitor 1A (P21)	2-3	NM_007669.4
Mm00456650_m1	Egr2	early growth response 2	1-2	NM_010118.3
Mm01302932_g1	Fos	FBJ osteosarcoma oncogene	3-4	NM_010234.2
Mm00446968_m1	Hprt1	hypoxanthine guanine phosphoribosyl transferase 1	6-7	NM_013556.2
Mm02026698_g1	Plekhf1	pleckstrin homology domain containing, family F (with FYVE domain) member 1	2-2	NM_024413.2
Mm00491061_m1	S3-12	plasma membrane associated protein, S3-12	-	NM_020568.3
Mm00441380_m1	Sgk1	serum/glucocorticoid regulated kinase 1	2-3	NM_011361.1
Mm00726417_s1	Tsc22d3	TSC22 domain family, member 3	3-3	NM_010286.3
Mm00487401_m1	Fkbp5	FK506 binding protein 5	4-5	NM_010220.3
