# Supplementary material for: The dissection of transcriptional modules regulated by various drugs of abuse in the mouse striatum
Source: Genome Biol. 2010 May 4;11(5):R48. doi: 10.1186/gb-2010-11-5-r48 (PMC2898085; doi:10.1186/gb-2010-11-5-r48)
Supplement: Additional file 7 — A table listing the complete results of the GO analysis presented in the manuscript. The analyses were performed on lists of genes that correspond to patterns A, B1, B2 and B3. The genes are listed in Additional file 2. Selected results are presented in Table 1. [file gb-2010-11-5-r48-S7.XLS]

## Sheet: A
Category	Term	Functional cluster	Count	%	Genes ID	Genes Symbol	List Total	Pop Hits	Pop Total	Fold Enrichment	PValue	FDR%	Benjamini	Bonferroni
GOTERM_MF_ALL	GO:0046983~protein dimerization activity	1	7	0.1707	14282, 14284, 225872, 12916, 16477, 12916, 14281,	Fosb, Fosl2, Npas4, Crem, Junb, Crem, Fos,	35	267	14342	10.7431	3.4155e-05	0.0606349	0.086537	0.086537
GOTERM_MF_ALL	GO:0043565~sequence-specific DNA binding	1, 2	8	0.1951	12053, 14282, 20807, 14284, 12916, 16477, 12916, 14281,	Bcl6, Fosb, Srf, Fosl2, Crem, Junb, Crem, Fos,	35	459	14342	7.14199	8.34733e-05	0.148128	0.104709	0.198454
GOTERM_BP_ALL	GO:0043170~macromolecule metabolic process	2	26	0.6341	67603, 225872, 13656, 12916, 14281, 56405, 13654, 18627, 13653, 12916, 59090, 17294, 170768, 12053, 20807, 17691, 67379, 18626, 14282, 14284, 81489, 74178, 56323, 16477, 19252, 12795,	Dusp6, Npas4, Egr4, Crem, Fos, Dusp14, Egr2, Per2, Egr1, Crem, Midn, Mest, Pfkfb3, Bcl6, Srf, Snf1lk, Dedd2, Per1, Fosb, Fosl2, Dnajb1, Stk40, Dnajb5, Junb, Dusp1, Plk3,	33	5675	12947	1.79747	8.09301e-05	0.154343	0.340211	0.340211
GOTERM_BP_ALL	GO:0006355~regulation of transcription, DNA-dependent	2	15	0.3659	12053, 20807, 225872, 13656, 67379, 18626, 12916, 14281, 18627, 13654, 14282, 14284, 13653, 12916, 16477,	Bcl6, Srf, Npas4, Egr4, Dedd2, Per1, Crem, Fos, Per2, Egr2, Fosb, Fosl2, Egr1, Crem, Junb,	33	1987	12947	2.96175	0.000117073	0.223199	0.259759	0.452043
GOTERM_BP_ALL	GO:0006351~transcription, DNA-dependent	2	15	0.3659	12053, 20807, 225872, 13656, 67379, 18626, 12916, 14281, 18627, 13654, 14282, 14284, 13653, 12916, 16477,	Bcl6, Srf, Npas4, Egr4, Dedd2, Per1, Crem, Fos, Per2, Egr2, Fosb, Fosl2, Egr1, Crem, Junb,	33	2011	12947	2.9264	0.000133707	0.254872	0.204679	0.496932
GOTERM_BP_ALL	GO:0032774~RNA biosynthetic process	2	15	0.3659	12053, 20807, 225872, 13656, 67379, 18626, 12916, 14281, 18627, 13654, 14282, 14284, 13653, 12916, 16477,	Bcl6, Srf, Npas4, Egr4, Dedd2, Per1, Crem, Fos, Per2, Egr2, Fosb, Fosl2, Egr1, Crem, Junb,	33	2015	12947	2.9206	0.000136672	0.260519	0.161019	0.504541
GOTERM_CC_ALL	GO:0005634~nucleus	2, 8	19	0.4634	12053, 20807, 17691, 225872, 13656, 67379, 18626, 12916, 14281, 18627, 13654, 14282, 14284, 74178, 81489, 13653, 12916, 59090, 16477,	Bcl6, Srf, Snf1lk, Npas4, Egr4, Dedd2, Per1, Crem, Fos, Per2, Egr2, Fosb, Fosl2, Stk40, Dnajb1, Egr1, Crem, Midn, Junb,	31	3823	13976	2.24063	0.000175321	0.267887	0.127823	0.127823
GOTERM_BP_ALL	GO:0043283~biopolymer metabolic process	2	22	0.5366	12053, 67603, 20807, 17691, 225872, 13656, 67379, 18626, 12916, 14281, 18627, 13654, 56405, 14282, 14284, 74178, 13653, 12916, 59090, 16477, 19252, 12795,	Bcl6, Dusp6, Srf, Snf1lk, Npas4, Egr4, Dedd2, Per1, Crem, Fos, Per2, Egr2, Dusp14, Fosb, Fosl2, Stk40, Egr1, Crem, Midn, Junb, Dusp1, Plk3,	33	4293	12947	2.01056	0.000169474	0.322949	0.159843	0.581397
GOTERM_BP_ALL	GO:0045449~regulation of transcription	2	15	0.3659	12053, 20807, 225872, 13656, 67379, 18626, 12916, 14281, 18627, 13654, 14282, 14284, 13653, 12916, 16477,	Bcl6, Srf, Npas4, Egr4, Dedd2, Per1, Crem, Fos, Per2, Egr2, Fosb, Fosl2, Egr1, Crem, Junb,	33	2092	12947	2.8131	0.000206234	0.392866	0.161904	0.653453
GOTERM_BP_ALL	GO:0019219~regulation of nucleobase, nucleoside, nucleotide and nucleic acid metabolic process	2	15	0.3659	12053, 20807, 225872, 13656, 67379, 18626, 12916, 14281, 18627, 13654, 14282, 14284, 13653, 12916, 16477,	Bcl6, Srf, Npas4, Egr4, Dedd2, Per1, Crem, Fos, Per2, Egr2, Fosb, Fosl2, Egr1, Crem, Junb,	33	2134	12947	2.75773	0.000255959	0.487372	0.171301	0.731603
GOTERM_MF_ALL	GO:0030528~transcription regulator activity	2	11	0.2683	12053, 13654, 14282, 20807, 14284, 13653, 225872, 12916, 16477, 12916, 14281,	Bcl6, Egr2, Fosb, Srf, Fosl2, Egr1, Npas4, Crem, Junb, Crem, Fos,	35	1186	14342	3.80058	0.000299028	0.529683	0.232165	0.547307
GOTERM_BP_ALL	GO:0006350~transcription	2	15	0.3659	12053, 20807, 225872, 13656, 67379, 18626, 12916, 14281, 18627, 13654, 14282, 14284, 13653, 12916, 16477,	Bcl6, Srf, Npas4, Egr4, Dedd2, Per1, Crem, Fos, Per2, Egr2, Fosb, Fosl2, Egr1, Crem, Junb,	33	2163	12947	2.72076	0.000296148	0.563691	0.17323	0.781689
GOTERM_BP_ALL	GO:0010468~regulation of gene expression	2	15	0.3659	12053, 20807, 225872, 13656, 67379, 18626, 12916, 14281, 18627, 13654, 14282, 14284, 13653, 12916, 16477,	Bcl6, Srf, Npas4, Egr4, Dedd2, Per1, Crem, Fos, Per2, Egr2, Fosb, Fosl2, Egr1, Crem, Junb,	33	2242	12947	2.62489	0.000434867	0.826694	0.219886	0.89299
GOTERM_MF_ALL	GO:0003700~transcription factor activity	1, 2	9	0.2195	13654, 14282, 20807, 14284, 13653, 12916, 16477, 12916, 14281,	Egr2, Fosb, Srf, Fosl2, Egr1, Crem, Junb, Crem, Fos,	35	850	14342	4.33876	0.000672568	1.18763	0.359641	0.831851
GOTERM_BP_ALL	GO:0031323~regulation of cellular metabolic process	2	15	0.3659	12053, 20807, 225872, 13656, 67379, 18626, 12916, 14281, 18627, 13654, 14282, 14284, 13653, 12916, 16477,	Bcl6, Srf, Npas4, Egr4, Dedd2, Per1, Crem, Fos, Per2, Egr2, Fosb, Fosl2, Egr1, Crem, Junb,	33	2333	12947	2.5225	0.000661915	1.25574	0.288375	0.966695
GOTERM_MF_ALL	GO:0003677~DNA binding	2	13	0.3171	12053, 20807, 225872, 13656, 67379, 12916, 14281, 13654, 14282, 14284, 13653, 12916, 16477,	Bcl6, Srf, Npas4, Egr4, Dedd2, Crem, Fos, Egr2, Fosb, Fosl2, Egr1, Crem, Junb,	35	1847	14342	2.88415	0.000712971	1.25855	0.314776	0.848935
GOTERM_BP_ALL	GO:0016070~RNA metabolic process	2	15	0.3659	12053, 20807, 225872, 13656, 67379, 18626, 12916, 14281, 18627, 13654, 14282, 14284, 13653, 12916, 16477,	Bcl6, Srf, Npas4, Egr4, Dedd2, Per1, Crem, Fos, Per2, Egr2, Fosb, Fosl2, Egr1, Crem, Junb,	33	2429	12947	2.42281	0.0010064	1.90335	0.375197	0.994335
GOTERM_BP_ALL	GO:0019222~regulation of metabolic process	2	15	0.3659	12053, 20807, 225872, 13656, 67379, 18626, 12916, 14281, 18627, 13654, 14282, 14284, 13653, 12916, 16477,	Bcl6, Srf, Npas4, Egr4, Dedd2, Per1, Crem, Fos, Per2, Egr2, Fosb, Fosl2, Egr1, Crem, Junb,	33	2430	12947	2.42181	0.00101068	1.91137	0.351412	0.994459
GOTERM_BP_ALL	GO:0044237~cellular metabolic process	2	26	0.6341	67603, 225872, 13656, 12916, 14281, 56405, 13654, 18627, 13653, 12916, 59090, 17294, 170768, 12053, 20807, 17691, 67379, 18626, 14282, 14284, 81489, 74178, 56323, 16477, 19252, 12795,	Dusp6, Npas4, Egr4, Crem, Fos, Dusp14, Egr2, Per2, Egr1, Crem, Midn, Mest, Pfkfb3, Bcl6, Srf, Snf1lk, Dedd2, Per1, Fosb, Fosl2, Dnajb1, Stk40, Dnajb5, Junb, Dusp1, Plk3,	33	6487	12947	1.57248	0.00107956	2.04037	0.347476	0.996112
GOTERM_BP_ALL	GO:0044238~primary metabolic process	2	26	0.6341	67603, 225872, 13656, 12916, 14281, 56405, 13654, 18627, 13653, 12916, 59090, 17294, 170768, 12053, 20807, 17691, 67379, 18626, 14282, 14284, 81489, 74178, 56323, 16477, 19252, 12795,	Dusp6, Npas4, Egr4, Crem, Fos, Dusp14, Egr2, Per2, Egr1, Crem, Midn, Mest, Pfkfb3, Bcl6, Srf, Snf1lk, Dedd2, Per1, Fosb, Fosl2, Dnajb1, Stk40, Dnajb5, Junb, Dusp1, Plk3,	33	6498	12947	1.56982	0.00111421	2.1052	0.335781	0.996746
GOTERM_MF_ALL	GO:0005515~protein binding	0	23	0.561	12053, 67603, 20807, 26556, 225872, 67379, 18626, 12916, 14281, 11838, 18627, 13654, 14282, 14284, 11839, 81489, 56323, 24066, 12916, 15200, 16477, 85030, 12795,	Bcl6, Dusp6, Srf, Homer1, Npas4, Dedd2, Per1, Crem, Fos, Arc, Per2, Egr2, Fosb, Fosl2, Areg, Dnajb1, Dnajb5, Spry4, Crem, Hbegf, Junb, Tnfrsf25, Plk3,	35	5402	14342	1.74468	0.00124825	2.1936	0.424004	0.963481
GOTERM_BP_ALL	GO:0050794~regulation of cellular process	2	18	0.439	12053, 20807, 17691, 225872, 13656, 67379, 18626, 12916, 14281, 18627, 13654, 14282, 14284, 13653, 24066, 12916, 15200, 16477,	Bcl6, Srf, Snf1lk, Npas4, Egr4, Dedd2, Per1, Crem, Fos, Per2, Egr2, Fosb, Fosl2, Egr1, Spry4, Crem, Hbegf, Junb,	33	3509	12947	2.01254	0.00158971	2.99076	0.420136	0.999718
GOTERM_MF_ALL	GO:0008138~protein tyrosine/serine/threonine phosphatase activity	4	3	0.0732	56405, 67603, 19252,	Dusp14, Dusp6, Dusp1,	35	38	14342	32.3504	0.00363528	6.26257	0.748099	0.999936
GOTERM_BP_ALL	GO:0050789~regulation of biological process	2	18	0.439	12053, 20807, 17691, 225872, 13656, 67379, 18626, 12916, 14281, 18627, 13654, 14282, 14284, 13653, 24066, 12916, 15200, 16477,	Bcl6, Srf, Snf1lk, Npas4, Egr4, Dedd2, Per1, Crem, Fos, Per2, Egr2, Fosb, Fosl2, Egr1, Spry4, Crem, Hbegf, Junb,	33	3862	12947	1.82859	0.0048661	8.88946	0.791213	1
GOTERM_BP_ALL	GO:0010467~gene expression	2	15	0.3659	12053, 20807, 225872, 13656, 67379, 18626, 12916, 14281, 18627, 13654, 14282, 14284, 13653, 12916, 16477,	Bcl6, Srf, Npas4, Egr4, Dedd2, Per1, Crem, Fos, Per2, Egr2, Fosb, Fosl2, Egr1, Crem, Junb,	33	2868	12947	2.05195	0.00521988	9.50566	0.794388	1
GOTERM_CC_ALL	GO:0043231~intracellular membrane-bound organelle	2	21	0.5122	12053, 20807, 17691, 225872, 13656, 67379, 18626, 12916, 14281, 11838, 18627, 13654, 14282, 14284, 74194, 74178, 81489, 13653, 12916, 59090, 16477,	Bcl6, Srf, Snf1lk, Npas4, Egr4, Dedd2, Per1, Crem, Fos, Arc, Per2, Egr2, Fosb, Fosl2, Rnd3, Stk40, Dnajb1, Egr1, Crem, Midn, Junb,	31	6039	13976	1.56775	0.00810773	11.7102	0.958202	0.998253
GOTERM_CC_ALL	GO:0043227~membrane-bound organelle	2	21	0.5122	12053, 20807, 17691, 225872, 13656, 67379, 18626, 12916, 14281, 11838, 18627, 13654, 14282, 14284, 74194, 74178, 81489, 13653, 12916, 59090, 16477,	Bcl6, Srf, Snf1lk, Npas4, Egr4, Dedd2, Per1, Crem, Fos, Arc, Per2, Egr2, Fosb, Fosl2, Rnd3, Stk40, Dnajb1, Egr1, Crem, Midn, Junb,	31	6044	13976	1.56645	0.00819707	11.8318	0.882348	0.998371
GOTERM_BP_ALL	GO:0008152~metabolic process	2	26	0.6341	67603, 225872, 13656, 12916, 14281, 56405, 13654, 18627, 13653, 12916, 59090, 17294, 170768, 12053, 20807, 17691, 67379, 18626, 14282, 14284, 81489, 74178, 56323, 16477, 19252, 12795,	Dusp6, Npas4, Egr4, Crem, Fos, Dusp14, Egr2, Per2, Egr1, Crem, Midn, Mest, Pfkfb3, Bcl6, Srf, Snf1lk, Dedd2, Per1, Fosb, Fosl2, Dnajb1, Stk40, Dnajb5, Junb, Dusp1, Plk3,	33	7210	12947	1.41479	0.00719781	12.8786	0.872801	1
GOTERM_BP_ALL	GO:0009987~cellular process	2	33	0.8049	67603, 14748, 225872, 13656, 12916, 11838, 14281, 56405, 13654, 18627, 74194, 13653, 24066, 12916, 59090, 17294, 85030, 170768, 12053, 20807, 17691, 26556, 67379, 18626, 14282, 14284, 74178, 81489, 56323, 15200, 16477, 19252, 12795,	Dusp6, Gpr3, Npas4, Egr4, Crem, Arc, Fos, Dusp14, Egr2, Per2, Rnd3, Egr1, Spry4, Crem, Midn, Mest, Tnfrsf25, Pfkfb3, Bcl6, Srf, Snf1lk, Homer1, Dedd2, Per1, Fosb, Fosl2, Stk40, Dnajb1, Dnajb5, Hbegf,	33	11163	12947	1.15981	0.00864795	15.2755	0.904512	1
GOTERM_BP_ALL	GO:0006139~nucleobase, nucleoside, nucleotide and nucleic acid metabolic process	2	15	0.3659	12053, 20807, 225872, 13656, 67379, 18626, 12916, 14281, 18627, 13654, 14282, 14284, 13653, 12916, 16477,	Bcl6, Srf, Npas4, Egr4, Dedd2, Per1, Crem, Fos, Per2, Egr2, Fosb, Fosl2, Egr1, Crem, Junb,	33	3150	12947	1.86825	0.0123867	21.1702	0.95932	1
GOTERM_CC_ALL	GO:0031981~nuclear lumen	8	6	0.1463	225872, 12916, 67379, 59090, 12916, 14281,	Npas4, Crem, Dedd2, Midn, Crem, Fos,	31	700	13976	3.86433	0.0156287	21.4152	0.953656	0.999995
GOTERM_BP_ALL	GO:0065007~biological regulation	2	18	0.439	12053, 20807, 17691, 225872, 13656, 67379, 18626, 12916, 14281, 18627, 13654, 14282, 14284, 13653, 24066, 12916, 15200, 16477,	Bcl6, Srf, Snf1lk, Npas4, Egr4, Dedd2, Per1, Crem, Fos, Per2, Egr2, Fosb, Fosl2, Egr1, Spry4, Crem, Hbegf, Junb,	33	4229	12947	1.6699	0.0131621	22.343	0.960903	1
GOTERM_MF_ALL	GO:0016791~phosphoric monoester hydrolase activity	4	4	0.0976	56405, 67603, 19252, 170768,	Dusp14, Dusp6, Dusp1, Pfkfb3,	35	232	14342	7.06502	0.0172881	26.6323	0.996901	1
GOTERM_BP_ALL	GO:0048511~rhythmic process	0	3	0.0732	13654, 18627, 18626,	Egr2, Per2, Per1,	33	80	12947	14.7125	0.0165881	27.3299	0.97989	1
GOTERM_MF_ALL	GO:0004725~protein tyrosine phosphatase activity	4	3	0.0732	56405, 67603, 19252,	Dusp14, Dusp6, Dusp1,	35	87	14342	14.13	0.0179949	27.5636	0.995236	1
GOTERM_MF_ALL	GO:0016773~phosphotransferase activity, alcohol group as acceptor	7	6	0.1463	18627, 17691, 74178, 18626, 12795, 170768,	Per2, Snf1lk, Stk40, Per1, Plk3, Pfkfb3,	35	674	14342	3.64782	0.0202994	30.5237	0.995637	1
GOTERM_CC_ALL	GO:0031974~membrane-enclosed lumen	8	6	0.1463	225872, 12916, 67379, 59090, 12916, 14281,	Npas4, Crem, Dedd2, Midn, Crem, Fos,	31	793	13976	3.41114	0.0253977	32.5361	0.964717	1
GOTERM_CC_ALL	GO:0043233~organelle lumen	8	6	0.1463	225872, 12916, 67379, 59090, 12916, 14281,	Npas4, Crem, Dedd2, Midn, Crem, Fos,	31	793	13976	3.41114	0.0253977	32.5361	0.964717	1
GOTERM_CC_ALL	GO:0044424~intracellular part	2	24	0.5854	12053, 20807, 67603, 17691, 26556, 225872, 13656, 67379, 18626, 12916, 14281, 11838, 18627, 13654, 14282, 14284, 74194, 74178, 81489, 13653, 24066, 12916, 59090, 16477,	Bcl6, Srf, Dusp6, Snf1lk, Homer1, Npas4, Egr4, Dedd2, Per1, Crem, Fos, Arc, Per2, Egr2, Fosb, Fosl2, Rnd3, Stk40, Dnajb1, Egr1, Spry4, Crem, Midn, Junb,	31	8117	13976	1.33302	0.0272595	34.4811	0.954025	1
GOTERM_MF_ALL	GO:0003676~nucleic acid binding	2	13	0.3171	12053, 20807, 225872, 13656, 67379, 12916, 14281, 13654, 14282, 14284, 13653, 12916, 16477,	Bcl6, Srf, Npas4, Egr4, Dedd2, Crem, Fos, Egr2, Fosb, Fosl2, Egr1, Crem, Junb,	35	2914	14342	1.82808	0.0305799	42.3922	0.999437	1
GOTERM_CC_ALL	GO:0043229~intracellular organelle	2	21	0.5122	12053, 20807, 17691, 225872, 13656, 67379, 18626, 12916, 14281, 11838, 18627, 13654, 14282, 14284, 74194, 74178, 81489, 13653, 12916, 59090, 16477,	Bcl6, Srf, Snf1lk, Npas4, Egr4, Dedd2, Per1, Crem, Fos, Arc, Per2, Egr2, Fosb, Fosl2, Rnd3, Stk40, Dnajb1, Egr1, Crem, Midn, Junb,	31	6800	13976	1.3923	0.0358887	42.8308	0.97166	1
GOTERM_CC_ALL	GO:0043226~organelle	2	21	0.5122	12053, 20807, 17691, 225872, 13656, 67379, 18626, 12916, 14281, 11838, 18627, 13654, 14282, 14284, 74194, 74178, 81489, 13653, 12916, 59090, 16477,	Bcl6, Srf, Snf1lk, Npas4, Egr4, Dedd2, Per1, Crem, Fos, Arc, Per2, Egr2, Fosb, Fosl2, Rnd3, Stk40, Dnajb1, Egr1, Crem, Midn, Junb,	31	6804	13976	1.39148	0.0361376	43.0562	0.958825	1
GOTERM_MF_ALL	GO:0042578~phosphoric ester hydrolase activity	4	4	0.0976	56405, 67603, 19252, 170768,	Dusp14, Dusp6, Dusp1, Pfkfb3,	35	293	14342	5.59415	0.0316776	43.5396	0.999182	1
GOTERM_BP_ALL	GO:0006470~protein amino acid dephosphorylation	4	3	0.0732	56405, 67603, 19252,	Dusp14, Dusp6, Dusp1,	33	119	12947	9.89076	0.0347278	49.0622	0.999628	1
GOTERM_BP_ALL	GO:0016311~dephosphorylation	4	3	0.0732	56405, 67603, 19252,	Dusp14, Dusp6, Dusp1,	33	132	12947	8.91667	0.0419291	55.8459	0.999896	1
GOTERM_MF_ALL	GO:0004672~protein kinase activity	7	5	0.122	18627, 17691, 74178, 18626, 12795,	Per2, Snf1lk, Stk40, Per1, Plk3,	35	576	14342	3.55704	0.0460663	56.7202	0.999933	1
GOTERM_MF_ALL	GO:0004721~phosphoprotein phosphatase activity	4	3	0.0732	56405, 67603, 19252,	Dusp14, Dusp6, Dusp1,	35	146	14342	8.41996	0.0466994	57.2274	0.999883	1
GOTERM_MF_ALL	GO:0016301~kinase activity	7	6	0.1463	18627, 17691, 74178, 18626, 12795, 170768,	Per2, Snf1lk, Stk40, Per1, Plk3, Pfkfb3,	35	847	14342	2.90275	0.0476553	57.9827	0.999821	1
GOTERM_CC_ALL	GO:0005667~transcription factor complex	8	4	0.0976	225872, 12916, 12916, 14281,	Npas4, Crem, Crem, Fos,	31	408	13976	4.41999	0.0560502	58.6244	0.988882	1
GOTERM_BP_ALL	GO:0006793~phosphorus metabolic process	4, 7	6	0.1463	56405, 67603, 17691, 74178, 19252, 12795,	Dusp14, Dusp6, Snf1lk, Stk40, Dusp1, Plk3,	33	814	12947	2.89189	0.0476267	60.5966	0.999956	1
GOTERM_BP_ALL	GO:0006796~phosphate metabolic process	4, 7	6	0.1463	56405, 67603, 17691, 74178, 19252, 12795,	Dusp14, Dusp6, Snf1lk, Stk40, Dusp1, Plk3,	33	814	12947	2.89189	0.0476267	60.5966	0.999956	1
GOTERM_CC_ALL	GO:0005622~intracellular	2	24	0.5854	12053, 20807, 67603, 17691, 26556, 225872, 13656, 67379, 18626, 12916, 14281, 11838, 18627, 13654, 14282, 14284, 74194, 74178, 81489, 13653, 24066, 12916, 59090, 16477,	Bcl6, Srf, Dusp6, Snf1lk, Homer1, Npas4, Egr4, Dedd2, Per1, Crem, Fos, Arc, Per2, Egr2, Fosb, Fosl2, Rnd3, Stk40, Dnajb1, Egr1, Spry4, Crem, Midn, Junb,	31	8577	13976	1.26153	0.0590865	60.6144	0.986682	1
GOTERM_CC_ALL	GO:0044428~nuclear part	8	6	0.1463	225872, 12916, 67379, 59090, 12916, 14281,	Npas4, Crem, Dedd2, Midn, Crem, Fos,	31	1015	13976	2.66506	0.0626651	62.8449	0.985101	1
GOTERM_BP_ALL	GO:0000074~regulation of progression through cell cycle	1	4	0.0976	14282, 17691, 16477, 14281,	Fosb, Snf1lk, Junb, Fos,	33	346	12947	4.53565	0.0530301	64.6514	0.999969	1
GOTERM_BP_ALL	GO:0048522~positive regulation of cellular process	5	6	0.1463	12053, 20807, 13653, 225872, 67379, 15200,	Bcl6, Srf, Egr1, Npas4, Dedd2, Hbegf,	33	841	12947	2.79905	0.0535079	64.9902	0.999959	1
GOTERM_MF_ALL	GO:0005488~binding	2	30	0.7317	67603, 225872, 13656, 12916, 11838, 14281, 13654, 18627, 11839, 74194, 13653, 12916, 24066, 85030, 170768, 12053, 20807, 17691, 73699, 26556, 67379, 18626, 14282, 14284, 74178, 81489, 56323, 15200, 16477, 12795,	Dusp6, Npas4, Egr4, Crem, Arc, Fos, Egr2, Per2, Areg, Rnd3, Egr1, Crem, Spry4, Tnfrsf25, Pfkfb3, Bcl6, Srf, Snf1lk, Ppp2r1b, Homer1, Dedd2, Per1, Fosb, Fosl2, Stk40, Dnajb1, Dnajb5, Hbegf, Junb, Plk3,	35	10347	14342	1.18809	0.0580779	65.4411	0.99995	1
GOTERM_BP_ALL	GO:0051726~regulation of cell cycle	1	4	0.0976	14282, 17691, 16477, 14281,	Fosb, Snf1lk, Junb, Fos,	33	349	12947	4.49666	0.0541576	65.446	0.999948	1
GOTERM_BP_ALL	GO:0006357~regulation of transcription from RNA polymerase II promoter	5	4	0.0976	12053, 20807, 13653, 225872,	Bcl6, Srf, Egr1, Npas4,	33	383	12947	4.09748	0.0677411	73.7819	0.999994	1
GOTERM_MF_ALL	GO:0016772~transferase activity, transferring phosphorus-containing groups	7	6	0.1463	18627, 17691, 74178, 18626, 12795, 170768,	Per2, Snf1lk, Stk40, Per1, Plk3, Pfkfb3,	35	974	14342	2.52426	0.0774952	76.1265	0.999997	1
GOTERM_BP_ALL	GO:0048518~positive regulation of biological process	5	6	0.1463	12053, 20807, 13653, 225872, 67379, 15200,	Bcl6, Srf, Egr1, Npas4, Dedd2, Hbegf,	33	960	12947	2.45208	0.0844009	81.4159	0.999999	1
GOTERM_CC_ALL	GO:0044451~nucleoplasm part	8	4	0.0976	225872, 12916, 12916, 14281,	Npas4, Crem, Crem, Fos,	31	538	13976	3.35196	0.107117	82.3313	0.998884	1
GOTERM_BP_ALL	GO:0007049~cell cycle	1	5	0.122	14282, 17691, 16477, 14281, 19252,	Fosb, Snf1lk, Junb, Fos, Dusp1,	33	687	12947	2.85541	0.0872617	82.4933	0.999999	1
GOTERM_BP_ALL	GO:0006366~transcription from RNA polymerase II promoter	5	4	0.0976	12053, 20807, 13653, 225872,	Bcl6, Srf, Egr1, Npas4,	33	433	12947	3.62433	0.0902731	83.5634	0.999999	1
GOTERM_CC_ALL	GO:0005654~nucleoplasm	8	4	0.0976	225872, 12916, 12916, 14281,	Npas4, Crem, Crem, Fos,	31	572	13976	3.15272	0.122767	86.519	0.999323	1
GOTERM_CC_ALL	GO:0005623~cell	2	31	0.7561	67603, 14748, 225872, 13656, 12916, 11838, 14281, 13654, 18627, 11839, 74194, 13653, 24066, 12916, 59090, 17294, 85030, 12053, 20807, 17691, 26556, 67379, 18626, 219134, 14282, 14284, 74178, 81489, 15200, 16477, 12795,	Dusp6, Gpr3, Npas4, Egr4, Crem, Arc, Fos, Egr2, Per2, Areg, Rnd3, Egr1, Spry4, Crem, Midn, Mest, Tnfrsf25, Bcl6, Srf, Snf1lk, Homer1, Dedd2, Per1, Tmem46, Fosb, Fosl2, Stk40, Dnajb1, Hbegf, Junb,	31	13050	13976	1.07096	0.127605	87.6128	0.998712	1
GOTERM_CC_ALL	GO:0044464~cell part	2	31	0.7561	67603, 14748, 225872, 13656, 12916, 11838, 14281, 13654, 18627, 11839, 74194, 13653, 24066, 12916, 59090, 17294, 85030, 12053, 20807, 17691, 26556, 67379, 18626, 219134, 14282, 14284, 74178, 81489, 15200, 16477, 12795,	Dusp6, Gpr3, Npas4, Egr4, Crem, Arc, Fos, Egr2, Per2, Areg, Rnd3, Egr1, Spry4, Crem, Midn, Mest, Tnfrsf25, Bcl6, Srf, Snf1lk, Homer1, Dedd2, Per1, Tmem46, Fosb, Fosl2, Stk40, Dnajb1, Hbegf, Junb,	31	13050	13976	1.07096	0.127605	87.6128	0.998712	1
GOTERM_BP_ALL	GO:0007275~multicellular organismal development	5	9	0.2195	12053, 13654, 20807, 17691, 13653, 24066, 15200, 11838, 14281,	Bcl6, Egr2, Srf, Snf1lk, Egr1, Spry4, Hbegf, Arc, Fos,	33	2082	12947	1.69597	0.130127	93.0095	1	1
GOTERM_BP_ALL	GO:0016481~negative regulation of transcription	9	3	0.0732	12053, 13653, 18626,	Bcl6, Egr1, Per1,	33	268	12947	4.39179	0.14146	94.5574	1	1
GOTERM_BP_ALL	GO:0022402~cell cycle process	1	4	0.0976	14282, 17691, 16477, 14281,	Fosb, Snf1lk, Junb, Fos,	33	549	12947	2.85853	0.1526	95.7581	1	1
GOTERM_BP_ALL	GO:0045934~negative regulation of nucleobase, nucleoside, nucleotide and nucleic acid metabolic process	9	3	0.0732	12053, 13653, 18626,	Bcl6, Egr1, Per1,	33	288	12947	4.08681	0.158631	96.2987	1	1
GOTERM_MF_ALL	GO:0016788~hydrolase activity, acting on ester bonds	4	4	0.0976	56405, 67603, 19252, 170768,	Dusp14, Dusp6, Dusp1, Pfkfb3,	35	610	14342	2.68703	0.174527	96.6825	1	1
GOTERM_BP_ALL	GO:0006464~protein modification process	4	7	0.1707	56405, 67603, 17691, 74178, 59090, 19252, 12795,	Dusp14, Dusp6, Snf1lk, Stk40, Midn, Dusp1, Plk3,	33	1528	12947	1.79734	0.168989	97.078	1	1
GOTERM_BP_ALL	GO:0045941~positive regulation of transcription	5	3	0.0732	20807, 13653, 225872,	Srf, Egr1, Npas4,	33	315	12947	3.73651	0.182408	97.8583	1	1
GOTERM_BP_ALL	GO:0045935~positive regulation of nucleobase, nucleoside, nucleotide and nucleic acid metabolic process	5	3	0.0732	20807, 13653, 225872,	Srf, Egr1, Npas4,	33	322	12947	3.65528	0.188665	98.1504	1	1
GOTERM_BP_ALL	GO:0043412~biopolymer modification	4	7	0.1707	56405, 67603, 17691, 74178, 59090, 19252, 12795,	Dusp14, Dusp6, Snf1lk, Stk40, Midn, Dusp1, Plk3,	33	1589	12947	1.72834	0.192063	98.2928	1	1
GOTERM_BP_ALL	GO:0048731~system development	5	7	0.1707	12053, 13654, 20807, 13653, 15200, 11838, 14281,	Bcl6, Egr2, Srf, Egr1, Hbegf, Arc, Fos,	33	1602	12947	1.71432	0.197145	98.4865	1	1
GOTERM_BP_ALL	GO:0031324~negative regulation of cellular metabolic process	9	3	0.0732	12053, 13653, 18626,	Bcl6, Egr1, Per1,	33	335	12947	3.51343	0.200367	98.5983	1	1
GOTERM_BP_ALL	GO:0007154~cell communication	10	13	0.3171	12053, 17691, 26556, 14748, 225872, 67379, 18626, 18627, 13654, 74194, 24066, 15200, 85030,	Bcl6, Snf1lk, Homer1, Gpr3, Npas4, Dedd2, Per1, Per2, Egr2, Rnd3, Spry4, Hbegf, Tnfrsf25,	33	3869	12947	1.31826	0.223619	99.2019	1	1
GOTERM_BP_ALL	GO:0043687~post-translational protein modification	4, 7	6	0.1463	56405, 67603, 17691, 74178, 19252, 12795,	Dusp14, Dusp6, Snf1lk, Stk40, Dusp1, Plk3,	33	1332	12947	1.76727	0.228413	99.2909	1	1
GOTERM_BP_ALL	GO:0032502~developmental process	5	10	0.2439	12053, 13654, 20807, 17691, 13653, 24066, 67379, 15200, 11838, 14281,	Bcl6, Egr2, Srf, Snf1lk, Egr1, Spry4, Dedd2, Hbegf, Arc, Fos,	33	2765	12947	1.41893	0.229862	99.3159	1	1
GOTERM_BP_ALL	GO:0009892~negative regulation of metabolic process	9	3	0.0732	12053, 13653, 18626,	Bcl6, Egr1, Per1,	33	379	12947	3.10554	0.240567	99.4762	1	1
GOTERM_BP_ALL	GO:0044267~cellular protein metabolic process	4	10	0.2439	56405, 67603, 17691, 74178, 81489, 56323, 59090, 17294, 19252, 12795,	Dusp14, Dusp6, Snf1lk, Stk40, Dnajb1, Dnajb5, Midn, Mest, Dusp1, Plk3,	33	2823	12947	1.38977	0.24972	99.5845	1	1
GOTERM_BP_ALL	GO:0031325~positive regulation of cellular metabolic process	5	3	0.0732	20807, 13653, 225872,	Srf, Egr1, Npas4,	33	399	12947	2.94987	0.259024	99.6725	1	1
GOTERM_BP_ALL	GO:0044260~cellular macromolecule metabolic process	4	10	0.2439	56405, 67603, 17691, 74178, 81489, 56323, 59090, 17294, 19252, 12795,	Dusp14, Dusp6, Snf1lk, Stk40, Dnajb1, Dnajb5, Midn, Mest, Dusp1, Plk3,	33	2864	12947	1.36988	0.26416	99.7132	1	1
GOTERM_BP_ALL	GO:0007165~signal transduction	10	12	0.2927	12053, 18627, 17691, 26556, 74194, 14748, 225872, 24066, 67379, 15200, 18626, 85030,	Bcl6, Per2, Snf1lk, Homer1, Rnd3, Gpr3, Npas4, Spry4, Dedd2, Hbegf, Per1, Tnfrsf25,	33	3629	12947	1.29733	0.267384	99.7363	1	1
GOTERM_BP_ALL	GO:0009893~positive regulation of metabolic process	5	3	0.0732	20807, 13653, 225872,	Srf, Egr1, Npas4,	33	425	12947	2.76941	0.283075	99.8255	1	1
GOTERM_MF_ALL	GO:0004674~protein serine/threonine kinase activity	7	3	0.0732	17691, 74178, 12795,	Snf1lk, Stk40, Plk3,	35	467	14342	2.63236	0.304225	99.8406	1	1
GOTERM_BP_ALL	GO:0019538~protein metabolic process	4	10	0.2439	56405, 67603, 17691, 74178, 81489, 56323, 59090, 17294, 19252, 12795,	Dusp14, Dusp6, Snf1lk, Stk40, Dnajb1, Dnajb5, Midn, Mest, Dusp1, Plk3,	33	2963	12947	1.32411	0.300247	99.8902	1	1
GOTERM_BP_ALL	GO:0048856~anatomical structure development	5	7	0.1707	12053, 13654, 20807, 13653, 15200, 11838, 14281,	Bcl6, Egr2, Srf, Egr1, Hbegf, Arc, Fos,	33	1884	12947	1.45771	0.318647	99.9339	1	1
GOTERM_MF_ALL	GO:0016740~transferase activity	7	6	0.1463	18627, 17691, 74178, 18626, 12795, 170768,	Per2, Snf1lk, Stk40, Per1, Plk3, Pfkfb3,	35	1720	14342	1.42944	0.387034	99.9832	1	1
GOTERM_BP_ALL	GO:0048513~organ development	5	5	0.122	12053, 20807, 13653, 15200, 11838,	Bcl6, Srf, Egr1, Hbegf, Arc,	33	1294	12947	1.51597	0.399316	99.994	1	1
GOTERM_BP_ALL	GO:0006468~protein amino acid phosphorylation	7	3	0.0732	17691, 74178, 12795,	Snf1lk, Stk40, Plk3,	33	601	12947	1.9584	0.441349	99.9985	1	1
GOTERM_BP_ALL	GO:0016310~phosphorylation	7	3	0.0732	17691, 74178, 12795,	Snf1lk, Stk40, Plk3,	33	682	12947	1.72581	0.508331	99.9999	1	1
GOTERM_CC_ALL	GO:0044446~intracellular organelle part	8	6	0.1463	225872, 12916, 67379, 59090, 12916, 14281,	Npas4, Crem, Dedd2, Midn, Crem, Fos,	31	2363	13976	1.14474	0.589626	99.9999	1	1
GOTERM_CC_ALL	GO:0044422~organelle part	8	6	0.1463	225872, 12916, 67379, 59090, 12916, 14281,	Npas4, Crem, Dedd2, Midn, Crem, Fos,	31	2372	13976	1.1404	0.593277	99.9999	1	1
GOTERM_MF_ALL	GO:0032553~ribonucleotide binding	7	5	0.122	17691, 74194, 74178, 12795, 170768,	Snf1lk, Rnd3, Stk40, Plk3, Pfkfb3,	35	1618	14342	1.26629	0.544179	99.9999	1	1
GOTERM_MF_ALL	GO:0032555~purine ribonucleotide binding	7	5	0.122	17691, 74194, 74178, 12795, 170768,	Snf1lk, Rnd3, Stk40, Plk3, Pfkfb3,	35	1618	14342	1.26629	0.544179	99.9999	1	1
GOTERM_MF_ALL	GO:0016787~hydrolase activity	4	6	0.1463	56405, 67603, 74194, 17294, 19252, 170768,	Dusp14, Dusp6, Rnd3, Mest, Dusp1, Pfkfb3,	35	2087	14342	1.17807	0.563755	100	1	1
GOTERM_BP_ALL	GO:0007242~intracellular signaling cascade	11	4	0.0976	12053, 17691, 74194, 67379,	Bcl6, Snf1lk, Rnd3, Dedd2,	33	1153	12947	1.36109	0.551891	100	1	1
GOTERM_MF_ALL	GO:0017076~purine nucleotide binding	7	5	0.122	17691, 74194, 74178, 12795, 170768,	Snf1lk, Rnd3, Stk40, Plk3, Pfkfb3,	35	1688	14342	1.21378	0.57939	100	1	1
GOTERM_BP_ALL	GO:0006950~response to stress	0	3	0.0732	12053, 81489, 15200,	Bcl6, Dnajb1, Hbegf,	33	768	12947	1.53255	0.573859	100	1	1
GOTERM_MF_ALL	GO:0005524~ATP binding	7	4	0.0976	17691, 74178, 12795, 170768,	Snf1lk, Stk40, Plk3, Pfkfb3,	35	1301	14342	1.25987	0.606931	100	1	1
GOTERM_MF_ALL	GO:0032559~adenyl ribonucleotide binding	7	4	0.0976	17691, 74178, 12795, 170768,	Snf1lk, Stk40, Plk3, Pfkfb3,	35	1317	14342	1.24456	0.615523	100	1	1
GOTERM_CC_ALL	GO:0043234~protein complex	8	4	0.0976	225872, 12916, 12916, 14281,	Npas4, Crem, Crem, Fos,	31	1626	13976	1.10907	0.69473	100	1	1
GOTERM_MF_ALL	GO:0030554~adenyl nucleotide binding	7	4	0.0976	17691, 74178, 12795, 170768,	Snf1lk, Stk40, Plk3, Pfkfb3,	35	1386	14342	1.1826	0.65121	100	1	1
GOTERM_BP_ALL	GO:0030154~cell differentiation	6	5	0.122	12053, 13654, 17691, 13653, 67379,	Bcl6, Egr2, Snf1lk, Egr1, Dedd2,	33	1725	12947	1.1372	0.633038	100	1	1
GOTERM_BP_ALL	GO:0048869~cellular developmental process	6	5	0.122	12053, 13654, 17691, 13653, 67379,	Bcl6, Egr2, Snf1lk, Egr1, Dedd2,	33	1725	12947	1.1372	0.633038	100	1	1
GOTERM_MF_ALL	GO:0000166~nucleotide binding	7	5	0.122	17691, 74194, 74178, 12795, 170768,	Snf1lk, Rnd3, Stk40, Plk3, Pfkfb3,	35	1924	14342	1.06489	0.686836	100	1	1
GOTERM_CC_ALL	GO:0005886~plasma membrane	0	4	0.0976	26556, 14748, 85030, 11838,	Homer1, Gpr3, Tnfrsf25, Arc,	31	1745	13976	1.03344	0.741687	100	1	1
GOTERM_BP_ALL	GO:0048523~negative regulation of cellular process	9	3	0.0732	12053, 13653, 18626,	Bcl6, Egr1, Per1,	33	911	12947	1.29199	0.668993	100	1	1
GOTERM_BP_ALL	GO:0048519~negative regulation of biological process	9	3	0.0732	12053, 13653, 18626,	Bcl6, Egr1, Per1,	33	969	12947	1.21465	0.702634	100	1	1
GOTERM_CC_ALL	GO:0005615~extracellular space	12	4	0.0976	11839, 15200, 17294, 85030,	Areg, Hbegf, Mest, Tnfrsf25,	31	1922	13976	0.93827	0.801296	100	1	1
GOTERM_CC_ALL	GO:0044459~plasma membrane part	0	3	0.0732	26556, 14748, 11838,	Homer1, Gpr3, Arc,	31	1357	13976	0.996696	0.802981	100	1	1
GOTERM_BP_ALL	GO:0032501~multicellular organismal process	5	9	0.2195	12053, 13654, 20807, 17691, 13653, 24066, 15200, 11838, 14281,	Bcl6, Egr2, Srf, Snf1lk, Egr1, Spry4, Hbegf, Arc, Fos,	33	3706	12947	0.952779	0.736401	100	1	1
GOTERM_CC_ALL	GO:0032991~macromolecular complex	8	4	0.0976	225872, 12916, 12916, 14281,	Npas4, Crem, Crem, Fos,	31	1972	13976	0.91448	0.816019	100	1	1
GOTERM_CC_ALL	GO:0043228~non-membrane-bound organelle	0	3	0.0732	67379, 59090, 11838,	Dedd2, Midn, Arc,	31	1429	13976	0.946477	0.8266	100	1	1
GOTERM_CC_ALL	GO:0043232~intracellular non-membrane-bound organelle	0	3	0.0732	67379, 59090, 11838,	Dedd2, Midn, Arc,	31	1429	13976	0.946477	0.8266	100	1	1
GOTERM_BP_ALL	GO:0006996~organelle organization and biogenesis	11	3	0.0732	12053, 74194, 67379,	Bcl6, Rnd3, Dedd2,	33	1072	12947	1.09795	0.75565	100	1	1
GOTERM_CC_ALL	GO:0044421~extracellular region part	12	4	0.0976	11839, 15200, 17294, 85030,	Areg, Hbegf, Mest, Tnfrsf25,	31	2043	13976	0.882699	0.835417	100	1	1
GOTERM_BP_ALL	GO:0009653~anatomical structure morphogenesis	5	3	0.0732	12053, 20807, 15200,	Bcl6, Srf, Hbegf,	33	1101	12947	1.06903	0.769096	100	1	1
GOTERM_CC_ALL	GO:0005737~cytoplasm	0	10	0.2439	18627, 67603, 17691, 26556, 74194, 74178, 81489, 24066, 18626, 11838,	Per2, Dusp6, Snf1lk, Homer1, Rnd3, Stk40, Dnajb1, Spry4, Per1, Arc,	31	5208	13976	0.865666	0.844559	100	1	1
GOTERM_MF_ALL	GO:0003824~catalytic activity	4	11	0.2683	56405, 18627, 67603, 17691, 74194, 74178, 18626, 17294, 19252, 12795, 170768,	Dusp14, Per2, Dusp6, Snf1lk, Rnd3, Stk40, Per1, Mest, Dusp1, Plk3, Pfkfb3,	35	5040	14342	0.894342	0.809467	100	1	1
GOTERM_BP_ALL	GO:0048468~cell development	6	3	0.0732	12053, 13654, 67379,	Bcl6, Egr2, Dedd2,	33	1146	12947	1.02705	0.78874	100	1	1
GOTERM_MF_ALL	GO:0060089~molecular transducer activity	10	6	0.1463	18627, 14748, 225872, 15200, 18626, 85030,	Per2, Gpr3, Npas4, Hbegf, Per1, Tnfrsf25,	35	2811	14342	0.874646	0.824214	100	1	1
GOTERM_MF_ALL	GO:0004871~signal transducer activity	3, 10	6	0.1463	18627, 14748, 225872, 15200, 18626, 85030,	Per2, Gpr3, Npas4, Hbegf, Per1, Tnfrsf25,	35	2811	14342	0.874646	0.824214	100	1	1
GOTERM_CC_ALL	GO:0005576~extracellular region	12	4	0.0976	11839, 15200, 17294, 85030,	Areg, Hbegf, Mest, Tnfrsf25,	31	2187	13976	0.824579	0.869662	100	1	1
GOTERM_MF_ALL	GO:0008270~zinc ion binding	6	4	0.0976	12053, 13654, 13653, 13656,	Bcl6, Egr2, Egr1, Egr4,	35	1874	14342	0.874646	0.839571	100	1	1
GOTERM_CC_ALL	GO:0016020~membrane	12	11	0.2683	26556, 11839, 74194, 14748, 24066, 15200, 17294, 85030, 11838, 219134, 12795,	Homer1, Areg, Rnd3, Gpr3, Spry4, Hbegf, Mest, Tnfrsf25, Arc, Tmem46, Plk3,	31	6896	13976	0.719145	0.974775	100	1	1
GOTERM_MF_ALL	GO:0046914~transition metal ion binding	6	4	0.0976	12053, 13654, 13653, 13656,	Bcl6, Egr2, Egr1, Egr4,	35	2332	14342	0.702867	0.931296	100	1	1
GOTERM_BP_ALL	GO:0016043~cellular component organization and biogenesis	11	4	0.0976	12053, 74194, 67379, 11838,	Bcl6, Rnd3, Dedd2, Arc,	33	2387	12947	0.65745	0.950781	100	1	1
GOTERM_CC_ALL	GO:0044425~membrane part	12	8	0.1951	26556, 11839, 14748, 15200, 17294, 85030, 11838, 219134,	Homer1, Areg, Gpr3, Hbegf, Mest, Tnfrsf25, Arc, Tmem46,	31	5757	13976	0.626491	0.987677	100	1	1
GOTERM_MF_ALL	GO:0046872~metal ion binding	6	5	0.122	12053, 13654, 17691, 13653, 13656,	Bcl6, Egr2, Snf1lk, Egr1, Egr4,	35	3498	14342	0.585722	0.979924	100	1	1
GOTERM_MF_ALL	GO:0043167~ion binding	6	5	0.122	12053, 13654, 17691, 13653, 13656,	Bcl6, Egr2, Snf1lk, Egr1, Egr4,	35	3574	14342	0.573267	0.982935	100	1	1
GOTERM_BP_ALL	GO:0050896~response to stimulus	0	4	0.0976	12053, 13654, 81489, 15200,	Bcl6, Egr2, Dnajb1, Hbegf,	33	2751	12947	0.570459	0.978206	100	1	1
GOTERM_CC_ALL	GO:0016021~integral to membrane	10, 12	6	0.1463	11839, 14748, 15200, 17294, 85030, 219134,	Areg, Gpr3, Hbegf, Mest, Tnfrsf25, Tmem46,	31	5244	13976	0.515834	0.996587	100	1	1
GOTERM_CC_ALL	GO:0031224~intrinsic to membrane	10, 12	6	0.1463	11839, 14748, 15200, 17294, 85030, 219134,	Areg, Gpr3, Hbegf, Mest, Tnfrsf25, Tmem46,	31	5263	13976	0.513972	0.996733	100	1	1
GOTERM_MF_ALL	GO:0043169~cation binding	6	4	0.0976	12053, 13654, 13653, 13656,	Bcl6, Egr2, Egr1, Egr4,	35	3245	14342	0.505111	0.990457	100	1	1
GOTERM_BP_ALL	GO:0007166~cell surface receptor linked signal transduction	0	3	0.0732	26556, 14748, 15200,	Homer1, Gpr3, Hbegf,	33	2402	12947	0.490008	0.988414	100	1	1
GOTERM_MF_ALL	GO:0004872~receptor activity	10	3	0.0732	14748, 15200, 85030,	Gpr3, Hbegf, Tnfrsf25,	35	2570	14342	0.478332	0.989838	100	1	1
GOTERM_BP_ALL	GO:0051179~localization	5	3	0.0732	12053, 15200, 11838,	Bcl6, Hbegf, Arc,	33	2766	12947	0.425524	0.995604	100	1	1

## Sheet: B1
Category	Term	Functional cluster	Count	%	Genes ID	Genes Symbol	List Total	Pop Hits	Pop Total	Fold Enrichment	PValue	FDR%	Benjamini	Bonferroni
GOTERM_CC_ALL	GO:0005622~intracellular	2	25	0.625	53417, 74155, 60599, 68895, 80981, 23882, 71371, 74189, 26939, 230162, 72287, 18003, 26554, 215418, 78754, 230379, 56338, 71760, 74747, 219140, 21946, 329416, 20393, 66277, 19416,	Hif3a, Errfi1, Trp53inp1, Rasl11a, Arl4d, Gadd45g, Arid5b, Phactr3, Polr3e, Zfp189, Plekhf1, Nedd9, Cul3, Axud1, Galntl2, Asah3l, Txnip, Agxt2l1, Ddit4, Spata13, Pglyrp1, Nostrin, Sgk, Klf15, Rasd1,	28	8577	13976	1.45489	0.00165552	2.50301	0.725382	0.725382
GOTERM_BP_ALL	GO:0006915~apoptosis	1	7	0.175	23882, 74747, 72287, 60599, 20393, 21946, 215418,	Gadd45g, Ddit4, Plekhf1, Trp53inp1, Sgk, Pglyrp1, Axud1,	28	644	12947	5.02601	0.00178575	3.35365	0.999897	0.999897
GOTERM_BP_ALL	GO:0012501~programmed cell death	1	7	0.175	23882, 74747, 72287, 60599, 20393, 21946, 215418,	Gadd45g, Ddit4, Plekhf1, Trp53inp1, Sgk, Pglyrp1, Axud1,	28	656	12947	4.93407	0.00196199	3.67878	0.99356	0.999959
GOTERM_BP_ALL	GO:0008219~cell death	1	7	0.175	23882, 74747, 72287, 60599, 20393, 21946, 215418,	Gadd45g, Ddit4, Plekhf1, Trp53inp1, Sgk, Pglyrp1, Axud1,	28	679	12947	4.76694	0.00233671	4.36665	0.981806	0.999994
GOTERM_BP_ALL	GO:0016265~death	1	7	0.175	23882, 74747, 72287, 60599, 20393, 21946, 215418,	Gadd45g, Ddit4, Plekhf1, Trp53inp1, Sgk, Pglyrp1, Axud1,	28	679	12947	4.76694	0.00233671	4.36665	0.981806	0.999994
GOTERM_BP_ALL	GO:0007049~cell cycle	0	7	0.175	23882, 69581, 18003, 26554, 60599, 19252, 56338,	Gadd45g, Rhou, Nedd9, Cul3, Trp53inp1, Dusp1, Txnip,	28	687	12947	4.71143	0.00247907	4.62675	0.921969	0.999997
GOTERM_CC_ALL	GO:0005634~nucleus	2	15	0.375	53417, 72287, 18003, 60599, 26554, 215418, 23882, 80981, 71371, 74189, 20393, 26939, 329416, 66277, 230162,	Hif3a, Plekhf1, Nedd9, Trp53inp1, Cul3, Axud1, Gadd45g, Arl4d, Arid5b, Phactr3, Sgk, Polr3e, Nostrin, Klf15, Zfp189,	28	3823	13976	1.95845	0.00593547	8.70528	0.901896	0.990376
GOTERM_BP_ALL	GO:0007242~intracellular signaling cascade	4	8	0.2	80981, 23882, 219140, 68465, 69581, 74155, 19416, 68895,	Arl4d, Gadd45g, Spata13, Adipor2, Rhou, Errfi1, Rasd1, Rasl11a,	28	1153	12947	3.20828	0.0079041	14.0539	0.998881	1
GOTERM_BP_ALL	GO:0007264~small GTPase mediated signal transduction	4	5	0.125	80981, 219140, 69581, 19416, 68895,	Arl4d, Spata13, Rhou, Rasd1, Rasl11a,	28	394	12947	5.86793	0.00851427	15.0572	0.99812	1
GOTERM_BP_ALL	GO:0009987~cellular process	0	28	0.7	53417, 74155, 60599, 68895, 80981, 23882, 71371, 68465, 69581, 223775, 67451, 26939, 230162, 72287, 18003, 26554, 215418, 12737, 230379, 56338, 74747, 219140, 21946, 329416, 20393, 66277, 19416, 19252,	Hif3a, Errfi1, Trp53inp1, Rasl11a, Arl4d, Gadd45g, Arid5b, Adipor2, Rhou, Pim3, Pkp2, Polr3e, Zfp189, Plekhf1, Nedd9, Cul3, Axud1, Cldn1, Asah3l, Txnip, Ddit4, Spata13, Pglyrp1, Nostrin, Sgk, Klf15, Rasd1, Dusp1,	28	11163	12947	1.15981	0.0181817	29.5448	0.999992	1
GOTERM_MF_ALL	GO:0005525~GTP binding	4	4	0.1	80981, 69581, 19416, 68895,	Arl4d, Rhou, Rasd1, Rasl11a,	27	321	14342	6.61913	0.0197329	29.8069	1	1
GOTERM_MF_ALL	GO:0032561~guanyl ribonucleotide binding	4	4	0.1	80981, 69581, 19416, 68895,	Arl4d, Rhou, Rasd1, Rasl11a,	27	330	14342	6.43861	0.0212164	31.6694	1	1
GOTERM_MF_ALL	GO:0019001~guanyl nucleotide binding	4	4	0.1	80981, 69581, 19416, 68895,	Arl4d, Rhou, Rasd1, Rasl11a,	27	331	14342	6.41916	0.0213849	31.8781	1	1
GOTERM_CC_ALL	GO:0044424~intracellular part	2	22	0.55	53417, 72287, 74155, 18003, 60599, 26554, 215418, 78754, 230379, 56338, 71760, 23882, 80981, 74747, 71371, 74189, 20393, 329416, 21946, 26939, 66277, 230162,	Hif3a, Plekhf1, Errfi1, Nedd9, Trp53inp1, Cul3, Axud1, Galntl2, Asah3l, Txnip, Agxt2l1, Gadd45g, Arl4d, Ddit4, Arid5b, Phactr3, Sgk, Nostrin, Pglyrp1, Polr3e, Klf15, Zfp189,	28	8117	13976	1.35286	0.0269796	34.1921	0.999184	1
GOTERM_CC_ALL	GO:0043231~intracellular membrane-bound organelle	2	18	0.45	53417, 72287, 18003, 60599, 26554, 215418, 78754, 230379, 71760, 23882, 80981, 71371, 74189, 20393, 329416, 26939, 66277, 230162,	Hif3a, Plekhf1, Nedd9, Trp53inp1, Cul3, Axud1, Galntl2, Asah3l, Agxt2l1, Gadd45g, Arl4d, Arid5b, Phactr3, Sgk, Nostrin, Polr3e, Klf15, Zfp189,	28	6039	13976	1.48776	0.0306057	37.8457	0.997669	1
GOTERM_CC_ALL	GO:0043227~membrane-bound organelle	2	18	0.45	53417, 72287, 18003, 60599, 26554, 215418, 78754, 230379, 71760, 23882, 80981, 71371, 74189, 20393, 329416, 26939, 66277, 230162,	Hif3a, Plekhf1, Nedd9, Trp53inp1, Cul3, Axud1, Galntl2, Asah3l, Agxt2l1, Gadd45g, Arl4d, Arid5b, Phactr3, Sgk, Nostrin, Polr3e, Klf15, Zfp189,	28	6044	13976	1.48653	0.0308704	38.1049	0.992491	1
GOTERM_BP_ALL	GO:0048468~cell development	1	7	0.175	23882, 74747, 72287, 60599, 20393, 21946, 215418,	Gadd45g, Ddit4, Plekhf1, Trp53inp1, Sgk, Pglyrp1, Axud1,	28	1146	12947	2.82439	0.0279025	41.7306	1	1
GOTERM_BP_ALL	GO:0032502~developmental process	1	11	0.275	23882, 74747, 72287, 69581, 18003, 67451, 60599, 20393, 21946, 215418, 56338,	Gadd45g, Ddit4, Plekhf1, Rhou, Nedd9, Pkp2, Trp53inp1, Sgk, Pglyrp1, Axud1, Txnip,	28	2765	12947	1.83954	0.0456893	59.0384	1	1
GOTERM_BP_ALL	GO:0030154~cell differentiation	1	8	0.2	23882, 74747, 72287, 60599, 20393, 21946, 215418, 56338,	Gadd45g, Ddit4, Plekhf1, Trp53inp1, Sgk, Pglyrp1, Axud1, Txnip,	28	1725	12947	2.14443	0.0587115	68.4866	1	1
GOTERM_BP_ALL	GO:0048869~cellular developmental process	1	8	0.2	23882, 74747, 72287, 60599, 20393, 21946, 215418, 56338,	Gadd45g, Ddit4, Plekhf1, Trp53inp1, Sgk, Pglyrp1, Axud1, Txnip,	28	1725	12947	2.14443	0.0587115	68.4866	1	1
GOTERM_CC_ALL	GO:0043229~intracellular organelle	2	18	0.45	53417, 72287, 18003, 60599, 26554, 215418, 78754, 230379, 71760, 23882, 80981, 71371, 74189, 20393, 329416, 26939, 66277, 230162,	Hif3a, Plekhf1, Nedd9, Trp53inp1, Cul3, Axud1, Galntl2, Asah3l, Agxt2l1, Gadd45g, Arl4d, Arid5b, Phactr3, Sgk, Nostrin, Polr3e, Klf15, Zfp189,	28	6800	13976	1.32126	0.0972113	79.0823	0.999998	1
GOTERM_CC_ALL	GO:0043226~organelle	2	18	0.45	53417, 72287, 18003, 60599, 26554, 215418, 78754, 230379, 71760, 23882, 80981, 71371, 74189, 20393, 329416, 26939, 66277, 230162,	Hif3a, Plekhf1, Nedd9, Trp53inp1, Cul3, Axud1, Galntl2, Asah3l, Agxt2l1, Gadd45g, Arl4d, Arid5b, Phactr3, Sgk, Nostrin, Polr3e, Klf15, Zfp189,	28	6804	13976	1.32048	0.0977275	79.2646	0.999989	1
GOTERM_MF_ALL	GO:0005488~binding	0	23	0.575	53417, 72287, 74155, 18003, 26554, 78754, 12737, 56338, 68895, 71760, 23882, 80981, 71371, 69581, 68465, 74189, 223775, 20393, 329416, 21946, 66277, 19416, 230162,	Hif3a, Plekhf1, Errfi1, Nedd9, Cul3, Galntl2, Cldn1, Txnip, Rasl11a, Agxt2l1, Gadd45g, Arl4d, Arid5b, Rhou, Adipor2, Phactr3, Pim3, Sgk, Nostrin, Pglyrp1, Klf15, Rasd1, Zfp189,	27	10347	14342	1.18075	0.111169	87.6651	1	1
GOTERM_BP_ALL	GO:0022402~cell cycle process	0	4	0.1	23882, 69581, 18003, 60599,	Gadd45g, Rhou, Nedd9, Trp53inp1,	28	549	12947	3.36898	0.104648	87.8719	1	1
GOTERM_CC_ALL	GO:0005623~cell	2	28	0.7	53417, 74155, 60599, 68895, 80981, 23882, 71371, 68465, 74189, 67451, 26939, 230162, 72287, 18003, 26554, 215418, 78754, 12737, 230379, 56338, 71760, 74747, 219140, 20393, 21946, 329416, 66277, 19416,	Hif3a, Errfi1, Trp53inp1, Rasl11a, Arl4d, Gadd45g, Arid5b, Adipor2, Phactr3, Pkp2, Polr3e, Zfp189, Plekhf1, Nedd9, Cul3, Axud1, Galntl2, Cldn1, Asah3l, Txnip, Agxt2l1, Ddit4, Spata13, Sgk, Pglyrp1, Nostrin, Klf15, Rasd1,	28	13050	13976	1.07096	0.156809	92.6423	1	1
GOTERM_CC_ALL	GO:0044464~cell part	2	28	0.7	53417, 74155, 60599, 68895, 80981, 23882, 71371, 68465, 74189, 67451, 26939, 230162, 72287, 18003, 26554, 215418, 78754, 12737, 230379, 56338, 71760, 74747, 219140, 20393, 21946, 329416, 66277, 19416,	Hif3a, Errfi1, Trp53inp1, Rasl11a, Arl4d, Gadd45g, Arid5b, Adipor2, Phactr3, Pkp2, Polr3e, Zfp189, Plekhf1, Nedd9, Cul3, Axud1, Galntl2, Cldn1, Asah3l, Txnip, Agxt2l1, Ddit4, Spata13, Sgk, Pglyrp1, Nostrin, Klf15, Rasd1,	28	13050	13976	1.07096	0.156809	92.6423	1	1
GOTERM_CC_ALL	GO:0005737~cytoplasm	0	14	0.35	53417, 72287, 74155, 18003, 60599, 26554, 78754, 230379, 56338, 71760, 74747, 20393, 21946, 329416,	Hif3a, Plekhf1, Errfi1, Nedd9, Trp53inp1, Cul3, Galntl2, Asah3l, Txnip, Agxt2l1, Ddit4, Sgk, Pglyrp1, Nostrin,	28	5208	13976	1.34178	0.165333	93.7016	0.999999	1
GOTERM_BP_ALL	GO:0050789~regulation of biological process	5	12	0.3	23882, 53417, 219140, 72287, 71371, 69581, 18003, 60599, 329416, 66277, 230162, 56338,	Gadd45g, Hif3a, Spata13, Plekhf1, Arid5b, Rhou, Nedd9, Trp53inp1, Nostrin, Klf15, Zfp189, Txnip,	28	3862	12947	1.43675	0.151561	95.6577	1	1
GOTERM_MF_ALL	GO:0032553~ribonucleotide binding	4	6	0.15	80981, 69581, 223775, 20393, 19416, 68895,	Arl4d, Rhou, Pim3, Sgk, Rasd1, Rasl11a,	27	1618	14342	1.96978	0.162483	95.7093	1	1
GOTERM_MF_ALL	GO:0032555~purine ribonucleotide binding	4	6	0.15	80981, 69581, 223775, 20393, 19416, 68895,	Arl4d, Rhou, Pim3, Sgk, Rasd1, Rasl11a,	27	1618	14342	1.96978	0.162483	95.7093	1	1
GOTERM_BP_ALL	GO:0050794~regulation of cellular process	5	11	0.275	23882, 53417, 219140, 72287, 71371, 18003, 60599, 329416, 66277, 230162, 56338,	Gadd45g, Hif3a, Spata13, Plekhf1, Arid5b, Nedd9, Trp53inp1, Nostrin, Klf15, Zfp189, Txnip,	28	3509	12947	1.44951	0.170964	97.2077	1	1
GOTERM_MF_ALL	GO:0017076~purine nucleotide binding	4	6	0.15	80981, 69581, 223775, 20393, 19416, 68895,	Arl4d, Rhou, Pim3, Sgk, Rasd1, Rasl11a,	27	1688	14342	1.8881	0.184134	97.3052	1	1
GOTERM_BP_ALL	GO:0006950~response to stress	0	4	0.1	53417, 60599, 20393, 56338,	Hif3a, Trp53inp1, Sgk, Txnip,	28	768	12947	2.4083	0.213633	98.9814	1	1
GOTERM_BP_ALL	GO:0065007~biological regulation	5	12	0.3	23882, 53417, 219140, 72287, 71371, 69581, 18003, 60599, 329416, 66277, 230162, 56338,	Gadd45g, Hif3a, Spata13, Plekhf1, Arid5b, Rhou, Nedd9, Trp53inp1, Nostrin, Klf15, Zfp189, Txnip,	28	4229	12947	1.31206	0.241329	99.4862	1	1
GOTERM_MF_ALL	GO:0000166~nucleotide binding	4	6	0.15	80981, 69581, 223775, 20393, 19416, 68895,	Arl4d, Rhou, Pim3, Sgk, Rasd1, Rasl11a,	27	1924	14342	1.6565	0.264586	99.5735	1	1
GOTERM_CC_ALL	GO:0005794~Golgi apparatus	0	3	0.075	26554, 78754, 230379,	Cul3, Galntl2, Asah3l,	28	575	13976	2.60422	0.305772	99.624	1	1
GOTERM_BP_ALL	GO:0006350~transcription	5	7	0.175	53417, 71371, 329416, 26939, 66277, 230162, 56338,	Hif3a, Arid5b, Nostrin, Polr3e, Klf15, Zfp189, Txnip,	28	2163	12947	1.49642	0.290252	99.856	1	1
GOTERM_CC_ALL	GO:0044444~cytoplasmic part	0	8	0.2	71760, 72287, 74155, 26554, 20393, 329416, 78754, 230379,	Agxt2l1, Plekhf1, Errfi1, Cul3, Sgk, Nostrin, Galntl2, Asah3l,	28	3048	13976	1.31009	0.372545	99.92	1	1
GOTERM_MF_ALL	GO:0030234~enzyme regulator activity	0	3	0.075	219140, 74189, 56338,	Spata13, Phactr3, Txnip,	27	662	14342	2.40718	0.339137	99.9361	1	1
GOTERM_MF_ALL	GO:0030528~transcription regulator activity	5	4	0.1	53417, 329416, 66277, 230162,	Hif3a, Nostrin, Klf15, Zfp189,	27	1186	14342	1.79152	0.365506	99.969	1	1
GOTERM_MF_ALL	GO:0016740~transferase activity	6	5	0.125	71760, 223775, 20393, 26939, 78754,	Agxt2l1, Pim3, Sgk, Polr3e, Galntl2,	27	1720	14342	1.54414	0.380659	99.9798	1	1
GOTERM_MF_ALL	GO:0005515~protein binding	0	12	0.3	23882, 68465, 74189, 18003, 74155, 26554, 20393, 329416, 21946, 66277, 12737, 56338,	Gadd45g, Adipor2, Phactr3, Nedd9, Errfi1, Cul3, Sgk, Nostrin, Pglyrp1, Klf15, Cldn1, Txnip,	27	5402	14342	1.17997	0.381718	99.9804	1	1
GOTERM_BP_ALL	GO:0007155~cell adhesion	0	3	0.075	18003, 67451, 12737,	Nedd9, Pkp2, Cldn1,	28	633	12947	2.19144	0.383178	99.9901	1	1
GOTERM_BP_ALL	GO:0022610~biological adhesion	0	3	0.075	18003, 67451, 12737,	Nedd9, Pkp2, Cldn1,	28	633	12947	2.19144	0.383178	99.9901	1	1
GOTERM_BP_ALL	GO:0046907~intracellular transport	0	3	0.075	80981, 72287, 19416,	Arl4d, Plekhf1, Rasd1,	28	646	12947	2.14734	0.393	99.9927	1	1
GOTERM_BP_ALL	GO:0006355~regulation of transcription, DNA-dependent	5	6	0.15	53417, 71371, 329416, 66277, 230162, 56338,	Hif3a, Arid5b, Nostrin, Klf15, Zfp189, Txnip,	28	1987	12947	1.39625	0.401217	99.9944	1	1
GOTERM_BP_ALL	GO:0006351~transcription, DNA-dependent	5	6	0.15	53417, 71371, 329416, 66277, 230162, 56338,	Hif3a, Arid5b, Nostrin, Klf15, Zfp189, Txnip,	28	2011	12947	1.37959	0.411851	99.996	1	1
GOTERM_MF_ALL	GO:0003677~DNA binding	5	5	0.125	53417, 71371, 329416, 66277, 230162,	Hif3a, Arid5b, Nostrin, Klf15, Zfp189,	27	1847	14342	1.43797	0.435507	99.9961	1	1
GOTERM_BP_ALL	GO:0032774~RNA biosynthetic process	5	6	0.15	53417, 71371, 329416, 66277, 230162, 56338,	Hif3a, Arid5b, Nostrin, Klf15, Zfp189, Txnip,	28	2015	12947	1.37685	0.413623	99.9962	1	1
GOTERM_MF_ALL	GO:0003700~transcription factor activity	5	3	0.075	53417, 66277, 230162,	Hif3a, Klf15, Zfp189,	27	850	14342	1.87477	0.461374	99.9983	1	1
GOTERM_BP_ALL	GO:0045449~regulation of transcription	5	6	0.15	53417, 71371, 329416, 66277, 230162, 56338,	Hif3a, Arid5b, Nostrin, Klf15, Zfp189, Txnip,	28	2092	12947	1.32617	0.447656	99.9988	1	1
GOTERM_BP_ALL	GO:0019219~regulation of nucleobase, nucleoside, nucleotide and nucleic acid metabolic process	5	6	0.15	53417, 71371, 329416, 66277, 230162, 56338,	Hif3a, Arid5b, Nostrin, Klf15, Zfp189, Txnip,	28	2134	12947	1.30007	0.466108	99.9994	1	1
GOTERM_BP_ALL	GO:0007165~signal transduction	4	9	0.225	80981, 23882, 53417, 219140, 68465, 69581, 74155, 19416, 68895,	Arl4d, Gadd45g, Hif3a, Spata13, Adipor2, Rhou, Errfi1, Rasd1, Rasl11a,	28	3629	12947	1.14674	0.498864	99.9998	1	1
GOTERM_BP_ALL	GO:0051649~establishment of cellular localization	0	3	0.075	80981, 72287, 19416,	Arl4d, Plekhf1, Rasd1,	28	806	12947	1.72107	0.507845	99.9999	1	1
GOTERM_BP_ALL	GO:0044238~primary metabolic process	5	15	0.375	53417, 26554, 230379, 56338, 23882, 71371, 68465, 223775, 26939, 21946, 329416, 20393, 66277, 19252, 230162,	Hif3a, Cul3, Asah3l, Txnip, Gadd45g, Arid5b, Adipor2, Pim3, Polr3e, Pglyrp1, Nostrin, Sgk, Klf15, Dusp1, Zfp189,	28	6498	12947	1.06739	0.507926	99.9999	1	1
GOTERM_MF_ALL	GO:0016772~transferase activity, transferring phosphorus-containing groups	0	3	0.075	223775, 20393, 26939,	Pim3, Sgk, Polr3e,	27	974	14342	1.63609	0.535224	99.9999	1	1
GOTERM_MF_ALL	GO:0016787~hydrolase activity	0	5	0.125	80981, 69581, 21946, 19252, 230379,	Arl4d, Rhou, Pglyrp1, Dusp1, Asah3l,	27	2087	14342	1.2726	0.535953	99.9999	1	1
GOTERM_BP_ALL	GO:0010468~regulation of gene expression	5	6	0.15	53417, 71371, 329416, 66277, 230162, 56338,	Hif3a, Arid5b, Nostrin, Klf15, Zfp189, Txnip,	28	2242	12947	1.23745	0.512907	99.9999	1	1
GOTERM_BP_ALL	GO:0006793~phosphorus metabolic process	7	3	0.075	223775, 20393, 19252,	Pim3, Sgk, Dusp1,	28	814	12947	1.70415	0.513245	99.9999	1	1
GOTERM_BP_ALL	GO:0006796~phosphate metabolic process	7	3	0.075	223775, 20393, 19252,	Pim3, Sgk, Dusp1,	28	814	12947	1.70415	0.513245	99.9999	1	1
GOTERM_BP_ALL	GO:0051641~cellular localization	0	3	0.075	80981, 72287, 19416,	Arl4d, Plekhf1, Rasd1,	28	825	12947	1.68143	0.520613	99.9999	1	1
GOTERM_BP_ALL	GO:0050896~response to stimulus	8	7	0.175	23882, 53417, 68465, 60599, 20393, 21946, 56338,	Gadd45g, Hif3a, Adipor2, Trp53inp1, Sgk, Pglyrp1, Txnip,	28	2751	12947	1.17657	0.52611	99.9999	1	1
GOTERM_BP_ALL	GO:0048522~positive regulation of cellular process	0	3	0.075	72287, 60599, 66277,	Plekhf1, Trp53inp1, Klf15,	28	841	12947	1.64944	0.531206	99.9999	1	1
GOTERM_BP_ALL	GO:0043687~post-translational protein modification	7	4	0.1	223775, 26554, 20393, 19252,	Pim3, Cul3, Sgk, Dusp1,	28	1332	12947	1.38857	0.535565	100	1	1
GOTERM_BP_ALL	GO:0031323~regulation of cellular metabolic process	5	6	0.15	53417, 71371, 329416, 66277, 230162, 56338,	Hif3a, Arid5b, Nostrin, Klf15, Zfp189, Txnip,	28	2333	12947	1.18918	0.551314	100	1	1
GOTERM_BP_ALL	GO:0043283~biopolymer metabolic process	5	10	0.25	53417, 71371, 223775, 26554, 20393, 329416, 66277, 19252, 230162, 56338,	Hif3a, Arid5b, Pim3, Cul3, Sgk, Nostrin, Klf15, Dusp1, Zfp189, Txnip,	28	4293	12947	1.07709	0.564368	100	1	1
GOTERM_MF_ALL	GO:0003824~catalytic activity	6	10	0.25	71760, 80981, 69581, 223775, 20393, 21946, 26939, 78754, 19252, 230379,	Agxt2l1, Arl4d, Rhou, Pim3, Sgk, Pglyrp1, Polr3e, Galntl2, Dusp1, Asah3l,	27	5040	14342	1.05394	0.595455	100	1	1
GOTERM_BP_ALL	GO:0010467~gene expression	5	7	0.175	53417, 71371, 329416, 26939, 66277, 230162, 56338,	Hif3a, Arid5b, Nostrin, Polr3e, Klf15, Zfp189, Txnip,	28	2868	12947	1.12857	0.571502	100	1	1
GOTERM_BP_ALL	GO:0016043~cellular component organization and biogenesis	10	6	0.15	80981, 72287, 69581, 18003, 329416, 19416,	Arl4d, Plekhf1, Rhou, Nedd9, Nostrin, Rasd1,	28	2387	12947	1.16228	0.573537	100	1	1
GOTERM_BP_ALL	GO:0048523~negative regulation of cellular process	0	3	0.075	60599, 329416, 230162,	Trp53inp1, Nostrin, Zfp189,	28	911	12947	1.5227	0.57579	100	1	1
GOTERM_BP_ALL	GO:0007154~cell communication	4	9	0.225	80981, 23882, 53417, 219140, 68465, 69581, 74155, 19416, 68895,	Arl4d, Gadd45g, Hif3a, Spata13, Adipor2, Rhou, Errfi1, Rasd1, Rasl11a,	28	3869	12947	1.07561	0.583662	100	1	1
GOTERM_BP_ALL	GO:0016070~RNA metabolic process	5	6	0.15	53417, 71371, 329416, 66277, 230162, 56338,	Hif3a, Arid5b, Nostrin, Klf15, Zfp189, Txnip,	28	2429	12947	1.14218	0.59049	100	1	1
GOTERM_BP_ALL	GO:0019222~regulation of metabolic process	5	6	0.15	53417, 71371, 329416, 66277, 230162, 56338,	Hif3a, Arid5b, Nostrin, Klf15, Zfp189, Txnip,	28	2430	12947	1.14171	0.59089	100	1	1
GOTERM_BP_ALL	GO:0048518~positive regulation of biological process	0	3	0.075	72287, 60599, 66277,	Plekhf1, Trp53inp1, Klf15,	28	960	12947	1.44498	0.605246	100	1	1
GOTERM_BP_ALL	GO:0048519~negative regulation of biological process	0	3	0.075	60599, 329416, 230162,	Trp53inp1, Nostrin, Zfp189,	28	969	12947	1.43156	0.610497	100	1	1
GOTERM_BP_ALL	GO:0006464~protein modification process	7	4	0.1	223775, 26554, 20393, 19252,	Pim3, Cul3, Sgk, Dusp1,	28	1528	12947	1.21045	0.633193	100	1	1
GOTERM_BP_ALL	GO:0044237~cellular metabolic process	5	14	0.35	53417, 26554, 230379, 56338, 23882, 71371, 68465, 223775, 26939, 329416, 20393, 66277, 19252, 230162,	Hif3a, Cul3, Asah3l, Txnip, Gadd45g, Arid5b, Adipor2, Pim3, Polr3e, Nostrin, Sgk, Klf15, Dusp1, Zfp189,	28	6487	12947	0.997919	0.653643	100	1	1
GOTERM_BP_ALL	GO:0043412~biopolymer modification	7	4	0.1	223775, 26554, 20393, 19252,	Pim3, Cul3, Sgk, Dusp1,	28	1589	12947	1.16398	0.660789	100	1	1
GOTERM_BP_ALL	GO:0006139~nucleobase, nucleoside, nucleotide and nucleic acid metabolic process	5	7	0.175	53417, 71371, 329416, 26939, 66277, 230162, 56338,	Hif3a, Arid5b, Nostrin, Polr3e, Klf15, Zfp189, Txnip,	28	3150	12947	1.02754	0.672905	100	1	1
GOTERM_BP_ALL	GO:0043170~macromolecule metabolic process	5	12	0.3	23882, 53417, 71371, 223775, 26554, 20393, 329416, 21946, 66277, 19252, 230162, 56338,	Gadd45g, Hif3a, Arid5b, Pim3, Cul3, Sgk, Nostrin, Pglyrp1, Klf15, Dusp1, Zfp189, Txnip,	28	5675	12947	0.977747	0.695334	100	1	1
GOTERM_BP_ALL	GO:0008152~metabolic process	5	15	0.375	53417, 26554, 230379, 56338, 23882, 71371, 68465, 223775, 26939, 21946, 329416, 20393, 66277, 19252, 230162,	Hif3a, Cul3, Asah3l, Txnip, Gadd45g, Arid5b, Adipor2, Pim3, Polr3e, Pglyrp1, Nostrin, Sgk, Klf15, Dusp1, Zfp189,	28	7210	12947	0.961982	0.72549	100	1	1
GOTERM_BP_ALL	GO:0006810~transport	10	5	0.125	80981, 72287, 329416, 66277, 19416,	Arl4d, Plekhf1, Nostrin, Klf15, Rasd1,	28	2385	12947	0.969377	0.759836	100	1	1
GOTERM_BP_ALL	GO:0048856~anatomical structure development	0	4	0.1	23882, 69581, 18003, 67451,	Gadd45g, Rhou, Nedd9, Pkp2,	28	1884	12947	0.981726	0.77433	100	1	1
GOTERM_BP_ALL	GO:0051234~establishment of localization	10	5	0.125	80981, 72287, 329416, 66277, 19416,	Arl4d, Plekhf1, Nostrin, Klf15, Rasd1,	28	2454	12947	0.942121	0.780793	100	1	1
GOTERM_MF_ALL	GO:0003676~nucleic acid binding	5	5	0.125	53417, 71371, 329416, 66277, 230162,	Hif3a, Arid5b, Nostrin, Klf15, Zfp189,	27	2914	14342	0.911436	0.804408	100	1	1
GOTERM_MF_ALL	GO:0046914~transition metal ion binding	9	4	0.1	72287, 66277, 78754, 230162,	Plekhf1, Klf15, Galntl2, Zfp189,	27	2332	14342	0.911124	0.8188	100	1	1
GOTERM_MF_ALL	GO:0008270~zinc ion binding	9	3	0.075	72287, 66277, 230162,	Plekhf1, Klf15, Zfp189,	27	1874	14342	0.85035	0.871479	100	1	1
GOTERM_BP_ALL	GO:0051179~localization	10	5	0.125	80981, 72287, 329416, 66277, 19416,	Arl4d, Plekhf1, Nostrin, Klf15, Rasd1,	28	2766	12947	0.835851	0.859084	100	1	1
GOTERM_BP_ALL	GO:0044267~cellular protein metabolic process	7	5	0.125	23882, 223775, 26554, 20393, 19252,	Gadd45g, Pim3, Cul3, Sgk, Dusp1,	28	2823	12947	0.818974	0.87066	100	1	1
GOTERM_BP_ALL	GO:0044260~cellular macromolecule metabolic process	7	5	0.125	23882, 223775, 26554, 20393, 19252,	Gadd45g, Pim3, Cul3, Sgk, Dusp1,	28	2864	12947	0.80725	0.878507	100	1	1
GOTERM_BP_ALL	GO:0019538~protein metabolic process	7	5	0.125	23882, 223775, 26554, 20393, 19252,	Gadd45g, Pim3, Cul3, Sgk, Dusp1,	28	2963	12947	0.780278	0.895881	100	1	1
GOTERM_MF_ALL	GO:0043169~cation binding	9	4	0.1	72287, 66277, 78754, 230162,	Plekhf1, Klf15, Galntl2, Zfp189,	27	3245	14342	0.654774	0.953952	100	1	1
GOTERM_MF_ALL	GO:0046872~metal ion binding	9	4	0.1	72287, 66277, 78754, 230162,	Plekhf1, Klf15, Galntl2, Zfp189,	27	3498	14342	0.607416	0.970004	100	1	1
GOTERM_MF_ALL	GO:0043167~ion binding	9	4	0.1	72287, 66277, 78754, 230162,	Plekhf1, Klf15, Galntl2, Zfp189,	27	3574	14342	0.594499	0.973733	100	1	1
GOTERM_CC_ALL	GO:0016020~membrane	11	8	0.2	68465, 67451, 329416, 19416, 78754, 230379, 12737, 68895,	Adipor2, Pkp2, Nostrin, Rasd1, Galntl2, Asah3l, Cldn1, Rasl11a,	28	6896	13976	0.579052	0.996396	100	1	1
GOTERM_MF_ALL	GO:0004871~signal transducer activity	8	3	0.075	53417, 68465, 21946,	Hif3a, Adipor2, Pglyrp1,	27	2811	14342	0.5669	0.974841	100	1	1
GOTERM_MF_ALL	GO:0060089~molecular transducer activity	8	3	0.075	53417, 68465, 21946,	Hif3a, Adipor2, Pglyrp1,	27	2811	14342	0.5669	0.974841	100	1	1
GOTERM_CC_ALL	GO:0044425~membrane part	11	5	0.125	68465, 67451, 78754, 230379, 12737,	Adipor2, Pkp2, Galntl2, Asah3l, Cldn1,	28	5757	13976	0.43351	0.999294	100	1	1
GOTERM_CC_ALL	GO:0016021~integral to membrane	11	4	0.1	68465, 78754, 230379, 12737,	Adipor2, Galntl2, Asah3l, Cldn1,	28	5244	13976	0.380734	0.999565	100	1	1
GOTERM_CC_ALL	GO:0031224~intrinsic to membrane	11	4	0.1	68465, 78754, 230379, 12737,	Adipor2, Galntl2, Asah3l, Cldn1,	28	5263	13976	0.37936	0.999586	100	1	1

## Sheet: B2
Category	Term	Functional cluster	Count	%	Genes ID	Genes Symbol	List Total	Pop Hits	Pop Total	Fold Enrichment	PValue	FDR%	Benjamini	Bonferroni
GOTERM_BP_ALL	GO:0006915~apoptosis	1	7	0.2333	14605, 72287, 60599, 12575, 235320, 20393, 57875,	Tsc22d3, Plekhf1, Trp53inp1, Cdkn1a, Zbtb16, Sgk, Angptl4,	24	644	12947	5.86368	0.000721612	1.36826	0.975498	0.975498
GOTERM_BP_ALL	GO:0012501~programmed cell death	1	7	0.2333	14605, 72287, 60599, 12575, 235320, 20393, 57875,	Tsc22d3, Plekhf1, Trp53inp1, Cdkn1a, Zbtb16, Sgk, Angptl4,	24	656	12947	5.75642	0.000795364	1.50709	0.870504	0.983231
GOTERM_BP_ALL	GO:0042981~regulation of apoptosis	1	6	0.2	14605, 72287, 60599, 12575, 235320, 57875,	Tsc22d3, Plekhf1, Trp53inp1, Cdkn1a, Zbtb16, Angptl4,	24	434	12947	7.45795	0.000844012	1.59857	0.764518	0.986942
GOTERM_BP_ALL	GO:0043067~regulation of programmed cell death	1	6	0.2	14605, 72287, 60599, 12575, 235320, 57875,	Tsc22d3, Plekhf1, Trp53inp1, Cdkn1a, Zbtb16, Angptl4,	24	441	12947	7.33957	0.000907153	1.71718	0.688317	0.990563
GOTERM_BP_ALL	GO:0008219~cell death	1	7	0.2333	14605, 72287, 60599, 12575, 235320, 20393, 57875,	Tsc22d3, Plekhf1, Trp53inp1, Cdkn1a, Zbtb16, Sgk, Angptl4,	24	679	12947	5.56143	0.000953084	1.80338	0.558045	0.992548
GOTERM_BP_ALL	GO:0016265~death	1	7	0.2333	14605, 72287, 60599, 12575, 235320, 20393, 57875,	Tsc22d3, Plekhf1, Trp53inp1, Cdkn1a, Zbtb16, Sgk, Angptl4,	24	679	12947	5.56143	0.000953084	1.80338	0.558045	0.992548
GOTERM_BP_ALL	GO:0032502~developmental process	1	12	0.4	16601, 14605, 72287, 69581, 63955, 60599, 12575, 235320, 20393, 71840, 57875, 22436,	Klf9, Tsc22d3, Plekhf1, Rhou, Cables1, Trp53inp1, Cdkn1a, Zbtb16, Sgk, Tekt4, Angptl4, Xdh,	24	2765	12947	2.34123	0.00426725	7.83735	0.956668	1
GOTERM_BP_ALL	GO:0043068~positive regulation of programmed cell death	1	4	0.1333	72287, 60599, 12575, 235320,	Plekhf1, Trp53inp1, Cdkn1a, Zbtb16,	24	198	12947	10.8981	0.00497937	9.08719	0.959481	1
GOTERM_CC_ALL	GO:0005622~intracellular	3	21	0.7	16601, 53417, 72287, 14229, 63955, 66853, 60599, 235320, 71840, 20887, 20525, 11486, 74189, 57435, 12575, 329416, 20393, 26939, 19416, 74646, 22436,	Klf9, Hif3a, Plekhf1, Fkbp5, Cables1, Pnpla2, Trp53inp1, Zbtb16, Tekt4, Sult1a1, Slc2a1, Ada, Phactr3, S3-12, Cdkn1a, Nostrin, Sgk, Polr3e, Rasd1, Spsb1, Xdh,	24	8577	13976	1.42579	0.00736047	10.6871	0.996856	0.996856
GOTERM_CC_ALL	GO:0044424~intracellular part	3, 4	20	0.6667	16601, 53417, 72287, 14229, 63955, 66853, 60599, 235320, 71840, 20887, 20525, 11486, 74189, 57435, 12575, 329416, 20393, 26939, 74646, 22436,	Klf9, Hif3a, Plekhf1, Fkbp5, Cables1, Pnpla2, Trp53inp1, Zbtb16, Tekt4, Sult1a1, Slc2a1, Ada, Phactr3, S3-12, Cdkn1a, Nostrin, Sgk, Polr3e, Spsb1, Xdh,	24	8117	13976	1.43485	0.0119692	16.8248	0.99087	0.999917
GOTERM_BP_ALL	GO:0006950~response to stress	1	6	0.2	14605, 53417, 60599, 12575, 20393, 57875,	Tsc22d3, Hif3a, Trp53inp1, Cdkn1a, Sgk, Angptl4,	24	768	12947	4.21452	0.0099752	17.4143	0.996731	1
GOTERM_BP_ALL	GO:0048468~cell development	1	7	0.2333	14605, 72287, 60599, 12575, 235320, 20393, 57875,	Tsc22d3, Plekhf1, Trp53inp1, Cdkn1a, Zbtb16, Sgk, Angptl4,	24	1146	12947	3.29512	0.0128792	21.917	0.998719	1
GOTERM_CC_ALL	GO:0005737~cytoplasm	4	15	0.5	53417, 72287, 63955, 14229, 66853, 60599, 20887, 20525, 11486, 57435, 12575, 329416, 20393, 74646, 22436,	Hif3a, Plekhf1, Cables1, Fkbp5, Pnpla2, Trp53inp1, Sult1a1, Slc2a1, Ada, S3-12, Cdkn1a, Nostrin, Sgk, Spsb1, Xdh,	24	5208	13976	1.67723	0.0182192	24.5202	0.99161	0.999999
GOTERM_BP_ALL	GO:0048523~negative regulation of cellular process	1	6	0.2	14605, 60599, 12575, 235320, 329416, 57875,	Tsc22d3, Trp53inp1, Cdkn1a, Zbtb16, Nostrin, Angptl4,	24	911	12947	3.55296	0.0198113	31.7434	0.999913	1
GOTERM_CC_ALL	GO:0005634~nucleus	3	12	0.4	16601, 53417, 72287, 14229, 63955, 74189, 60599, 12575, 235320, 329416, 20393, 26939,	Klf9, Hif3a, Plekhf1, Fkbp5, Cables1, Phactr3, Trp53inp1, Cdkn1a, Zbtb16, Nostrin, Sgk, Polr3e,	24	3823	13976	1.82788	0.0287091	35.9591	0.996587	1
GOTERM_BP_ALL	GO:0048519~negative regulation of biological process	1	6	0.2	14605, 60599, 12575, 235320, 329416, 57875,	Tsc22d3, Trp53inp1, Cdkn1a, Zbtb16, Nostrin, Angptl4,	24	969	12947	3.3403	0.025193	38.5516	0.999982	1
GOTERM_BP_ALL	GO:0030154~cell differentiation	8	8	0.2667	14605, 72287, 60599, 12575, 235320, 20393, 57875, 22436,	Tsc22d3, Plekhf1, Trp53inp1, Cdkn1a, Zbtb16, Sgk, Angptl4, Xdh,	24	1725	12947	2.50184	0.0259715	39.4814	0.999936	1
GOTERM_BP_ALL	GO:0048869~cellular developmental process	1, 8	8	0.2667	14605, 72287, 60599, 12575, 235320, 20393, 57875, 22436,	Tsc22d3, Plekhf1, Trp53inp1, Cdkn1a, Zbtb16, Sgk, Angptl4, Xdh,	24	1725	12947	2.50184	0.0259715	39.4814	0.999936	1
GOTERM_MF_ALL	GO:0004857~enzyme inhibitor activity	0	3	0.1	74189, 12575, 57875,	Phactr3, Cdkn1a, Angptl4,	23	211	14342	8.86586	0.041028	52.4762	1	1
GOTERM_BP_ALL	GO:0043066~negative regulation of apoptosis	1	3	0.1	14605, 12575, 57875,	Tsc22d3, Cdkn1a, Angptl4,	24	182	12947	8.89217	0.0409817	55.005	0.999999	1
GOTERM_BP_ALL	GO:0043069~negative regulation of programmed cell death	1	3	0.1	14605, 12575, 57875,	Tsc22d3, Cdkn1a, Angptl4,	24	186	12947	8.70094	0.0426258	56.4546	0.999999	1
GOTERM_BP_ALL	GO:0043065~positive regulation of apoptosis	1	3	0.1	72287, 60599, 235320,	Plekhf1, Trp53inp1, Zbtb16,	24	195	12947	8.29936	0.0464153	59.629	0.999999	1
GOTERM_BP_ALL	GO:0050789~regulation of biological process	1	12	0.4	16601, 14605, 53417, 72287, 69581, 63955, 60599, 12575, 235320, 329416, 57875, 22436,	Klf9, Tsc22d3, Hif3a, Plekhf1, Rhou, Cables1, Trp53inp1, Cdkn1a, Zbtb16, Nostrin, Angptl4, Xdh,	24	3862	12947	1.6762	0.0523968	64.1974	1	1
GOTERM_BP_ALL	GO:0050794~regulation of cellular process	1, 8	11	0.3667	16601, 14605, 53417, 72287, 63955, 60599, 12575, 235320, 329416, 57875, 22436,	Klf9, Tsc22d3, Hif3a, Plekhf1, Cables1, Trp53inp1, Cdkn1a, Zbtb16, Nostrin, Angptl4, Xdh,	24	3509	12947	1.69109	0.0669601	73.3596	1	1
GOTERM_BP_ALL	GO:0022402~cell cycle process	5	4	0.1333	69581, 63955, 60599, 12575,	Rhou, Cables1, Trp53inp1, Cdkn1a,	24	549	12947	3.93048	0.0715958	75.7753	1	1
GOTERM_MF_ALL	GO:0030234~enzyme regulator activity	0	4	0.1333	63955, 74189, 12575, 57875,	Cables1, Phactr3, Cdkn1a, Angptl4,	23	662	14342	3.76777	0.0785945	76.6267	1	1
GOTERM_BP_ALL	GO:0009719~response to endogenous stimulus	0	3	0.1	68465, 12575, 20393,	Adipor2, Cdkn1a, Sgk,	24	266	12947	6.08412	0.0802099	79.7234	1	1
GOTERM_BP_ALL	GO:0048518~positive regulation of biological process	1	5	0.1667	72287, 60599, 12575, 235320, 57875,	Plekhf1, Trp53inp1, Cdkn1a, Zbtb16, Angptl4,	24	960	12947	2.80968	0.0861678	82.0885	1	1
GOTERM_BP_ALL	GO:0050793~regulation of developmental process	6	3	0.1	69581, 235320, 22436,	Rhou, Zbtb16, Xdh,	24	283	12947	5.71864	0.0891935	83.1871	1	1
GOTERM_BP_ALL	GO:0006629~lipid metabolic process	2	4	0.1333	68465, 66853, 57875, 20887,	Adipor2, Pnpla2, Angptl4, Sult1a1,	24	615	12947	3.50867	0.0933968	84.6077	1	1
GOTERM_MF_ALL	GO:0005488~binding	0	20	0.6667	53417, 14605, 16601, 72287, 14229, 63955, 235320, 57875, 20887, 20525, 11486, 381924, 69581, 68465, 74189, 12575, 329416, 20393, 19416, 22436,	Hif3a, Tsc22d3, Klf9, Plekhf1, Fkbp5, Cables1, Zbtb16, Angptl4, Sult1a1, Slc2a1, Ada, Itgad, Rhou, Adipor2, Phactr3, Cdkn1a, Nostrin, Sgk, Rasd1, Xdh,	23	10347	14342	1.20531	0.100505	84.7556	1	1
GOTERM_BP_ALL	GO:0065007~biological regulation	1	12	0.4	16601, 14605, 53417, 72287, 69581, 63955, 60599, 12575, 235320, 329416, 57875, 22436,	Klf9, Tsc22d3, Hif3a, Plekhf1, Rhou, Cables1, Trp53inp1, Cdkn1a, Zbtb16, Nostrin, Angptl4, Xdh,	24	4229	12947	1.53074	0.0942063	84.8679	1	1
GOTERM_MF_ALL	GO:0030528~transcription regulator activity	8	5	0.1667	16601, 14605, 53417, 235320, 329416,	Klf9, Tsc22d3, Hif3a, Zbtb16, Nostrin,	23	1186	14342	2.62886	0.103134	85.5278	1	1
GOTERM_BP_ALL	GO:0002376~immune system process	1	4	0.1333	381924, 12575, 235320, 11486,	Itgad, Cdkn1a, Zbtb16, Ada,	24	687	12947	3.14095	0.120007	91.2828	1	1
GOTERM_BP_ALL	GO:0007049~cell cycle	5	4	0.1333	69581, 63955, 60599, 12575,	Rhou, Cables1, Trp53inp1, Cdkn1a,	24	687	12947	3.14095	0.120007	91.2828	1	1
GOTERM_BP_ALL	GO:0000074~regulation of progression through cell cycle	5	3	0.1	63955, 60599, 12575,	Cables1, Trp53inp1, Cdkn1a,	24	346	12947	4.67738	0.12485	92.1542	1	1
GOTERM_BP_ALL	GO:0009653~anatomical structure morphogenesis	6	5	0.1667	69581, 235320, 71840, 57875, 22436,	Rhou, Zbtb16, Tekt4, Angptl4, Xdh,	24	1101	12947	2.44986	0.126358	92.4082	1	1
GOTERM_BP_ALL	GO:0051726~regulation of cell cycle	5	3	0.1	63955, 60599, 12575,	Cables1, Trp53inp1, Cdkn1a,	24	349	12947	4.63718	0.126628	92.453	1	1
GOTERM_BP_ALL	GO:0007242~intracellular signaling cascade	7	5	0.1667	16601, 68465, 69581, 19416, 74646,	Klf9, Adipor2, Rhou, Rasd1, Spsb1,	24	1153	12947	2.33937	0.142989	94.7394	1	1
GOTERM_BP_ALL	GO:0009987~cellular process	0	23	0.7667	16601, 53417, 14605, 72287, 14229, 63955, 66853, 60599, 235320, 71840, 57875, 20887, 11486, 381924, 69581, 68465, 12575, 329416, 20393, 26939, 19416, 74646, 22436,	Klf9, Hif3a, Tsc22d3, Plekhf1, Fkbp5, Cables1, Pnpla2, Trp53inp1, Zbtb16, Tekt4, Angptl4, Sult1a1, Ada, Itgad, Rhou, Adipor2, Cdkn1a, Nostrin, Sgk, Polr3e, Rasd1, Spsb1, Xdh,	24	11163	12947	1.11149	0.154253	95.9133	1	1
GOTERM_BP_ALL	GO:0000003~reproduction	1	3	0.1	16601, 235320, 22436,	Klf9, Zbtb16, Xdh,	24	420	12947	3.85327	0.170356	97.1684	1	1
GOTERM_BP_ALL	GO:0048522~positive regulation of cellular process	1	4	0.1333	72287, 60599, 12575, 235320,	Plekhf1, Trp53inp1, Cdkn1a, Zbtb16,	24	841	12947	2.56579	0.185071	97.9876	1	1
GOTERM_BP_ALL	GO:0050896~response to stimulus	1	8	0.2667	14605, 53417, 68465, 60599, 12575, 20393, 57875, 11486,	Tsc22d3, Hif3a, Adipor2, Trp53inp1, Cdkn1a, Sgk, Angptl4, Ada,	24	2751	12947	1.56876	0.200567	98.605	1	1
GOTERM_CC_ALL	GO:0043231~intracellular membrane-bound organelle	3	13	0.4333	53417, 16601, 72287, 63955, 14229, 60599, 235320, 74189, 12575, 26939, 20393, 329416, 22436,	Hif3a, Klf9, Plekhf1, Cables1, Fkbp5, Trp53inp1, Zbtb16, Phactr3, Cdkn1a, Polr3e, Sgk, Nostrin, Xdh,	24	6039	13976	1.25357	0.253981	98.8697	1	1
GOTERM_CC_ALL	GO:0043227~membrane-bound organelle	3	13	0.4333	53417, 16601, 72287, 63955, 14229, 60599, 235320, 74189, 12575, 26939, 20393, 329416, 22436,	Hif3a, Klf9, Plekhf1, Cables1, Fkbp5, Trp53inp1, Zbtb16, Phactr3, Cdkn1a, Polr3e, Sgk, Nostrin, Xdh,	24	6044	13976	1.25254	0.255111	98.8956	1	1
GOTERM_BP_ALL	GO:0008283~cell proliferation	1	3	0.1	381924, 12575, 235320,	Itgad, Cdkn1a, Zbtb16,	24	498	12947	3.24975	0.22098	99.1485	1	1
GOTERM_BP_ALL	GO:0048856~anatomical structure development	6	6	0.2	69581, 63955, 235320, 71840, 57875, 22436,	Rhou, Cables1, Zbtb16, Tekt4, Angptl4, Xdh,	24	1884	12947	1.71802	0.235595	99.4068	1	1
GOTERM_CC_ALL	GO:0043229~intracellular organelle	3	14	0.4667	53417, 16601, 72287, 63955, 14229, 60599, 235320, 71840, 74189, 12575, 329416, 26939, 20393, 22436,	Hif3a, Klf9, Plekhf1, Cables1, Fkbp5, Trp53inp1, Zbtb16, Tekt4, Phactr3, Cdkn1a, Nostrin, Polr3e, Sgk, Xdh,	24	6800	13976	1.19892	0.292348	99.496	1	1
GOTERM_CC_ALL	GO:0043226~organelle	3	14	0.4667	53417, 16601, 72287, 63955, 14229, 60599, 235320, 71840, 74189, 12575, 329416, 26939, 20393, 22436,	Hif3a, Klf9, Plekhf1, Cables1, Fkbp5, Trp53inp1, Zbtb16, Tekt4, Phactr3, Cdkn1a, Nostrin, Polr3e, Sgk, Xdh,	24	6804	13976	1.19822	0.293303	99.5063	1	1
GOTERM_BP_ALL	GO:0044255~cellular lipid metabolic process	2	3	0.1	68465, 66853, 20887,	Adipor2, Pnpla2, Sult1a1,	24	533	12947	3.03635	0.244198	99.522	1	1
GOTERM_MF_ALL	GO:0005515~protein binding	0	11	0.3667	381924, 14229, 68465, 63955, 74189, 12575, 235320, 329416, 20393, 57875, 20525,	Itgad, Fkbp5, Adipor2, Cables1, Phactr3, Cdkn1a, Zbtb16, Nostrin, Sgk, Angptl4, Slc2a1,	23	5402	14342	1.26976	0.29252	99.7856	1	1
GOTERM_MF_ALL	GO:0003677~DNA binding	8	5	0.1667	16601, 14605, 53417, 235320, 329416,	Klf9, Tsc22d3, Hif3a, Zbtb16, Nostrin,	23	1847	14342	1.68805	0.312377	99.8707	1	1
GOTERM_MF_ALL	GO:0000166~nucleotide binding	9	5	0.1667	69581, 20393, 20887, 19416, 22436,	Rhou, Sgk, Sult1a1, Rasd1, Xdh,	23	1924	14342	1.62049	0.340624	99.9386	1	1
GOTERM_CC_ALL	GO:0044444~cytoplasmic part	0	7	0.2333	72287, 66853, 57435, 12575, 329416, 20393, 22436,	Plekhf1, Pnpla2, S3-12, Cdkn1a, Nostrin, Sgk, Xdh,	24	3048	13976	1.33738	0.386304	99.943	1	1
GOTERM_BP_ALL	GO:0006350~transcription	8	6	0.2	16601, 14605, 53417, 235320, 329416, 26939,	Klf9, Tsc22d3, Hif3a, Zbtb16, Nostrin, Polr3e,	24	2163	12947	1.49642	0.336863	99.9606	1	1
GOTERM_BP_ALL	GO:0044238~primary metabolic process	8	14	0.4667	53417, 14605, 16601, 14229, 66853, 235320, 57875, 20887, 11486, 68465, 329416, 26939, 20393, 74646,	Hif3a, Tsc22d3, Klf9, Fkbp5, Pnpla2, Zbtb16, Angptl4, Sult1a1, Ada, Adipor2, Nostrin, Polr3e, Sgk, Spsb1,	24	6498	12947	1.16227	0.345423	99.9693	1	1
GOTERM_BP_ALL	GO:0008152~metabolic process	8	15	0.5	53417, 14605, 16601, 14229, 66853, 235320, 57875, 20887, 11486, 68465, 329416, 20393, 26939, 74646, 22436,	Hif3a, Tsc22d3, Klf9, Fkbp5, Pnpla2, Zbtb16, Angptl4, Sult1a1, Ada, Adipor2, Nostrin, Sgk, Polr3e, Spsb1, Xdh,	24	7210	12947	1.12231	0.388934	99.9917	1	1
GOTERM_MF_ALL	GO:0016772~transferase activity, transferring phosphorus-containing groups	0	3	0.1	12575, 20393, 26939,	Cdkn1a, Sgk, Polr3e,	23	974	14342	1.92063	0.446113	99.9972	1	1
GOTERM_MF_ALL	GO:0046872~metal ion binding	1	7	0.2333	16601, 381924, 72287, 12575, 235320, 11486, 22436,	Klf9, Itgad, Plekhf1, Cdkn1a, Zbtb16, Ada, Xdh,	23	3498	14342	1.24784	0.456398	99.998	1	1
GOTERM_BP_ALL	GO:0019222~regulation of metabolic process	8	6	0.2	16601, 14605, 53417, 235320, 329416, 57875,	Klf9, Tsc22d3, Hif3a, Zbtb16, Nostrin, Angptl4,	24	2430	12947	1.332	0.438881	99.9984	1	1
GOTERM_MF_ALL	GO:0043167~ion binding	1	7	0.2333	16601, 381924, 72287, 12575, 235320, 11486, 22436,	Klf9, Itgad, Plekhf1, Cdkn1a, Zbtb16, Ada, Xdh,	23	3574	14342	1.22131	0.479723	99.9991	1	1
GOTERM_MF_ALL	GO:0017076~purine nucleotide binding	9	4	0.1333	69581, 20393, 19416, 22436,	Rhou, Sgk, Rasd1, Xdh,	23	1688	14342	1.47764	0.488251	99.9993	1	1
GOTERM_MF_ALL	GO:0046914~transition metal ion binding	1	5	0.1667	16601, 72287, 12575, 235320, 22436,	Klf9, Plekhf1, Cdkn1a, Zbtb16, Xdh,	23	2332	14342	1.33698	0.490884	99.9994	1	1
GOTERM_CC_ALL	GO:0005623~cell	4	23	0.7667	16601, 53417, 72287, 14229, 63955, 66853, 60599, 235320, 71840, 20887, 20525, 11486, 381924, 68465, 74189, 57435, 12575, 329416, 20393, 26939, 19416, 74646, 22436,	Klf9, Hif3a, Plekhf1, Fkbp5, Cables1, Pnpla2, Trp53inp1, Zbtb16, Tekt4, Sult1a1, Slc2a1, Ada, Itgad, Adipor2, Phactr3, S3-12, Cdkn1a, Nostrin, Sgk, Polr3e, Rasd1, Spsb1, Xdh,	24	13050	13976	1.02633	0.543779	99.9994	1	1
GOTERM_CC_ALL	GO:0044464~cell part	4	23	0.7667	16601, 53417, 72287, 14229, 63955, 66853, 60599, 235320, 71840, 20887, 20525, 11486, 381924, 68465, 74189, 57435, 12575, 329416, 20393, 26939, 19416, 74646, 22436,	Klf9, Hif3a, Plekhf1, Fkbp5, Cables1, Pnpla2, Trp53inp1, Zbtb16, Tekt4, Sult1a1, Slc2a1, Ada, Itgad, Adipor2, Phactr3, S3-12, Cdkn1a, Nostrin, Sgk, Polr3e, Rasd1, Spsb1, Xdh,	24	13050	13976	1.02633	0.543779	99.9994	1	1
GOTERM_BP_ALL	GO:0007165~signal transduction	7	8	0.2667	16601, 53417, 381924, 68465, 69581, 57875, 19416, 74646,	Klf9, Hif3a, Itgad, Adipor2, Rhou, Angptl4, Rasd1, Spsb1,	24	3629	12947	1.18922	0.476369	99.9996	1	1
GOTERM_MF_ALL	GO:0016740~transferase activity	0	4	0.1333	12575, 20393, 26939, 20887,	Cdkn1a, Sgk, Polr3e, Sult1a1,	23	1720	14342	1.45015	0.501417	99.9996	1	1
GOTERM_BP_ALL	GO:0006355~regulation of transcription, DNA-dependent	8	5	0.1667	16601, 14605, 53417, 235320, 329416,	Klf9, Tsc22d3, Hif3a, Zbtb16, Nostrin,	24	1987	12947	1.35747	0.479291	99.9996	1	1
GOTERM_BP_ALL	GO:0006351~transcription, DNA-dependent	8	5	0.1667	16601, 14605, 53417, 235320, 329416,	Klf9, Tsc22d3, Hif3a, Zbtb16, Nostrin,	24	2011	12947	1.34127	0.489285	99.9997	1	1
GOTERM_BP_ALL	GO:0032774~RNA biosynthetic process	8	5	0.1667	16601, 14605, 53417, 235320, 329416,	Klf9, Tsc22d3, Hif3a, Zbtb16, Nostrin,	24	2015	12947	1.33861	0.490944	99.9997	1	1
GOTERM_BP_ALL	GO:0006139~nucleobase, nucleoside, nucleotide and nucleic acid metabolic process	8	7	0.2333	16601, 14605, 53417, 235320, 329416, 26939, 11486,	Klf9, Tsc22d3, Hif3a, Zbtb16, Nostrin, Polr3e, Ada,	24	3150	12947	1.1988	0.501558	99.9998	1	1
GOTERM_BP_ALL	GO:0044237~cellular metabolic process	8	13	0.4333	53417, 14605, 16601, 14229, 66853, 235320, 20887, 11486, 68465, 26939, 20393, 329416, 74646,	Hif3a, Tsc22d3, Klf9, Fkbp5, Pnpla2, Zbtb16, Sult1a1, Ada, Adipor2, Polr3e, Sgk, Nostrin, Spsb1,	24	6487	12947	1.08108	0.504037	99.9998	1	1
GOTERM_MF_ALL	GO:0003824~catalytic activity	0	9	0.3	14229, 69581, 66853, 12575, 20393, 26939, 20887, 11486, 22436,	Fkbp5, Rhou, Pnpla2, Cdkn1a, Sgk, Polr3e, Sult1a1, Ada, Xdh,	23	5040	14342	1.11351	0.532085	99.9999	1	1
GOTERM_BP_ALL	GO:0045449~regulation of transcription	8	5	0.1667	16601, 14605, 53417, 235320, 329416,	Klf9, Tsc22d3, Hif3a, Zbtb16, Nostrin,	24	2092	12947	1.28934	0.52255	99.9999	1	1
GOTERM_MF_ALL	GO:0008270~zinc ion binding	1	4	0.1333	16601, 72287, 12575, 235320,	Klf9, Plekhf1, Cdkn1a, Zbtb16,	23	1874	14342	1.33098	0.562625	100	1	1
GOTERM_BP_ALL	GO:0019219~regulation of nucleobase, nucleoside, nucleotide and nucleic acid metabolic process	8	5	0.1667	16601, 14605, 53417, 235320, 329416,	Klf9, Tsc22d3, Hif3a, Zbtb16, Nostrin,	24	2134	12947	1.26396	0.539478	100	1	1
GOTERM_MF_ALL	GO:0043169~cation binding	1	6	0.2	16601, 381924, 72287, 12575, 235320, 22436,	Klf9, Itgad, Plekhf1, Cdkn1a, Zbtb16, Xdh,	23	3245	14342	1.15297	0.578111	100	1	1
GOTERM_BP_ALL	GO:0007154~cell communication	7	8	0.2667	16601, 53417, 381924, 68465, 69581, 57875, 19416, 74646,	Klf9, Hif3a, Itgad, Adipor2, Rhou, Angptl4, Rasd1, Spsb1,	24	3869	12947	1.11545	0.555288	100	1	1
GOTERM_BP_ALL	GO:0006996~organelle organization and biogenesis	0	3	0.1	72287, 69581, 71840,	Plekhf1, Rhou, Tekt4,	24	1072	12947	1.50968	0.578801	100	1	1
GOTERM_BP_ALL	GO:0010468~regulation of gene expression	8	5	0.1667	16601, 14605, 53417, 235320, 329416,	Klf9, Tsc22d3, Hif3a, Zbtb16, Nostrin,	24	2242	12947	1.20307	0.581819	100	1	1
GOTERM_BP_ALL	GO:0010467~gene expression	8	6	0.2	16601, 14605, 53417, 235320, 329416, 26939,	Klf9, Tsc22d3, Hif3a, Zbtb16, Nostrin, Polr3e,	24	2868	12947	1.12857	0.600083	100	1	1
GOTERM_BP_ALL	GO:0031323~regulation of cellular metabolic process	8	5	0.1667	16601, 14605, 53417, 235320, 329416,	Klf9, Tsc22d3, Hif3a, Zbtb16, Nostrin,	24	2333	12947	1.15615	0.615992	100	1	1
GOTERM_BP_ALL	GO:0006810~transport	11	5	0.1667	72287, 329416, 71840, 20525, 19416,	Plekhf1, Nostrin, Tekt4, Slc2a1, Rasd1,	24	2385	12947	1.13094	0.634839	100	1	1
GOTERM_BP_ALL	GO:0016043~cellular component organization and biogenesis	11	5	0.1667	72287, 69581, 329416, 71840, 19416,	Plekhf1, Rhou, Nostrin, Tekt4, Rasd1,	24	2387	12947	1.12999	0.635554	100	1	1
GOTERM_BP_ALL	GO:0016070~RNA metabolic process	8	5	0.1667	16601, 14605, 53417, 235320, 329416,	Klf9, Tsc22d3, Hif3a, Zbtb16, Nostrin,	24	2429	12947	1.11045	0.650379	100	1	1
GOTERM_MF_ALL	GO:0003676~nucleic acid binding	8	5	0.1667	16601, 14605, 53417, 235320, 329416,	Klf9, Tsc22d3, Hif3a, Zbtb16, Nostrin,	23	2914	14342	1.06995	0.681387	100	1	1
GOTERM_BP_ALL	GO:0051234~establishment of localization	11	5	0.1667	72287, 329416, 71840, 20525, 19416,	Plekhf1, Nostrin, Tekt4, Slc2a1, Rasd1,	24	2454	12947	1.09914	0.659037	100	1	1
GOTERM_CC_ALL	GO:0043234~protein complex	1	3	0.1	381924, 12575, 235320,	Itgad, Cdkn1a, Zbtb16,	24	1626	13976	1.07442	0.766015	100	1	1
GOTERM_MF_ALL	GO:0032553~ribonucleotide binding	9	3	0.1	69581, 20393, 19416,	Rhou, Sgk, Rasd1,	23	1618	14342	1.15618	0.727449	100	1	1
GOTERM_MF_ALL	GO:0032555~purine ribonucleotide binding	9	3	0.1	69581, 20393, 19416,	Rhou, Sgk, Rasd1,	23	1618	14342	1.15618	0.727449	100	1	1
GOTERM_CC_ALL	GO:0005886~plasma membrane	0	3	0.1	381924, 57435, 20525,	Itgad, S3-12, Slc2a1,	24	1745	13976	1.00115	0.800986	100	1	1
GOTERM_BP_ALL	GO:0007275~multicellular organismal development	10	4	0.1333	16601, 63955, 235320, 57875,	Klf9, Cables1, Zbtb16, Angptl4,	24	2082	12947	1.03642	0.739607	100	1	1
GOTERM_BP_ALL	GO:0051179~localization	11	5	0.1667	72287, 329416, 71840, 20525, 19416,	Plekhf1, Nostrin, Tekt4, Slc2a1, Rasd1,	24	2766	12947	0.97516	0.756049	100	1	1
GOTERM_CC_ALL	GO:0032991~macromolecular complex	1	3	0.1	381924, 12575, 235320,	Itgad, Cdkn1a, Zbtb16,	24	1972	13976	0.885903	0.855685	100	1	1
GOTERM_BP_ALL	GO:0048731~system development	10	3	0.1	63955, 235320, 57875,	Cables1, Zbtb16, Angptl4,	24	1602	12947	1.01022	0.796662	100	1	1
GOTERM_BP_ALL	GO:0043283~biopolymer metabolic process	8	7	0.2333	16601, 14605, 53417, 235320, 329416, 20393, 74646,	Klf9, Tsc22d3, Hif3a, Zbtb16, Nostrin, Sgk, Spsb1,	24	4293	12947	0.87962	0.826273	100	1	1
GOTERM_MF_ALL	GO:0016787~hydrolase activity	0	3	0.1	69581, 66853, 11486,	Rhou, Pnpla2, Ada,	23	2087	14342	0.896356	0.850977	100	1	1
GOTERM_BP_ALL	GO:0032501~multicellular organismal process	1, 10	6	0.2	16601, 63955, 12575, 235320, 57875, 22436,	Klf9, Cables1, Cdkn1a, Zbtb16, Angptl4, Xdh,	24	3706	12947	0.873381	0.831437	100	1	1
GOTERM_BP_ALL	GO:0043170~macromolecule metabolic process	8	8	0.2667	16601, 14605, 53417, 14229, 235320, 329416, 20393, 74646,	Klf9, Tsc22d3, Hif3a, Fkbp5, Zbtb16, Nostrin, Sgk, Spsb1,	24	5675	12947	0.76047	0.93642	100	1	1
GOTERM_CC_ALL	GO:0044446~intracellular organelle part	0	3	0.1	60599, 235320, 71840,	Trp53inp1, Zbtb16, Tekt4,	24	2363	13976	0.739314	0.919954	100	1	1
GOTERM_CC_ALL	GO:0044422~organelle part	0	3	0.1	60599, 235320, 71840,	Trp53inp1, Zbtb16, Tekt4,	24	2372	13976	0.736509	0.921072	100	1	1
GOTERM_CC_ALL	GO:0016020~membrane	13	8	0.2667	381924, 68465, 66853, 57435, 329416, 71840, 20525, 19416,	Itgad, Adipor2, Pnpla2, S3-12, Nostrin, Tekt4, Slc2a1, Rasd1,	24	6896	13976	0.675561	0.979859	100	1	1
GOTERM_MF_ALL	GO:0004871~signal transducer activity	0	3	0.1	53417, 381924, 68465,	Hif3a, Itgad, Adipor2,	23	2811	14342	0.665491	0.947726	100	1	1
GOTERM_MF_ALL	GO:0060089~molecular transducer activity	0	3	0.1	53417, 381924, 68465,	Hif3a, Itgad, Adipor2,	23	2811	14342	0.665491	0.947726	100	1	1
GOTERM_BP_ALL	GO:0044267~cellular protein metabolic process	12	3	0.1	14229, 20393, 74646,	Fkbp5, Sgk, Spsb1,	24	2823	12947	0.573282	0.974197	100	1	1
GOTERM_BP_ALL	GO:0044260~cellular macromolecule metabolic process	12	3	0.1	14229, 20393, 74646,	Fkbp5, Sgk, Spsb1,	24	2864	12947	0.565075	0.976119	100	1	1
GOTERM_BP_ALL	GO:0019538~protein metabolic process	12	3	0.1	14229, 20393, 74646,	Fkbp5, Sgk, Spsb1,	24	2963	12947	0.546195	0.980232	100	1	1
GOTERM_CC_ALL	GO:0016021~integral to membrane	13	4	0.1333	381924, 68465, 66853, 20525,	Itgad, Adipor2, Pnpla2, Slc2a1,	24	5244	13976	0.44419	0.997889	100	1	1
GOTERM_CC_ALL	GO:0031224~intrinsic to membrane	13	4	0.1333	381924, 68465, 66853, 20525,	Itgad, Adipor2, Pnpla2, Slc2a1,	24	5263	13976	0.442587	0.99797	100	1	1
GOTERM_CC_ALL	GO:0044425~membrane part	13	4	0.1333	381924, 68465, 66853, 20525,	Itgad, Adipor2, Pnpla2, Slc2a1,	24	5757	13976	0.404609	0.999303	100	1	1

## Sheet: B3
Category	Term	Functional cluster	Count	%	Genes ID	Genes Symbol	List Total	Pop Hits	Pop Total	Fold Enrichment	PValue	FDR%	Benjamini	Bonferroni
GOTERM_BP_ALL	GO:0009653~anatomical structure morphogenesis	3	5	0.2632	18132, 11982, 14623, 71840, 22436,	Notch4, Atp10a, Gjb6, Tekt4, Xdh,	15	1101	12947	3.91977	0.0260737	39.6024	1	1
GOTERM_BP_ALL	GO:0050793~regulation of developmental process	4	3	0.1579	18132, 11982, 22436,	Notch4, Atp10a, Xdh,	15	283	12947	9.14982	0.0364384	50.7577	1	1
GOTERM_MF_ALL	GO:0000287~magnesium ion binding	0	3	0.1579	381924, 217837, 11982,	Itgad, Itpk1, Atp10a,	15	337	14342	8.51157	0.0415815	52.961	1	1
GOTERM_CC_ALL	GO:0005886~plasma membrane	3	5	0.2632	381924, 18132, 57435, 14623, 20525,	Itgad, Notch4, S3-12, Gjb6, Slc2a1,	16	1745	13976	2.50287	0.107324	82.3937	1	1
GOTERM_MF_ALL	GO:0046872~metal ion binding	1	7	0.3684	381924, 18132, 217837, 11982, 12575, 237625, 22436,	Itgad, Notch4, Itpk1, Atp10a, Cdkn1a, Pla2g3, Xdh,	15	3498	14342	1.91336	0.101122	84.9402	1	1
GOTERM_MF_ALL	GO:0043167~ion binding	1	7	0.3684	381924, 18132, 217837, 11982, 12575, 237625, 22436,	Itgad, Notch4, Itpk1, Atp10a, Cdkn1a, Pla2g3, Xdh,	15	3574	14342	1.87267	0.110154	87.4127	1	1
GOTERM_MF_ALL	GO:0005215~transporter activity	3	4	0.2105	11982, 14623, 71840, 20525,	Atp10a, Gjb6, Tekt4, Slc2a1,	15	1240	14342	3.0843	0.114523	88.4661	1	1
GOTERM_BP_ALL	GO:0048856~anatomical structure development	2	5	0.2632	18132, 11982, 14623, 71840, 22436,	Notch4, Atp10a, Gjb6, Tekt4, Xdh,	15	1884	12947	2.29069	0.134693	93.6775	1	1
GOTERM_CC_ALL	GO:0044459~plasma membrane part	3	4	0.2105	381924, 18132, 14623, 20525,	Itgad, Notch4, Gjb6, Slc2a1,	16	1357	13976	2.5748	0.172886	94.5194	1	1
GOTERM_BP_ALL	GO:0032502~developmental process	3, 4	6	0.3158	18132, 11982, 14623, 12575, 71840, 22436,	Notch4, Atp10a, Gjb6, Cdkn1a, Tekt4, Xdh,	15	2765	12947	1.87298	0.160574	96.4585	1	1
GOTERM_MF_ALL	GO:0003824~catalytic activity	2	8	0.4211	217837, 14229, 11982, 18230, 12575, 237625, 20887, 22436,	Itpk1, Fkbp5, Atp10a, Nxn, Cdkn1a, Pla2g3, Sult1a1, Xdh,	15	5040	14342	1.51767	0.186561	97.444	1	1
GOTERM_MF_ALL	GO:0005509~calcium ion binding	0	3	0.1579	381924, 18132, 237625,	Itgad, Notch4, Pla2g3,	15	821	14342	3.49379	0.189406	97.5982	1	1
GOTERM_MF_ALL	GO:0022857~transmembrane transporter activity	0	3	0.1579	11982, 14623, 20525,	Atp10a, Gjb6, Slc2a1,	15	843	14342	3.40261	0.197314	97.982	1	1
GOTERM_MF_ALL	GO:0000166~nucleotide binding	2	4	0.2105	217837, 11982, 20887, 22436,	Itpk1, Atp10a, Sult1a1, Xdh,	15	1924	14342	1.9878	0.287386	99.7562	1	1
GOTERM_MF_ALL	GO:0043169~cation binding	4	5	0.2632	381924, 18132, 12575, 237625, 22436,	Itgad, Notch4, Cdkn1a, Pla2g3, Xdh,	15	3245	14342	1.47324	0.394214	99.9864	1	1
GOTERM_MF_ALL	GO:0030554~adenyl nucleotide binding	2	3	0.1579	217837, 11982, 22436,	Itpk1, Atp10a, Xdh,	15	1386	14342	2.06955	0.398049	99.9878	1	1
GOTERM_CC_ALL	GO:0005622~intracellular	4	11	0.5789	53417, 18132, 217837, 14229, 57435, 18230, 12575, 71840, 20887, 20525, 22436,	Hif3a, Notch4, Itpk1, Fkbp5, S3-12, Nxn, Cdkn1a, Tekt4, Sult1a1, Slc2a1, Xdh,	16	8577	13976	1.12026	0.446267	99.9882	1	1
GOTERM_MF_ALL	GO:0005488~binding	1	12	0.6316	53417, 381924, 18132, 217837, 14229, 11982, 14623, 12575, 237625, 20887, 20525, 22436,	Hif3a, Itgad, Notch4, Itpk1, Fkbp5, Atp10a, Gjb6, Cdkn1a, Pla2g3, Sult1a1, Slc2a1, Xdh,	15	10347	14342	1.10888	0.423403	99.9943	1	1
GOTERM_CC_ALL	GO:0005737~cytoplasm	0	7	0.3684	53417, 14229, 57435, 12575, 20887, 20525, 22436,	Hif3a, Fkbp5, S3-12, Cdkn1a, Sult1a1, Slc2a1, Xdh,	16	5208	13976	1.17406	0.50968	99.9982	1	1
GOTERM_CC_ALL	GO:0043234~protein complex	5	3	0.1579	381924, 14623, 12575,	Itgad, Gjb6, Cdkn1a,	16	1626	13976	1.61162	0.53481	99.9992	1	1
GOTERM_CC_ALL	GO:0044424~intracellular part	4	10	0.5263	53417, 18132, 14229, 57435, 18230, 12575, 71840, 20887, 20525, 22436,	Hif3a, Notch4, Fkbp5, S3-12, Nxn, Cdkn1a, Tekt4, Sult1a1, Slc2a1, Xdh,	16	8117	13976	1.07614	0.549528	99.9995	1	1
GOTERM_MF_ALL	GO:0017076~purine nucleotide binding	2	3	0.1579	217837, 11982, 22436,	Itpk1, Atp10a, Xdh,	15	1688	14342	1.69929	0.503307	99.9996	1	1
GOTERM_MF_ALL	GO:0016740~transferase activity	0	3	0.1579	217837, 12575, 20887,	Itpk1, Cdkn1a, Sult1a1,	15	1720	14342	1.66767	0.513886	99.9997	1	1
GOTERM_BP_ALL	GO:0006810~transport	6	4	0.2105	76574, 11982, 71840, 20525,	Mfsd2, Atp10a, Tekt4, Slc2a1,	15	2385	12947	1.4476	0.491162	99.9997	1	1
GOTERM_BP_ALL	GO:0065007~biological regulation	4	6	0.3158	53417, 18132, 11982, 18230, 12575, 22436,	Hif3a, Notch4, Atp10a, Nxn, Cdkn1a, Xdh,	15	4229	12947	1.22459	0.502913	99.9998	1	1
GOTERM_BP_ALL	GO:0051234~establishment of localization	6	4	0.2105	76574, 11982, 71840, 20525,	Mfsd2, Atp10a, Tekt4, Slc2a1,	15	2454	12947	1.4069	0.51205	99.9999	1	1
GOTERM_CC_ALL	GO:0005634~nucleus	4	5	0.2632	53417, 18132, 14229, 18230, 12575,	Hif3a, Notch4, Fkbp5, Nxn, Cdkn1a,	16	3823	13976	1.14243	0.620536	100	1	1
GOTERM_CC_ALL	GO:0032991~macromolecular complex	5	3	0.1579	381924, 14623, 12575,	Itgad, Gjb6, Cdkn1a,	16	1972	13976	1.32885	0.646352	100	1	1
GOTERM_BP_ALL	GO:0030154~cell differentiation	4	3	0.1579	18132, 12575, 22436,	Notch4, Cdkn1a, Xdh,	15	1725	12947	1.5011	0.574324	100	1	1
GOTERM_BP_ALL	GO:0048869~cellular developmental process	4	3	0.1579	18132, 12575, 22436,	Notch4, Cdkn1a, Xdh,	15	1725	12947	1.5011	0.574324	100	1	1
GOTERM_CC_ALL	GO:0016020~membrane	3	8	0.4211	381924, 76574, 18132, 11982, 57435, 14623, 71840, 20525,	Itgad, Mfsd2, Notch4, Atp10a, S3-12, Gjb6, Tekt4, Slc2a1,	16	6896	13976	1.01334	0.678141	100	1	1
GOTERM_MF_ALL	GO:0016787~hydrolase activity	0	3	0.1579	217837, 11982, 237625,	Itpk1, Atp10a, Pla2g3,	15	2087	14342	1.37441	0.625754	100	1	1
GOTERM_BP_ALL	GO:0051179~localization	6	4	0.2105	76574, 11982, 71840, 20525,	Mfsd2, Atp10a, Tekt4, Slc2a1,	15	2766	12947	1.2482	0.601848	100	1	1
GOTERM_MF_ALL	GO:0005515~protein binding	5	6	0.3158	381924, 18132, 14229, 14623, 12575, 20525,	Itgad, Notch4, Fkbp5, Gjb6, Cdkn1a, Slc2a1,	15	5402	14342	1.06198	0.657187	100	1	1
GOTERM_BP_ALL	GO:0050789~regulation of biological process	4	5	0.2632	53417, 18132, 11982, 12575, 22436,	Hif3a, Notch4, Atp10a, Cdkn1a, Xdh,	15	3862	12947	1.11747	0.639705	100	1	1
GOTERM_CC_ALL	GO:0016021~integral to membrane	3	6	0.3158	381924, 76574, 18132, 11982, 14623, 20525,	Itgad, Mfsd2, Notch4, Atp10a, Gjb6, Slc2a1,	16	5244	13976	0.999428	0.720556	100	1	1
GOTERM_CC_ALL	GO:0031224~intrinsic to membrane	3	6	0.3158	381924, 76574, 18132, 11982, 14623, 20525,	Itgad, Mfsd2, Notch4, Atp10a, Gjb6, Slc2a1,	16	5263	13976	0.99582	0.724211	100	1	1
GOTERM_CC_ALL	GO:0005623~cell	0	15	0.7895	53417, 18132, 14229, 217837, 11982, 18230, 71840, 20525, 20887, 381924, 76574, 57435, 14623, 12575, 22436,	Hif3a, Notch4, Fkbp5, Itpk1, Atp10a, Nxn, Tekt4, Slc2a1, Sult1a1, Itgad, Mfsd2, S3-12, Gjb6, Cdkn1a, Xdh,	16	13050	13976	1.00402	0.738261	100	1	1
GOTERM_CC_ALL	GO:0044464~cell part	0	15	0.7895	53417, 18132, 14229, 217837, 11982, 18230, 71840, 20525, 20887, 381924, 76574, 57435, 14623, 12575, 22436,	Hif3a, Notch4, Fkbp5, Itpk1, Atp10a, Nxn, Tekt4, Slc2a1, Sult1a1, Itgad, Mfsd2, S3-12, Gjb6, Cdkn1a, Xdh,	16	13050	13976	1.00402	0.738261	100	1	1
GOTERM_BP_ALL	GO:0009987~cellular process	0	13	0.6842	53417, 18132, 14229, 217837, 11982, 18230, 71840, 20887, 237625, 381924, 14623, 12575, 22436,	Hif3a, Notch4, Fkbp5, Itpk1, Atp10a, Nxn, Tekt4, Sult1a1, Pla2g3, Itgad, Gjb6, Cdkn1a, Xdh,	15	11163	12947	1.00517	0.697883	100	1	1
GOTERM_CC_ALL	GO:0044425~membrane part	3	6	0.3158	381924, 76574, 18132, 11982, 14623, 20525,	Itgad, Mfsd2, Notch4, Atp10a, Gjb6, Slc2a1,	16	5757	13976	0.91037	0.809458	100	1	1
GOTERM_CC_ALL	GO:0043229~intracellular organelle	4	7	0.3684	53417, 18132, 14229, 18230, 12575, 71840, 22436,	Hif3a, Notch4, Fkbp5, Nxn, Cdkn1a, Tekt4, Xdh,	16	6800	13976	0.899191	0.823267	100	1	1
GOTERM_CC_ALL	GO:0043226~organelle	4	7	0.3684	53417, 18132, 14229, 18230, 12575, 71840, 22436,	Hif3a, Notch4, Fkbp5, Nxn, Cdkn1a, Tekt4, Xdh,	16	6804	13976	0.898663	0.823848	100	1	1
GOTERM_BP_ALL	GO:0008152~metabolic process	8	8	0.4211	53417, 18132, 217837, 14229, 18230, 237625, 20887, 22436,	Hif3a, Notch4, Itpk1, Fkbp5, Nxn, Pla2g3, Sult1a1, Xdh,	15	7210	12947	0.957707	0.75831	100	1	1
GOTERM_MF_ALL	GO:0004871~signal transducer activity	7	3	0.1579	53417, 381924, 18132,	Hif3a, Itgad, Notch4,	15	2811	14342	1.02042	0.792015	100	1	1
GOTERM_MF_ALL	GO:0060089~molecular transducer activity	7	3	0.1579	53417, 381924, 18132,	Hif3a, Itgad, Notch4,	15	2811	14342	1.02042	0.792015	100	1	1
GOTERM_BP_ALL	GO:0050794~regulation of cellular process	4	4	0.2105	53417, 18132, 12575, 22436,	Hif3a, Notch4, Cdkn1a, Xdh,	15	3509	12947	0.983908	0.775373	100	1	1
GOTERM_CC_ALL	GO:0043231~intracellular membrane-bound organelle	4	6	0.3158	53417, 18132, 14229, 18230, 12575, 22436,	Hif3a, Notch4, Fkbp5, Nxn, Cdkn1a, Xdh,	16	6039	13976	0.867859	0.849447	100	1	1
GOTERM_CC_ALL	GO:0043227~membrane-bound organelle	4	6	0.3158	53417, 18132, 14229, 18230, 12575, 22436,	Hif3a, Notch4, Fkbp5, Nxn, Cdkn1a, Xdh,	16	6044	13976	0.867141	0.8501	100	1	1
GOTERM_CC_ALL	GO:0044444~cytoplasmic part	0	3	0.1579	57435, 12575, 22436,	S3-12, Cdkn1a, Xdh,	16	3048	13976	0.859744	0.870715	100	1	1
GOTERM_BP_ALL	GO:0032501~multicellular organismal process	3, 4	4	0.2105	18132, 14623, 12575, 22436,	Notch4, Gjb6, Cdkn1a, Xdh,	15	3706	12947	0.931606	0.810884	100	1	1
GOTERM_BP_ALL	GO:0007154~cell communication	3, 7	4	0.2105	53417, 381924, 18132, 14623,	Hif3a, Itgad, Notch4, Gjb6,	15	3869	12947	0.892358	0.837029	100	1	1
GOTERM_BP_ALL	GO:0044237~cellular metabolic process	8	6	0.3158	53417, 18132, 217837, 14229, 237625, 20887,	Hif3a, Notch4, Itpk1, Fkbp5, Pla2g3, Sult1a1,	15	6487	12947	0.798335	0.911602	100	1	1
GOTERM_BP_ALL	GO:0044238~primary metabolic process	8	6	0.3158	53417, 18132, 217837, 14229, 237625, 20887,	Hif3a, Notch4, Itpk1, Fkbp5, Pla2g3, Sult1a1,	15	6498	12947	0.796984	0.912625	100	1	1
GOTERM_BP_ALL	GO:0007165~signal transduction	7	3	0.1579	53417, 381924, 18132,	Hif3a, Itgad, Notch4,	15	3629	12947	0.71353	0.935554	100	1	1
GOTERM_BP_ALL	GO:0043170~macromolecule metabolic process	8	4	0.2105	53417, 18132, 217837, 14229,	Hif3a, Notch4, Itpk1, Fkbp5,	15	5675	12947	0.608376	0.979107	100	1	1
