# Supplementary material for: The dissection of transcriptional modules regulated by various drugs of abuse in the mouse striatum
Source: Genome Biol. 2010 May 4;11(5):R48. doi: 10.1186/gb-2010-11-5-r48 (PMC2898085; doi:10.1186/gb-2010-11-5-r48)
Supplement: Additional file 8 — A table listing the complete results of the literature mining presented in the manuscript. The analyses were performed on lists of genes that correspond to patterns A, B1, B2 and B3. The genes are listed in Additional file 2. Selected results are presented in Table 1. [file gb-2010-11-5-r48-S8.XLS]

## Sheet: A
Number of genes in Pattern B2	DataSet Name	DataSet ID (list)	Number of common genes	Common genes	Pval	CorrectedPvalue	Bonf. Corrected P value	Number of all genes in the DataSet	All genes in the DataSet
39	Cocaine Upregulated 1h	Rodriguez (2009) (1)	16	Midn, Dnajb5, Rnd3, Egr1, Egr2, Hbegf, Arc, Tmem46, Fosb, Dusp1, Gpr3, Per1, Fos, Mest, Junb, Dusp6,	1.051e-39	1.332e-36	1.33162e-36	34	1810007M14Rik, Arc, Arl4d, BC049807, Baiap2, Bhlhb2, Btg2, Dnajb5, Dusp1, Dusp6, Egr1, Egr2, Fos, Fosb, Frmd6, Gadd45b, Gpr3, Hbegf, Irs2, Jhdm1d, Junb, Mest, Midn, Nab2, Nr4a1, Pcyt1a, Per1, Ptpn5, Rgs2, Rnd3, Sertad1, Slc25a25, Slc41a1, Tmem46,
39	Cocaine Upregulated	Lamberger, 2008 (1)	14	Midn, Dnajb5, Rnd3, Egr1, Egr2, Hbegf, Arc, Dusp1, Dusp14, Per1, Fos, Mest, Junb, Dusp6,	5.941e-33	3.764e-30	7.52725e-30	38	Arc, BC049807, Bhlhb2, Dnajb5, Dusp1, Dusp14, Dusp6, Egr1, Egr2, Fos, Frmd6, Gadd45b, Gadd45g, Gpr19, Hbegf, Hspa4, Ina, Irs2, Jun, Junb, Mcl1, Mest, Midn, Mknk2, Mns1, Mnt, Nab2, Nr4a1, Pdxk, Per1, Ppm1d, Rgs2, Rnd3, Sertad1, Siah2, Sstr2, Tiparp, Vegfa,
39	Cocaine Induced IEGs	Berke, 1998 (1)	9	Fosb, Dusp1, Fosl2, Egr1, Egr2, Fos, Arc, Crem, Junb,	8.127e-23	3.432e-20	1.02969e-19	22	2210008N01Rik, Arc, Ccnl1, Ccnl2, Crem, Dclk1, Ddit3, Dusp1, Egr1, Egr2, Egr3, Fos, Fosb, Fosl2, Homer1, Jun, Junb, Mars, Nr4a1, Ptgs2, Rheb, Tac1,
39	METH responsive genes in the rat striatum	Jayanthi 2009 (3)	14	Egr1, Junb, Snf1lk, Dnajb5, Dnajb1, Bcl6, Plk3, Dusp1, Npas4, Egr2, Dusp14, Per2, Arc, Crem,	3.296e-16	1.044e-13	4.17603e-13	419	0610009O03Rik, 1110051B16Rik, 1200016B10Rik, 1520402A15Rik, 1700021P22Rik, 1700026L06Rik, 1810012P15Rik, 1810054D07Rik, 2210008N01Rik, 2310014L17Rik, 2600010E01Rik, 2610019A05Rik, 2610019F03Rik, 2610528J11Rik, 2810048G17Rik, 2810417H13Rik, 2900024C23Rik, 4921510J17Rik, 4930432K21Rik, 4930453N24Rik, 4930505D03Rik, 5031410I06Rik, 5830404H04Rik, 6330500D04Rik, 9330176C04Rik, 9930012K11Rik, A830091I1…
39	Kainic Acid Upregulated	Lamberger, 2008 (4)	7	Egr1, Egr2, Fosb, Dusp1, Dnajb1, Fos, Dusp6,	2.32e-15	5.88e-13	2.93944e-12	37	2210008N01Rik, 4933428G09Rik, Atf3, Bcl2a1a, Bcl2a1b, Bcl2a1c, Bcl2a1d, Btg2, Cebpb, Cyr61, Dnajb1, Dusp1, Dusp6, Egr1, Egr2, Errfi1, Fos, Fosb, Gadd45g, Gem, Gpr19, Ier3, Jun, Klf4, Myd116, Nfil3, Nfkbiz, Nr4a1, Pim3, Plk2, Ptgs2, Rasl11b, Sertad1, Slc16a1, Tob1, Zfp36, Zfp36l2,
39	IEGs in hippocampus	Worley, 1990 (1)	5	Egr2, Fos, Arc, Junb, Egr1,	1.223e-14	2.583e-12	1.54954e-11	11	Arc, Egr1, Egr2, Egr3, Fos, Homer1, Jun, Junb, Nptx2, Ptgs2, Rheb,
39	Domoic Acid 0.5 1h	Ryan, 2005 (1)	6	Egr1, Egr2, Arc, Fos, Junb, Dusp6,	1.946e-14	3.523e-12	2.46558e-11	25	Arc, Btg2, Cebpb, Cirbp, Cstad, Cyr61, Dusp6, Egr1, Egr2, Fbxo33, Fos, Gadd45b, Gadd45g, Ier2, Ifrd1, Jun, Junb, Klf4, Nr4a1, Odf2, Ppp1r14c, Proz, Rbm3, Rgs2, S100a9,
39	Genes inuced by forskolin in PC12 cells	Impey, 2004 (1)	5	Fos, Dusp1, Snf1lk, Arc, Junb,	2.444e-14	3.87e-12	3.09655e-11	12	Arc, Bhlhb3, Btg2, Ddit4, Dusp1, Fos, Hes1, Igf1, Junb, Klf4, Pvr, Snf1lk,
39	Morphine Regulated	Sanchis-Segura 2009 (1)	9	Bcl6, Fosb, Per1, Fos, Snf1lk, Arc, Dusp1, Npas4, Gpr3,	1.023e-13	1.44e-11	1.29614e-10	147	1110032E23Rik, 2010002N04Rik, 2310007D09Rik, 2310016C16Rik, 2610044O15Rik, 5730403M16Rik, 6430550H21Rik, 8430416H19Rik, 9430020K01Rik, AB041803, Adamts1, Adipor2, Ak7, Arc, Arl4d, Asah3l, Bbox1, Bcl6, Bmp2, Btg2, Cab39l, Calb2, Calml4, Camk1g, Ccdc135, Cckbr, Cdc42ep1, Cdc42ep2, Cdh19, Cdh9, Cdkn1a, Chchd2, Cldn1, Cldn2, Cldn5, Clic6, Cry1, Cxcl12, D19Ertd652e, Dclre1b, Ddit4, Dusp1, Dyrk3, Eif2c…
39	Cancer related genes that are also transcription factors	BRENTANI_TRANSCRIPTION_FACTORS	7	Fosl2, Bcl6, Egr1, Srf, Junb, Fosb, Fos,	1.716e-13	2.174e-11	2.17417e-10	61	Aatf, Ahr, Atf1, Bcl6, Cbfa2t3h, Cbfb, Cebpa, Dpf2, Egr1, Egr3, Ehf, Ets1, Ets2, Etv1, Etv3, Etv6, Fli1, Fos, Fosb, Fosl1, Fosl2, Foxd2, Foxf1a, Gli2, Gli3, Irf4, Jun, Junb, Litaf, Lmo1, Maf, Mafg, Myb, Mybl1, Mybl2, Myc, Mycn, Mycs, Myod1, Nfkb2, Nme2, Pax7, Pbx1, Pbx2, Pml, Ppara, Rel, Rela, Relb, Runx1, Rxra, Sfpi1, Smarca4, Srf, Stat3, Stat5a, Stat5b, Stat6, Tcf7l2, Tlx1, Wt1,
39	Cocaine induced, day 3	Yuferov, 2003 (2)	5	Egr1, Egr2, Per2, Fos, Arc,	2.106e-13	2.426e-11	2.6683e-10	16	Arc, Cox6a1, Egr1, Egr2, Fos, Gpx4, Homer1, Ndufa1, Ndufa5, Ndufa6, Nr4a1, Nr4a3, Per2, Sstr2, Syt4, Uqcrfs1,
39	Genes proposed by Nordheim & Kandel	Etkin, 2006 (1)	5	Fosb, Egr2, Fos, Arc, Crem,	4.87e-13	5.142e-11	6.17029e-10	18	2210008N01Rik, Arc, Bdnf, Cdk5, Cltc, Crem, Egr2, Fos, Fosb, Itpr1, Jun, Nfil3, Ngfb, Nr4a1, Ptgs1, Ryr1, Ryr3, Sdc4,
39	MsigDB	BOQUEST_CD31PLUS_VS_CD31MINUS_UP	10	Egr1, Junb, Fosb, Dusp1, Hbegf, Egr2, Per2, Pfkfb3, Crem, Dnajb1,	4.036e-12	3.933e-10	5.11361e-09	297	2810417H13Rik, 4931406P16Rik, Abcc4, Abcg1, Ablim3, Acly, Actc1, Adam10, Adam12, Adrb2, Agtr1a, Agtr1b, Alcam, Aldh1a2, Angpt2, Ap2s1, Apoc1, Aqp1, Arhgap6, Arhgdib, Arhgef15, Asns, Atf3, Atf5, BC055107, BE649362, Bax, Bcar3, Bche, Bhlhb2, Bmp2, Bst2, Btg2, Calu, Car4, Cd14, Cd83, Cd9, Cd93, Cdc2a, Cdh2, Cdh5, Cfi, Cflar, Cldn5, Clec3b, Coch, Col11a1, Col15a1, Comp, Cpe, Cpvl, Crem, Crlf1, Csf3, …
39	SRF regulated	Rodriguez (2009) (4)	3	Egr2, Rnd3, Egr1,	1.003e-11	9.079e-10	1.2708e-08	4	Btg2, Egr1, Egr2, Rnd3,
39	CRE containing genes	Lonze, 2002 (1)	6	Egr1, Egr2, Crem, Per1, Per2, Fos,	6.83e-11	5.769e-09	8.65361e-08	74	2210008N01Rik, Aanat, Ache, Adcyap1, Adra1b, Adra2b, Aqp2, Atf3, Atp1a1, Avp, Bdnf, Calca, Cck, Ccna2, Cdh1, Cebpb, Cftr, Cga, Chga, Chgb, Creb1, Crem, Crh, Ctf1, Cycs, Dbh, Egr1, Egr2, Eno2, Flt1, Fn1, Fos, Gabra1, Gal, Galr1, Gcg, Glul, Gnrhr, Grpr, Hk2, Hmox1, Icam1, Igf1, Inha, Lep, Nefl, Nf1, Nos1, Ntrk2, Nts, Pck1, Pdyn, Per1, Per2, Ptgs2, Scg2, Sgk, Slc18a2, Slc2a2, Slc6a2, Sod2, Sst, Sstr…
39	MsigDB	JECHLINGER_EMT_DN	5	Bcl6, Egr1, Egr2, Fosb, Dusp1,	7.052e-11	5.584e-09	8.93488e-08	38	Actn4, Amd1, Atf3, Atp1a1, Bcl6, Cdh1, Ctgf, Ctsh, Dusp1, Egr1, Egr2, F3, Fbp2, Flna, Fosb, Grb7, Hmmr, Itgb5, Itpr1, Jup, Kitl, Klf2, Myh9, Nnt, Numb, Padi2, Pkp1, Rara, Serpinb5, Sgk, Stat5a, Tacstd1, Tgfb3, Tgm2, Thbs1, Tiam1, Timp3, Vamp8,
39	Cocaine induced, day 1	Yuferov, 2003 (1)	4	Egr1, Egr2, Fos, Arc,	7.147e-11	5.327e-09	9.05525e-08	16	Arc, BE649362, Btrc, Drd1a, Egr1, Egr2, Fos, Gria2, Homer1, Nfia, Nr4a1, Nr4a3, Ppp1cb, Rasa2, Sstr2, Vdac1,
39	Genes selected in supervised analyses to discriminate cells expressing activated H-Ras oncogene from control cells expressing GFP.	RAS_ONCOGENIC_SIGNATURE	8	Bcl6, Egr1, Junb, Dusp6, Fos, Dusp1, Hbegf, Spry4,	2.486e-10	1.75e-08	3.14976e-07	226	1190005I06Rik, 3110062M04Rik, 4732473B16Rik, 5730419I09Rik, 9030611O19Rik, 9130008F23Rik, A530045L16Rik, Abca1, Acot7, Adam8, Adamts5, Adrb2, Akap12, Angptl4, Arg2, Arhgap25, Arhgap27, Arhgef9, Arntl2, Atp2b1, B3gnt5, BC030396, Bcl6, Bmp2, Calu, Casp1, Casp2, Ccl20, Ccna1, Ccnl1, Cd55, Cdcp1, Chst11, Clcf1, Col12a1, Col27a1, Csnk1d, Csnk1e, Cxcl1, Cxcl5, Cyp1b1, Cyp27b1, Cyp2r1, D17Wsu104e, Daf2,…
39	MsigDB	EMT_DN	5	Bcl6, Egr1, Egr2, Dusp1, Fosb,	4.521e-10	3.015e-08	5.72811e-07	51	2310021P13Rik, Atf3, Atp1a1, Bcl6, Car2, Cdh1, Chka, Ctgf, Ctnnd1, Ctsh, Cyp2f2, Dusp1, Egr1, Egr2, F3, Fbp2, Flna, Fosb, Grb7, Hmmr, Id1, Id2, Id4, Itgb5, Itpr1, Jup, Klf10, Klf2, Krt14, Myh9, Nnt, Nrp1, Numb, Padi2, Pcx, Pkp1, Plk2, Prkcz, Rara, Sat1, Serpinb5, Sgk, Stat5a, Tacstd1, Tgfb3, Tgm2, Thbs1, Tiam1, Timp3, Tsc22d1, Vamp8,
39	Complete list of differentially regulated C/EBP-target genes, sorted by P-value	GERY_CEBP_TARGETS	6	Junb, Per2, Fos, Dusp1, Hbegf, Dnajb1,	1.152e-09	7.296e-08	1.45958e-06	110	Abca1, Abcd2, Abhd5, Acsl1, Acta2, Adssl1, Aldh3a1, Angptl4, Apbb1ip, Atf3, Bag3, Baiap2, Bckdhb, Btg2, C3, Cd47, Cd68, Chordc1, Clu, Crabp2, Cryab, Cxcl1, Cxcl5, Cyb5r1, Dbp, Dcn, Ddit3, Dnajb1, Dnajb9, Dusp1, Echs1, Elovl6, Ereg, Fgf7, Fhl2, Fos, Foxf2, Foxg1, Gadd45b, Gadd45g, Gch1, Gipc2, Gla, Glrx1, Grem2, Hbegf, Hgf, Hipk1, Hmgcr, Hmox1, Hp, Hspa1a, Hspa1b, Htatip2, Id2, Id3, Ier2, Ifrd1, I…
39	MsigDB	CHEN_HOXA5_TARGETS_UP	7	Egr1, Junb, Dusp6, Fosb, Fos, Fosl2, Crem,	1.715e-09	1.034e-07	2.1729e-06	189	1110019K23Rik, 2310004I24Rik, 2310021P13Rik, 2610024E20Rik, 2700050L05Rik, 2810012G03Rik, 2810403A07Rik, 4932411N23Rik, 4933421E11Rik, 5830411G16Rik, 6330407G11Rik, Agtpbp1, Akap10, Alg13, Arid4b, Arih1, Arntl, Asns, Atf3, BC003331, BC005537, Bach1, Bcl10, Bdkrb1, Birc2, Birc3, Btn2a2, C87436, Cab39, Cars, Casp3, Ccnl1, Ccnt2, Cdk7, Cdkn2aip, Cebpb, Cebpg, Cenpc1, Chac1, Chd9, Clk1, Clk4, Cnot2, …
39	Dexamethasone Upregulated 1h	Stojadinovic, 2006 (1)	3	Per1, Dusp1, Bcl6,	2.09e-09	1.204e-07	2.64803e-06	10	Bcl6, Cdkn1c, Dusp1, Glul, Klf9, Nfkbia, Per1, Rgs2, Rrad, Zfp36,
39	Hippocampus specific genes	Rodriguez, unpublished (1)	4	Fosl2, AY078069, Dnajb1, Snf1lk,	3.225e-09	1.777e-07	4.08607e-06	32	2210008N01Rik, 4933428G09Rik, AY078069, Atf3, Axud1, BE649362, Bcl2a1a, Bcl2a1b, Bcl2a1d, Cebpb, Cpeb1, Cyr61, Dnajb1, Egr3, Fbxo33, Fosl2, Gem, Ier3, Klf4, Maff, Myd116, Nfil3, Pim3, Plk2, Ptgs2, Slc16a1, Snf1lk, Spry2, Tob1, Trib1, Ubc, Zfp36,
39	MsigDB	LVAD_HEARTFAILURE_UP	5	Fosl2, Bcl6, Rnd3, Dnajb5, Per1,	1.049e-08	5.539e-07	1.32908e-05	85	1190002H23Rik, 2010111I01Rik, 8430408G22Rik, Acta1, Adfp, Agtr1a, Agtr1b, Amd1, Ankrd1, Ankrd2, Atf3, BC054438, Bcl6, Btg2, Cald1, Cdc42ep4, Cdkn1a, Chst3, Clu, Cnn1, Csdc2, Ctgf, Cyp4b1, Cyr61, Ddit4, Dixdc1, Dnajb5, Dock9, Elf1, Fhl1, Fkbp5, Flnc, Fndc3b, Fosl2, Foxo3a, Fstl3, Gadd45b, Gadd45g, Glul, Gm288, Hyal2, Ier5, Insr, Irs2, Jun, Kcnk1, Klf2, Klf9, Mapre2, Mettl7a, Mfap4, Mthfd2, Myom1, …
39	Regulated by UV-B light in normal human epidermal keratinocytes, cluster 3	UVB_NHEK3_C3	3	Dusp1, Rnd3, Hbegf,	1.349e-08	6.839e-07	1.70918e-05	15	Atf3, Atp6v0d1, Brd2, Dusp1, Eif2s1, H2afx, Hbegf, Hist2h2aa1, Ier3, Mad2l1bp, Myd88, Phlda2, Rnd3, Sox9, Tax1bp3,
39	SCH23390 sensitive METH responsive genes in the rat striatum	Jayanthi 2009 (2)	4	Dnajb5, Plk3, Dusp14, Dnajb1,	2.155e-08	1.05e-06	2.73039e-05	46	1810054D07Rik, 2310014L17Rik, 5031410I06Rik, Angel1, Armet, Baz1a, Btaf1, C1ql1, Cdc42ep3, Chordc1, Col4a3bp, Dmkn, Dnajb1, Dnajb5, Dusp14, EG623898, ENSMUSG00000033219, Gadd45g, Gem, Hsf2bp, Iqcf1, Jmjd3, Klhl15, L3mbtl, LOC332934, Map3k7, Neurl2, Obsl1, P4ha2, Pcyox1l, Pik3r5, Plk3, Rbm3, Rnf31, Six4, Spag9, Speer2, Speer4b, Speer4c, Speer4d, Speer4f, Tiparp, Tmepai, Usp38, Ybx1, Zfp324,
39	Striatum specific genes	Rodriguez, unpublished (2)	3	Dnajb5, Dusp14, Arc,	3.013e-08	1.414e-06	3.81747e-05	18	Arc, BC049807, Bhlhb2, Dnajb5, Dusp14, Hspa4, Ina, Klf5, Mcl1, Mknk2, Mns1, Mnt, Nab2, Pdxk, Ppm1d, Sstr2, Stat6, Vegfa,
39	Up-regulated in the nucleus accumbens of mice after 4 weeks of cocaine treatment	COCAINE_BRAIN_4WKS_UP	4	Dusp1, Dusp6, Dnajb1, Per1,	7.088e-08	3.207e-06	8.9805e-05	58	1110019N10Rik, Aass, Actr1a, Akap8, Ankhd1, Apoh, Blk, C2, Camk2a, Capn6, Ccdc6, Cfl2, Clk1, Corin, Coro2b, Dclre1a, Dnajb1, Dnajc5, Dusp1, Dusp6, Eif2c2, Epb4.1, Fmr1nb, Fndc1, Freq, Gif, Gpaa1, Gpm6b, Guca2a, Il1r2, Inhbc, Kif1b, Kin, Klf10, Klf4, Klf5, Nell2, Nfatc2, Nusap1, P4ha1, Papola, Pbx1, Pdpk1, Pdxk, Per1, She, Sirt1, Slc35d1, Smarca4, Tcfe2a, Tcp11, Tectb, Traf6, Ugdh, Wnk1, Zap70, Zd…
39	Genes overexpressed in leukemia cells.	CHIARETTI_T_ALL	6	Bcl6, Dusp6, Fosb, Fos, Dusp1, Snf1lk,	1.241e-07	5.422e-06	0.000157235	216	Abcb1a, Abcb1b, Acsl1, Acta1, Adfp, Ahnak, Ahr, Alas2, Alcam, Aldh1a2, Alox5, Anxa1, Aqp3, Arf6, Arhgef10, Arid5a, Arl4c, Armcx2, Arntl, Atf3, Atp11b, Atp9a, Bcl11a, Bcl6, Bhlhb2, Birc3, Bub1b, Casp8, Ccl3, Ccl5, Ccnd2, Cd2, Cd200, Cd44, Cd69, Cd8a, Cd97, Cdc42, Cdc7, Cdkn1b, Cdkn2c, Cebpb, Clec11a, Clic4, Cr2, Cradd, Crip1, Csda, Ctbp2, Ctsh, Cul1, Cxadr, Cxcl1, Cxcl4, Ddit4, Ddx3y, Dntt, Dusp1,…
39	MsigDB	SHEPARD_CRASH_AND_BURN_MUT_VS_WT_UP	5	Egr1, Junb, Fos, Pfkfb3, Plk3,	1.613e-07	6.812e-06	0.000204367	134	1110007A13Rik, 1190002H23Rik, 1300018I17Rik, 1810011O10Rik, 1810029B16Rik, 2010012C16Rik, A930037G23Rik, Abcf2, Adam10, Ak3l1, Angptl3, Ap1m2, Armet, Atf3, Atpif1, B3gnt1, Bax, Bmp2, Brf1, Btg2, C6, Casp8, Ccng1, Ccng2, Cdx4, Cebpb, Cldn13, Cldn4, Cort, Cth, Cyp24a1, Cyp26a1, Cyp27b1, Cyp51, Cyr61, D10Jhu81e, Ddx49, Dnaja3, Drg2, Dusp4, Dusp5, Egr1, Eif4e, Eif6, Elovl1, Etf1, Fbl, Flvcr2, Fn1, Fo…
39	Genes expressed in T-cell acute lymphocytic leukemia	CHIARETTI_T_ALL_DIFF	6	Bcl6, Dusp6, Fosb, Fos, Dusp1, Snf1lk,	2.201e-07	8.996e-06	0.000278867	235	Abcb1a, Abcb1b, Acsl1, Acta1, Adfp, Adh5, Ahnak, Ahr, Alas2, Alcam, Aldh1a2, Alox5, Anxa1, Anxa5, Aqp3, Arf6, Arhgef10, Arid5a, Arid5b, Arl4c, Armcx2, Arntl, Atf3, Atp11b, Atp9a, Bcl11a, Bcl6, Bhlhb2, Birc3, Bub1b, Casp8, Cat, Ccl3, Ccl5, Ccnd2, Cd1d1, Cd1d2, Cd2, Cd200, Cd44, Cd69, Cd8a, Cd97, Cdc42, Cdc7, Cdkn1b, Cdkn2c, Cebpb, Clec11a, Clic4, Cr2, Cradd, Crip1, Csda, Ctbp2, Ctsh, Cul1, Cxadr, …
39	Genes identified as time indicators in mouse SCN.	UEDA_MOUSE_SCN	4	Dusp1, Dnajb1, Per1, Per2,	2.79e-07	1.105e-05	0.000353493	76	Abcd2, Aim1, Ap1b1, Armet, Arntl, Avp, Avpr1a, Bat4, Bckdhb, Blcap, Bmpr1a, Calcr, Ccl7, Chordc1, Cry1, Cxcl12, Dbp, Dhodh, Dlk1, Dnajb1, Dusp1, Fabp7, Gadd45a, Gadd45b, Gadd45g, Gas7, H3f3a, Herpud1, Hmgb3, Hrh2, Hspa1a, Hspa1b, Hspa5, Hspd1, Id2, Igfbp5, Man2a1, Nfil3, Nr1d2, Nsdhl, Ormdl1, P4ha1, Pdia6, Per1, Per2, Phka1, Pkib, Plekha1, Plk2, Pnrc1, Polr2e, Ppp1r1a, Psmd5, Rab34, Rabep1, Rasd1…
39	Genes upregulated in multiple myeloma cells exposed to the pro-proliferative cytokine IL-6 versus those co-cultured with bone marrow stromal cells.	CROONQUIST_IL6_STROMA_UP	3	Fosb, Dusp1, Fos,	3.95e-07	1.517e-05	0.000500465	33	2210008N01Rik, Acta2, Ccl3, Ccl4, Col1a2, Col6a1, Ctgf, Cxcl1, Dusp1, Fer1l3, Fos, Fosb, Fscn1, Ier3, Igfbp3, Igfbp7, Il6, Lama4, Lox, Loxl1, Mical2, Nfkbia, Nnmt, Notch3, Rgs2, Serpine1, Slc25a4, Sparc, Spnb2, Sulf1, Tgfbi, Tgm2, Thbs2,
39	MPEP and MTEP downregulated	Gass 2009 (1)	3	Egr2, Snf1lk, Dusp6,	5.041e-07	1.879e-05	0.000638695	35	6330503K22Rik, Ankrd52, Bcr, Camk2b, Camk2n1, Cblb, Ccnd2, Ccnt2, Cmtm4, Csnk2a1, Ctnnb1, Dio2, Dusp6, Egfr, Egr2, Eif2c1, Eif4ebp2, Grit, Gse1, Hip1, Hspa4, Id4, Jmjd3, Kcna1, Kras, Pafah1b1, Phka1, Prkaa2, Prkcbp1, Psmd11, Ptdss1, Rbm9, Slc6a11, Snf1lk, Strn3,
39	Upregulated by hypoxia in renal cells, and downregulated with reoxygenation	HYPOXIA_REG_UP	3	Fosl2, Dusp1, Junb,	5.664e-07	2.05e-05	0.000717629	36	8430408G22Rik, Adfp, Adm, Adora2b, Aldoa, Aldoart1, Aldoart2, Bhlhb2, Ccng2, Cdkn1b, Ddit4, Dusp1, Efna1, F3, Fosl2, Fus, Gprc5a, Jmjd1a, Junb, Muc1, Nfil3, P4ha2, Pdgfb, Pfkfb4, Pfkp, Pgk1, Phc2, Ppp1r3c, Rasgrp1, Sap30, Serpine1, Slc16a3, Slc2a1, Slc7a5, Stc2, Tgfa,
39	Upregulated 30min after TNF-alpha treatment of HeLa cells	TNFALPHA_30MIN_UP	3	Egr1, Dusp1, Junb,	6.342e-07	2.232e-05	0.000803531	37	Atf4, Atp5g2, Cd5, Chd1l, Clic1, Cops2, Ctnnb1, Cxcl1, Dusp1, Egr1, Ergic3, Hmga1, Hspb1, Ier2, Igfbp5, Inadl, Junb, Klf10, Map2k1, Mcm7, Mrpl36, Ndufa13, Nfkbia, Oprs1, Phb, Pir, Plp2, Ppp2r1a, Prdx2, Prdx5, Psmb7, Ptms, Sf3b2, Slc39a1, Tmf1, Tnfaip3, Trap1,
39	Strongly upregulated at 2 hours during differentiation of 3T3-L1 fibroblasts into adipocytes (cluster 2)	ADIP_DIFF_CLUSTER2	3	Fosb, Dusp1, Dnajb1,	7.079e-07	2.424e-05	0.000896909	38	AK032039.1, Adm, Bag3, Capn1, Cdr2, Cdr2l, Ctgf, Cxcl5, Cxcr7, Cyr61, Dnajb1, Dnajb4, Dusp1, Errfi1, Ets2, Fosb, Foxc2, Gadd45g, Id1, Id2, Id3, Ier3, Il6, Klf4, Map2k3, Myd116, Phlda1, Ptgs2, Rgs2, Rhoj, Sema3c, Serpine1, Slc20a1, Thbs1, Tnfaip6, Tnfrsf1b, Wee1, Zfp36,
39	MsigDB	TSA_HEPATOMA_CANCER_UP	3	Hbegf, Fosb, Junb,	7.877e-07	2.626e-05	0.000998016	39	Ank1, Arhgdib, Bad, Bsg, Casp9, Cav2, Cd36, Cd8b, Cd9, Cdkn2c, Col1a2, Ctgf, Dnahc2, Efnb3, Fastk, Fbn2, Fosb, Glrx1, Hbegf, Igfbp2, Itga3, Itga7, Junb, Jup, Krt7, Lum, Mmp11, Mmp13, Mmp19, Ngfr, Pdgfrb, Pla2g6, Qsox1, Tgfb1, Timp2, Trip6, Trp53i11, Vegfc, Vtn,
39	MsigDB	UV-CMV_UNIQUE_HCMV_6HRS_UP	4	Egr2, Junb, Hbegf, Crem,	9.957e-07	3.235e-05	0.00126155	98	Actl6b, Adamts3, Agtpbp1, Auts2, BC013712, Bambi, Baz1a, Brca2, Ccl12, Ccl5, Ccnd2, Ccrk, Cd38, Ch25h, Chek2, Col15a1, Col9a3, Cpeb3, Crem, Cry1, Crygd, Cstf2, Cx3cr1, Dnajb9, Dopey2, Dpt, Dusp2, Egfr, Egr2, Egr3, Elf1, Eln, Epha5, Fgf2, Fgfr3, Galnt3, Gem, Gm440, Gtf2b, H28, Hbegf, Icam1, Ier2, Igfbp2, Il1rap, Il6, Indo, Ing1, Irf4, Irf7, Isg20, Junb, Kif5c, Mef2c, Msx1, Myd88, Nfkb2, Nfkbia, Np…
39	Metamphetamine induced genes, 3h	Thomas, 2004 (1)	3	Egr2, Crem, Fosb,	1.068e-06	3.382e-05	0.00135316	42	Acsm2, Asf1b, Bag3, Bdnf, Brca2, C1qbp, Cd22, Cd79b, Cdkn1a, Cebpd, Chrng, Crem, Dspp, Eef2k, Egr2, Eif4a2, F5, Fosb, Fpr1, Gem, Kif23, Lcn2, Lfng, Lrg1, Map3k6, Nup188, Pde6b, Pkp2, Prl, Prps2, Ptprb, Rai2, Rasgrf2, S100a9, Serpinb2, Sh3bp1, Sirpa, Slc22a2, Stra6, Tcf25, Tk1, Vps45,
39	Down-regulated at 6 hours following treatment of WS1 human skin fibroblasts with UVC at a high dose (50 J/m^2) (cluster d1)	UVC_HIGH_D1_DN	2	Dusp1, Rnd3,	1.279e-06	3.953e-05	0.00162049	12	Casp3, Ddit4, Dusp1, E2f3, Gem, Itga6, Phtf2, Rnd3, Stx3, Stxbp3a, Topbp1, Wee1,
39	MsigDB	HDACI_COLON_TSA2HRS_UP	3	Fosb, Per1, Fos,	1.416e-06	4.27e-05	0.00179407	45	2310021P13Rik, 3110003A22Rik, Birc4, Calcoco1, Cdh1, Cdh11, Cdkn1c, Cyb5b, Daam1, Epb4.1, Etv5, Flnb, Fos, Fosb, Gli3, Glrx1, Gna-rs1, Gnai2, Hc, Hspa1a, Hspa1b, Id2, Inpp5e, Jarid1c, Kcna1, Mbnl2, Necap1, Neu1, Neurod6, P4hb, Pcx, Per1, Pip4k2c, Plag1, Rhbdf1, Rhob, Sat1, Sdc4, Serpine1, Slc20a1, Sparcl1, Tsnax, Ubr4, Vegfa, Zc3h12a,
39	Chronic morphine upregulated in extended amygdala	Befort 2008 (2)	3	Egr1, Junb, Dusp6,	1.548e-06	4.562e-05	0.00196132	46	2900069M18Rik, Adora2a, Ankrd43, Anks1b, Arpp21, Cacnb2, Camk2a, Camk4, Cap1, Cirbp, Cnr1, Crh, D230046B21Rik, Dock4, Drd1a, Dusp6, Egr1, Egr3, Foxp1, Gabrg2, Gcnt2, Gpr6, Gpr88, Grm5, Homer1, Hpca, Junb, Lin7c, Lmo7, Lpl, Mctp1, Nr4a1, Pde10a, Pik3r1, Ppp1r2, Rem2, Sdc4, Sertad4, St8sia3, Sult1a1, Tomm70a, Ube3a, Ugt1a10, Wdr92, Xkr6, Zic1,
39	MsigDB	TPA_SENS_LATE_UP	3	Egr2, Dusp6, Hbegf,	2.002e-06	5.766e-05	0.00253653	49	4631422O05Rik, Aga, Alas1, Alox5ap, Anxa5, Aqp4, Cap1, Cct5, Cdc37, Clk3, Cyba, Dct, Dpp4, Dusp6, Dynll1, Egr2, Emp3, Ext1, Flna, Hbegf, Ifngr2, Il1rap, Il1rn, Il2rg, Impdh1, Kcnn3, Mmp15, Mylk, Nkrf, Nrp1, P2ry5, Plaur, Ppef1, Prep, Rac2, Rarg, Rfxap, Rps6ka1, Rragb, S100a11, Serpina6, Serpine1, Slc13a3, Spry2, Tgfb2, Traf1, Tsc22d1, Vil1, Vim,
39	MsigDB	CMV-UV_HCMV_6HRS_UP	4	Egr2, Junb, Hbegf, Crem,	2.296e-06	6.463e-05	0.00290903	116	2210008N01Rik, Actl6b, Adamts3, Agtpbp1, Atf3, Auts2, BC013712, BC035295, Bambi, Baz1a, Brca2, Btrc, Ccl12, Ccl5, Ccnd2, Ccrk, Cd38, Ch25h, Chek2, Col15a1, Col9a3, Cpeb3, Crem, Cry1, Crygd, Cstf2, Cx3cr1, Dnajb9, Dopey2, Dpt, Dusp2, Egfr, Egr2, Egr3, Elf1, Eln, Epha5, Fgf2, Fgfr3, Galnt3, Gch1, Gem, Gm440, Gtf2b, H28, Hbegf, Icam1, Ier2, Ifit3, Igfbp2, Il11, Il1rap, Il6, Indo, Ing1, Irf4, Irf7, I…
39	MsigDB	HDACI_COLON_CUR24HRS_DN	2	Fosb, Fos,	2.636e-06	7.259e-05	0.00333981	15	6330411I15Rik, C920006C10Rik, Fos, Fosb, Iqwd1, Mgat2, Plekhq1, Pparg, Ppp2r5e, Slc39a14, Snx24, Spry1, Thap7, Tsnax, Tspan5,
39	MsigDB	HDACI_COLON_TSABUT_UP	3	Fosb, Per1, Fos,	2.969e-06	8.004e-05	0.00376172	54	2310021P13Rik, Alg12, Aqp1, Avpr1a, Bckdk, Birc4, Calcoco1, Crebbp, Cryl1, Cyb5b, Echdc2, Epb4.1, Etv5, Fkbp5, Flnb, Fos, Fosb, Gli3, Glrx1, Gna-rs1, Gnai2, Gramd1c, Hc, Hsf1, Hspa1a, Hspa1b, Htf9c, Id2, Il10ra, Inpp5e, Jarid1c, Kcna1, Mtap9, Neu1, Neurod6, Per1, Pip4k2c, Plag1, Plcb4, Rhbdf1, Rhob, Samd4, Sat1, Scyl3, Serpine1, Sf3a2, Sparcl1, Tpm3, Tsnax, Ubr4, Urm1, Vegfa, Wipi1, Zfp523,
39	MsigDB	SCHURINGA_STAT5A_DN	2	Fosl2, Bcl6,	3.24e-06	8.551e-05	0.00410508	16	Aim1, Bcl6, Casp1, Cd44, Cd48, Cebpa, Ctsg, Cxcr4, Ela2, Fosl2, Mpo, Mycn, Mycs, Pecam1, Rab27a, Tyrobp,
39	MsigDB	CROONQUIST_RAS_STROMA_DN	2	Dusp1, Fos,	3.24e-06	8.377e-05	0.00410508	16	2210008N01Rik, Acta2, Cd81, Col1a2, Ctgf, Dusp1, Fos, Fscn1, Gja1, Igfbp3, Igfbp7, Il6, Postn, Sparc, Sulf1, Tgfbi,
39	Dexamethasone Upregulated 2h	Sato, 2008 (1)	2	Dusp1, Bcl6,	3.24e-06	8.209e-05	0.00410508	16	Bcl6, Cga, Cxcr4, Dusp1, Errfi1, Gadd45g, Gpd1, Hes5, Id3, Lyve1, Mt1, Nfkbia, Pdk4, Sgk, Tiparp, Tnfrsf11b,
39	Shown are those probe sets that report at least a 15-fold expression change in response to IL-6 addition to INA-6 cells	KRETZSCHMAR_IL6_DIFF	4	Bcl6, Junb, Snf1lk, Hbegf,	3.317e-06	8.239e-05	0.00420264	125	2210404O07Rik, 8430408G22Rik, Acpp, Adipor2, Ampd1, Anapc10, Ap1s2, Arfgap3, Atp2b4, Bcl2l11, Bcl3, Bcl6, Bhlhb2, Cadps, Cav2, Ccl2, Ccnc, Cd180, Cd44, Cd8b, Cebpb, Cxcr4, D6Wsu176e, Dapk1, Dnaja2, Dnajb9, Dusp3, Dusp5, Dyrk3, Eef1e1, Eif5, Ell2, Epb4.1l2, Evi2a, Flot1, Gadd45a, Gadd45b, Gas6, Gatm, Gna13, Grb2, Hbegf, Hck, Hspa1a, Hspa1b, Icam1, Id1, Id3, Ier2, Ifngr1, Il6st, Irf1, Irf4, Jun, Ju…
39	Genes whose expression was modulated at least 1.5-fold in multiple myeloma INA-6 cells on addition of interleukin-6.	BROCKE_IL6	4	Bcl6, Junb, Snf1lk, Hbegf,	3.317e-06	8.081e-05	0.00420264	125	2210404O07Rik, 8430408G22Rik, Acpp, Adipor2, Ampd1, Anapc10, Ap1s2, Arfgap3, Atp2b4, Bcl2l11, Bcl3, Bcl6, Bhlhb2, Cadps, Cav2, Ccl2, Ccnc, Cd180, Cd44, Cd8b, Cebpb, Cxcr4, D6Wsu176e, Dapk1, Dnaja2, Dnajb9, Dusp3, Dusp5, Dyrk3, Eef1e1, Eif5, Ell2, Epb4.1l2, Evi2a, Flot1, Gadd45a, Gadd45b, Gas6, Gatm, Gna13, Grb2, Hbegf, Hck, Hspa1a, Hspa1b, Icam1, Id1, Id3, Ier2, Ifngr1, Il6st, Irf1, Irf4, Jun, Ju…
39	MsigDB	IFN_BETA_GLIOMA_UP	3	Fosl2, Crem, Per2,	3.694e-06	8.831e-05	0.0046803	57	Akt1, Ampd2, Apaf1, Bcl3, Casp7, Casp9, Cdc2l5, Clk2, Crem, Ddit3, Dnaja1, Eif2ak2, Eno3, Ephb3, Etv4, Fas, Fasl, Fgf5, Fgf9, Fosl2, Grb14, Hrk, Hsp90b1, Hspa4, Hspa9, Icam2, Ifng, Igf2, Igfbp5, Il11ra2, Il15ra, Il18, Irf1, Jarid1a, Map2k6, Map3k14, Mapk1, Mapk10, Mc4r, Ncor1, Nfkb1, Pdgfa, Per2, Ppara, Ptprz1, Rgs2, Sfpq, Stat1, Tff1, Tgfbr3, Timp3, Tlx1, Tnfsf14, Traip, Trp53, Trp53bp2, Vcam1,
39	MsigDB	HDACI_COLON_BUT2HRS_UP	3	Fosb, Per1, Fos,	3.694e-06	8.667e-05	0.0046803	57	2310021P13Rik, 5033414D02Rik, Alg12, Aqp1, Avpr1a, Bckdk, Birc4, Cdh1, Cdh11, Centa2, Cryl1, Cyb5b, Echdc2, Epb4.1, Eps8l1, Esrrg, Etv5, Fkbp5, Fos, Fosb, Glrx1, Gna-rs1, Gnai2, Gramd1c, Hsf1, Hspa1a, Hspa1b, Hspb7, Htf9c, Id2, Il10ra, Jarid1c, Ndufs5, Neu1, Ogfod1, Pbx1, Pdxdc1, Per1, Pip4k2c, Plag1, Plcb4, Ptbp1, Rbms2, Rhbdf1, Rpl24, Sat1, Scyl3, Serpine1, Sf3a2, Tsnax, Urm1, Vegfa, Wdr44, Wwo…
39	MsigDB	HDACI_COLON_BUT_UP	4	Fosb, Per1, Fos, Dusp1,	5.015e-06	0.0001155	0.00635401	136	2310021P13Rik, 5033414D02Rik, Acadvl, Alg12, Anxa5, Ap2a2, Ap4s1, Aqp1, Arhgef10, Armc9, Atp6ap2, Avpr1a, Bckdk, Birc4, Bmp1, C2, Calcoco1, Cap1, Cd81, Cdh1, Cdh11, Centa2, Clu, Crebbp, Cryl1, Ctage5, Cyb5b, Cyp1b1, Dnm3, Dusp1, EG384639, Echdc2, Epb4.1, Ephb6, Eps8l1, Esrrg, Etv5, F11r, Fkbp5, Flnb, Flot1, Fnbp4, Fos, Fosb, Fuca1, Gabbr1, Gli3, Glrx1, Gna-rs1, Gnai2, Gramd1c, Grn, Gstm7, H2-Oa, …
39	MsigDB	TPA_SENS_MIDDLE_UP	3	Egr2, Dusp6, Hbegf,	5.182e-06	0.0001172	0.00656559	62	2310021P13Rik, 4631422O05Rik, Aga, Ager, Alas1, Alox5ap, Anxa5, Aqp4, C3ar1, Cap1, Ccl2, Ccl7, Cct5, Cdc37, Clk3, Cyba, Dct, Dpp4, Dusp2, Dusp6, Dynll1, Egr2, Emp3, Ext1, Flna, Hbegf, Ifngr2, Il1rap, Il1rn, Il2rg, Impdh1, Kcnn3, Med15, Mmp15, Mylk, Nfkbia, Nkrf, Nr0b2, P2ry5, Pik3cb, Plaur, Pld3, Ppef1, Prep, Prkar2b, Rac2, Rarg, Rfxap, Rhoh, Rps6ka1, S100a11, Sat1, Serpine1, Slc13a3, Snrpb, Spry…
39	Up-regulated 30 minutes after VEGF treatment in human umbilical vein endothelial cells	VEGF_HUVEC_30MIN_UP	2	Egr1, Egr2,	7.645e-06	0.0001699	0.00968622	21	Alad, Apoe, C2, Cyr61, Dbc1, Dusp5, Egr1, Egr2, Egr3, Elavl4, Gzmk, Hdc, Myo7a, Nr4a1, Pcdh17, Ppy, Scrn1, Tac1, Tktl1, Trib1, Vars,
39	Upregulated at any timepoint after TNF-alpha treatment of HeLa cells	TNFALPHA_ALL_UP	3	Egr1, Dusp1, Junb,	7.957e-06	0.0001738	0.0100815	69	Acly, Atf4, Atp5e, Atp5g2, Ccl2, Ccnc, Cd5, Cd59a, Cd59b, Cdc34, Chd1l, Clic1, Cops2, Ctnnb1, Cxcl1, Dusp1, Egr1, Elovl5, Ergic3, Fbn1, Gadd45a, Gdi2, Gins2, Hmga1, Hspb1, Ier2, Igfbp5, Inadl, Itgb2, Junb, Kel, Kit, Klf10, Man2a1, Map2k1, Mcm7, Mrpl36, Ndufa13, Nfkb1, Nfkbia, Oaz1, Oprs1, Pcmt1, Phb, Pir, Plp2, Ppp1r10, Ppp2r1a, Prdx1, Prdx2, Prdx5, Psmb7, Psmb8, Ptms, Rnasen, Rps23, Sf3a3, Sf3b2…
39	Strongly up-regulated at 2 hours during differentiation of 3T3-L1 fibroblasts into adipocytes with IDX (insulin, dexamethasone and isobutylxanthine), vs. fibroblasts treated with IDX + TSA to prevent differentiation (cluster 1)	IDX_TSA_UP_CLUSTER1	2	Fosl2, Per1,	8.841e-06	0.0001899	0.0112015	22	Arl4c, Bag3, Cebpb, Ctgf, Dlx2, Dnajb4, Ell2, Errfi1, Ets2, Fosl2, Id3, Ier3, Il6, Litaf, Nfil3, Per1, Phlda1, Slc25a25, Thbd, Tsc22d1, Unc45a, Wee1,
39	Most significant genes up-regulated by Act in macrophages from 0 to 2 h as determined by four separate analysis methods	GALINDO_ACT_UP	3	Egr2, Dusp1, Junb,	8.919e-06	0.0001883	0.0113004	71	Actg1, Adora2b, Bcl10, Bcl2l11, Bcl3, Bcl6b, Bhlhb2, Ccl3, Ccl4, Ccl5, Ccrn4l, Cd14, Cd44, Cd83, Cdc42ep4, Cebpb, Csf3, Cxcl1, Dusp1, Dusp2, Egr2, Ehd1, Errfi1, Ets2, Fosl1, Gadd45a, Gadd45b, Glrx1, Herpud1, Icam1, Ier3, Ikbke, Il18rap, Il1b, Il1rn, Irg1, Itga5, Junb, Marcksl1, Nab2, Nfkb1, Nfkb2, Nfkbia, Odc1, Pdgfa, Pdgfb, Pdlim7, Phlda1, Phldb1, Pim1, Pkm2, Plaur, Ptgs2, Ptpre, Rac2, Rhob, Rre…
39	Chronic oxycodone upregulated	Hasan 2009 (2)	2	Per2, Dusp6,	1.015e-05	0.0002109	0.01286	23	Abcg2, Cd163, Cryab, Dio2, Dusp6, Fkbp5, Gpatch4, Gpd1, Klf15, Lims2, Mt1, Net1, Nt5e, Per2, Pnpla2, Selplg, Sgk, Sult1a1, Tac2, Thrsp, Tsc22d3, Usp2, Xkr8,
39	MsigDB	HDACI_COLON_BUT48HRS_UP	3	Dusp1, Fosb, Fos,	1.297e-05	0.0002651	0.016433	78	2310021P13Rik, Acadvl, Anxa5, Ap2a2, Ap4s1, Aqp1, Arhgef10, Armc9, Atp6ap2, Bmp1, C2, Calcoco1, Cap1, Cdh11, Clu, Crebbp, Cryl1, Ctage5, Cyp1b1, Dnm3, Dusp1, EG384639, Epb4.1, Ephb6, Flot1, Fnbp4, Fos, Fosb, Gabbr1, Gabpb1, Gli3, Gna-rs1, Grn, Gstm7, H2-Oa, Hc, Hspca, Igfbp3, Il1rap, Ints3, Isoc2b, Kcna1, Krt23, Lyrm4, Man1a, Mapre3, Mtap9, Myo7a, Ncoa1, Ndufs5, Neurod6, Pisd, Plag1, Plcb4, Plcg2…
39	Nose exposure to toxins	Thomson 2009 (1)	2	Dusp1, Dusp6,	1.315e-05	0.0002645	0.0166611	25	1190002H23Rik, AA986860, Angptl4, Atp1b1, Ccdc128, Ccng2, Cte1, Ctgf, Ddit4, Dusp1, Dusp6, Errfi1, Klf9, Map3k6, Mmp3, Nkd1, Peci, Pex11a, Prdx6, Ptp4a1, Rap1gap, Rgs1, Sesn1, Sphk1, Tsc22d3,
39	MsigDB	MA_ATRA_EMP_DN	2	Fosl2, Fos,	1.866e-05	0.0003695	0.0236422	28	Apba2, Cd14, Cd63, Cited2, Crat, Eif2ak2, Fos, Fosl2, Foxd3, Gna13, Gzma, Hoxd12, Kif1b, Klf1, Mid1, Nfatc3, Notch1, Pde1b, Pla2g7, Rbpj, Serpinb2, Sh3bp1, Stat4, Tcf1, Vav2, Vcam1, Xbp1, Ybx1,
39	Dexamethasone Upregulated 4h	Stojadinovic, 2006 (2)	2	Bcl6, Dusp1,	1.866e-05	0.0003638	0.0236422	28	Arg1, Bcl6, Car12, Cdkn1c, Cdsn, Cited2, Dusp1, Fkbp5, Frat2, Gba, Glul, Hmgb2, Hsd11b2, Klf4, Klf9, Maoa, Mtx1, Nfkbia, Rgs2, Ror1, Rrad, Saa2, Sfrp1, Smpdl3a, Ssbp2, Tgm2, Ubl3, Zfp36,
39	MsigDB	HDACI_COLON_TSA_UP	3	Fosb, Per1, Fos,	2.189e-05	0.0004201	0.0277346	89	1500005A01Rik, 2310021P13Rik, 3110003A22Rik, Alg12, Api5, Aqp1, Avpr1a, B230208H17Rik, BC026590, Bckdk, Birc4, Calcoco1, Cd36, Cdh1, Cdkn1c, Crebbp, Cryl1, Cyb5b, D430042O09Rik, Daam1, Echdc2, Epb4.1, Etv5, Fbn2, Fkbp5, Flnb, Fos, Fosb, Fzd8, Gli3, Glrx1, Gmcl1, Gna-rs1, Gnai2, Gramd1c, Hc, Hsf1, Htf9c, Id2, Il10ra, Inpp5e, Jarid1c, Kcna1, Lasp1, Luzp2, Mbnl2, Mtap9, Mtfr1, Necap1, Neu1, Neurod6,…
39	MsigDB	AS3_FIBRO_DN	2	Egr1, Junb,	2.307e-05	0.0004363	0.0292297	30	Ccl2, Cdc42, Crabp2, Cradd, Cxcl1, Darc, Egfr, Egr1, Eif4e, Elk1, Etv6, F11r, Grb2, Jun, Junb, Krt2-8, L1cam, Map2k1, Map3k8, Mycn, Mycs, Nck1, Npat, Nr2f6, Pgf, Plau, Pml, Rab3a, Tapbp, Tnfaip6,
39	MsigDB	STRESS_GENOTOXIC_SPECIFIC_UP	2	Egr1, Fos,	2.307e-05	0.0004299	0.0292297	30	1300018I17Rik, Amacr, Bmp1, Cdc45l, Cdkn2c, Cln5, Ctsd, Darc, Ddb2, Ddx3y, Dusp5, Egr1, Elf3, Fgf18, Fos, Gab1, Gem, Ier2, Nr4a3, Pcna, Phlda3, Ppp2r4, Ppp4r2, Rarg, Rhbdd3, Sac3d1, Scamp2, Siva1, Slc9a1, Tor1a,
39	Transcripts enriched in more mature cells (SP4, CB4, and AB4) more than 3-fold, with average signal value differences of at least 100 between less mature (ITTP, DP) and more mature (SP4, CB4, and AB4) cells	LEE_TCELLS2_UP	8	Mest, Dusp6, Bcl6, Tnfrsf25, Pfkfb3, Crem, Egr1, Egr2,	2.355e-05	0.0004324	0.0298378	874	1110001A07Rik, 1110019K23Rik, 1500005K14Rik, 1600015I10Rik, 1700025G04Rik, 1810055E12Rik, 2010107G23Rik, 2210008N01Rik, 2610016C23Rik, 2610021K21Rik, 2610036L11Rik, 2610039C10Rik, 2810417H13Rik, 2900008C10Rik, 4632413I24Rik, 4632428N05Rik, 4930431B09Rik, 4930534B04Rik, 4931406P16Rik, 4933413G19Rik, 5031414D18Rik, 5730494M16Rik, 5730508B09Rik, 9530008L14Rik, A130037E08Rik, A230083H22Rik, A630055G0…
39	Progressively down-regulated through 18 hours following treatment of WS1 human skin fibroblasts with UVC at a high dose (50 J/m^2) (cluster d5)	UVC_HIGH_D5_DN	2	Fosl2, Srf,	2.551e-05	0.0004617	0.0323212	31	1300014I06Rik, Atp6v1b2, D19Wsu162e, Dlx2, Dusp11, Dyrk1a, Fadd, Fgf5, Fosl2, Fus, Hoxb2, Lbr, Lhfpl2, Mlx, Mphosph6, Nav3, Ncoa3, Pip5k3, Pitpnb, Pkp4, Raf1, Sfrs3, Srf, Ss18, Stam, Tardbp, Tlk2, Ubtf, Vegfc, Zfp36l2, Zhx3,
39	MsigDB	CMV_HCMV_TIMECOURSE_ALL_UP	5	Junb, Fosb, Hbegf, Egr2, Crem,	2.672e-05	0.0004769	0.0338542	324	2210008N01Rik, 2700050L05Rik, 4930566A11Rik, 4933426M11Rik, 9130213B05Rik, 9230116L04Rik, AI427122, AK032039.1, AU040829, Abcc5, Adnp2, Aff2, Agtr1a, Agtr1b, Akap10, Alas1, Amd1, Aph1a, Apoe, Apom, Aqp3, Arfip2, Arhgef5, Arl4a, Arrb2, Ars2, Asns, Atf3, Atp6v1c1, Atp7b, Atxn2l, Bap1, Bcl7b, Blmh, Bmp2, Bmp6, Bpgm, Brd2, Btg3, Btn2a2, Btrc, Cask, Casp2, Cblb, Cbx4, Ccdc86, Cck, Ccl5, Ccna1, Ccnc, C…
39	MsigDB	HDACI_COLON_CUR_DN	2	Fosb, Fos,	3.088e-05	0.0005435	0.039125	33	6330411I15Rik, Abhd2, Arhgef2, Blm, C920006C10Rik, Fos, Fosb, Golgb1, Hp1bp3, Iqwd1, Itga8, Mgat2, Mme, Nfic, Pabpc1, Pcf11, Phf3, Phr1, Plekhq1, Pparg, Ppp2r5e, Slc39a14, Snx24, Spry1, St18, Thap7, Thrap3, Tmed5, Tmem123, Tsnax, Tspan5, Ttc3, Zfp294,
39	MsigDB	AS3_HEK293_UP	1	Dnajb1,	3.339e-05	0.0005795	0.0423051	5	Dnajb1, Fosl1, Hmox1, Kcnk3, Uap1,
39	50 most interesting genes upregulated by TSA treatment in at least one of four pancreatic cancer cell lines, but not in normal (HPDE) cells	TSA_PANC50_UP	2	Areg, Per1,	3.383e-05	0.0005792	0.0428626	34	Abcb1a, Abcb1b, Adm, Angpt1, Areg, Atf3, Bik, Cacna1g, Cdh8, Cdkn1c, Cgref1, Cldn15, Ctgf, Dhrs2, Ereg, Gadd45b, Gdf15, Hist1h1c, Hmox1, Hpse, Id2, Ing1, Klk12, Mbd1, Ngfr, Notch3, Per1, Phc1, Serpini1, Stc1, Tfpi2, Tusc4, Ucp2, Wnt4,
39	Up-regulated in more than one of several human hepatoma cell lines by 24-hour treatment with trichostatin A	TSA_HEPATOMA_UP	2	Dusp1, Dnajb1,	3.695e-05	0.0006243	0.0468156	35	AA960436, Anapc13, Atp6ap2, Bsg, Cdkn1a, Clu, Ctgf, Cyp4f14, Cyp4f15, Cyp4f18, Cyr61, Dhrs2, Dnajb1, Dusp1, Grn, H3f3a, Hadhb, Id2, Id3, Jmjd1c, Lypla2, Nipsnap1, Optn, Prdx1, Prkra, Prpf3, Rhoa, Rrm2, Sdc4, Stat1, Tgm2, Tmem55b, Tpp1, Zbed3, Zdhhc9,
39	MsigDB	KANNAN_P53_UP	2	Bcl6, Plk3,	4.026e-05	0.0006712	0.0510094	36	2210023G05Rik, 4933426M11Rik, Abca3, Adfp, Aplp1, Atf3, BC015286, Bax, Bbc3, Bcl6, Btg2, Cdkn1a, Ces2, Ces5, Ces6, Ddb2, Dgka, Eng, Ext2, Fez1, Fhl2, Gadd45a, Igfbp6, Lcat, Man2b1, Mdm2, Ndn, Nhlh2, Ninj1, Pcna, Plk3, Scrib, Smtn, Surf1, Vcan, Zfp7,
39	MsigDB	REOVIRUS_HEK293_UP	4	Bcl6, Dusp1, Rnd3, Crem,	4.786e-05	0.0007874	0.0606386	217	2210008N01Rik, 2700024H10Rik, 3110001I20Rik, A230046K03Rik, A830034N06Rik, AK032039.1, Abi2, Adm, Ak2, Akap10, Anapc10, Anxa1, Arhgap5, Atf3, Atf6, BC004022, Bach1, Baz2b, Bcl10, Bcl6, Bet1, Bhlhb2, Blzf1, Bnip1, Bst2, Btg3, C430003P19Rik, Cap2, Capza2, Casp3, Ccdc6, Ccl5, Cd55, Cdc27, Cebpg, Cetn3, Chek1, Clk1, Clk3, Cops2, Cpeb3, Creb5, Crebzf, Crem, Ctgf, Cxcl1, Cyr61, Daf2, Dctn6, Dhrs2, Dnaj…
39	MsigDB	MOREAUX_TACI_XG_13_UP	1	Dnajb5,	5.002e-05	0.0008126	0.0633753	6	Casz1, Dnajb5, Egfr, Mapk8ip2, Pik3cd, Triobp,
39	Genes associated with Granulocyte and Macrophage differentiation	BROWN_GRAN_MONO_DIFFERENTIATION	3	Egr1, Junb, Plk3,	5.033e-05	0.0008072	0.0637681	110	9130409I23Rik, Abcd2, Abhd5, Actn1, Alcam, Anpep, Antxr2, Anxa4, Anxa5, Aoah, Arhgef3, Atp6v1b2, Atp6v1e1, Boll, C2, C3, Camp, Cap1, Capg, Ccnd2, Ccr1, Ccr1l1, Ccr2, Cd44, Cd68, Cldn1, Cndp2, Cnn2, Cpd, Cpne3, Ctss, Cybb, Dab2, Degs1, Dgat2, Dstn, Edar, Edil3, Egr1, Emcn, Ereg, F10, Fgr, Fpr1, Glipr2, Gns, Gp5, Grina, Grn, Gsn, Gstm5, Gyg, Hck, Hebp1, Hexb, Il1b, Il1r2, Il1rn, Iqgap1, Itgam, Itga…
39	rat LC up withdrawal	McClung, 2006 (8)	2	Egr1, Dusp1,	5.543e-05	0.0008779	0.0702298	40	1700007G11Rik, Atf3, Cd24a, Col1a1, Col1a2, Cryab, Dbh, Dusp1, Egr1, Fgfr1, Fxyd1, Gal, Gfap, Gng7, Gstm1, Hmgcs2, Hspa1a, Hspa1b, Id1, Lum, Maoa, Mgp, Mt1, Mt2, Ndufa8, Nmu, Olfr120, Olfr1383, Olfr1384, Pex11a, Por, Ptpn1, Sgk, Slc18a2, Slc2a1, Slc6a2, Sult1a1, Th, Thrsp, Vim,
39	LC up withdrawal	McClung, 2006 (4)	2	Dnajb1, Dusp6,	5.973e-05	0.0009343	0.0756779	41	Abca2, Akap8l, Ap2a1, Atp1b2, Bcat1, Cab39, Calb2, Cebpb, Centg3, Cxcl14, D1Bwg1363e, Dao1, Dlk1, Dnajb1, Dnajb10, Dnajb9, Dusp6, Elovl5, Fkbp5, Fstl1, Gfap, Gpr37l1, Grina, H1fx, Hspa1a, Hspa1b, Klc2, Ly6c1, Mapre3, Mt1, Mt2, Mt3, Nptx1, Prkce, Rab31, Rhou, Setd8, Sox10, Sparc, Th, Zbtb16,
39	MsigDB	KIM_TH_CELLS_UP	2	Bcl6, Egr2,	6.424e-05	0.0009926	0.0813921	42	AK032039.1, Actr3, Ampd3, Ap1s2, Bcl6, Chgb, Crebl2, Cxcl13, Egr2, Ermp1, Ets1, Fem1b, Gimap4, Hdhd1a, Hibch, Hprt1, Iqgap1, Lztfl1, Man1a, Mdm4, Myh10, Nckap1, Ostm1, Pawr, Phactr2, Pon2, Pou2af1, Ppp3cb, Prkacb, Rufy1, Sh2d1a, Slc35f5, Stambp, Stat1, Stau2, Stk39, Tbc1d4, Tox, Utp3, Wrb, Zfml, Zfp518,
39	Upregulated by H2O2 in CSB-rescued fibroblasts (Table 1, cluster 2)	H2O2_CSBRESCUED_C2_UP	1	Dnajb1,	6.995e-05	0.001068	0.0886267	7	Bag4, Cdc34, Cfd, Ckmt2, Cst3, Dnaja1, Dnajb1,
39	MsigDB	ZELLER_MYC_DN	1	Dusp1,	6.995e-05	0.001055	0.0886267	7	Cdkn1a, Cdkn2b, Dusp1, Fn1, Gadd45a, Thbs1, Tpm1,
39	MsigDB	UVC_HIGH_ALL_DN	4	Fosl2, Dusp1, Srf, Ppp2r1b,	7.125e-05	0.001062	0.0902737	236	2010011I20Rik, 2400003C14Rik, 2500003M10Rik, 2700050L05Rik, 4631422O05Rik, 6330548G22Rik, Acvr1b, Adm, Agtr1a, Agtr1b, Ahdc1, Amd1, Arf6, Arhgef7, Arl4c, Atp2a2, Atp6v1b2, Aurka, Aytl2, BC004022, Bach1, Bat2d, Bcar3, Bhlhb2, Blcap, Bmi1, Bmpr1a, Bnip2, Casp3, Casp8, Ccna2, Ccng1, Cdc6, Cdk7, Cdr2, Cdyl, Cenpa, Chd1, Chsy1, Cited2, Clint1, Coil, Crkl, Cstf3, Ctgf, Cul1, Cxcl12, Cyr61, D030074E01Ri…
39	Heroin incubation up	Kuntz 2009 (1)	2	Egr1, Dusp6,	7.91e-05	0.001165	0.10022	45	Accn1, Acsl4, Atp2c1, Atp6v1b2, Bdnf, Calb1, Cdkn1b, Chka, Cited2, Cntn4, Crebl2, Crk, Ctnnb1, Ctse, Cugbp1, Dek, Dffa, Dirc2, Dmtf1, Dnaja3, Dusp5, Dusp6, Egr1, Etfb, Fundc1, Glud1, Golph3, Gria2, Hif1a, Homer1, Impact, Laptm4b, Mmd, Myst2, Nos3, Npy5r, Nr4a3, Numbl, Rbbp7, Rgs2, Scg2, Serpini1, Tmem49, Wdr77, Zcchc12,
39	MsigDB	PENG_GLUCOSE_DN	3	Fosl2, Crem, Gpr3,	8.028e-05	0.001169	0.101715	124	AK032039.1, Aamp, Abo, Adcyap1, Agl, Arf4, Arhgef6, Arpc5, Artn, Asf1a, Atp2a2, Atp5j, Atp6v0b, Baz1a, Bfsp2, Bmp1, Ccng1, Cct4, Cd47, Cd86, Cdc2a, Cdc7, Clp1, Comt, Crem, Dapk2, Dek, Dkk4, Dnaja1, Dpm1, Dpysl2, Dvl3, Dyrk1a, E2f1, Ece2, Edg4, Ehd1, Eif2b4, Eif3h, Eif4h, Ell, Elmo1, Elmo3, Eral1, Espl1, Folr1, Fosl2, Fubp1, Fus, Fzr1, G3bp1, Gabarap, Gcdh, Gjb5, Gmpr, Gorasp2, Gpr3, Gtf2a2, Hip1r…
39	MsigDB	RADAEVA_IFNA_DN	1	Fos,	9.316e-05	0.001341	0.118034	8	Ap1g2, Fos, Glp1r, Kit, Met, Mll1, Pdgfa, Plec1,
39	MsigDB	ET743_SARCOMA_24HRS_UP	1	Junb,	0.0001196	0.001703	0.151533	9	2310021P13Rik, Atf3, Cox7a2, D4Wsu53e, Id2, Junb, Myoz2, Sat1, Socs1,
39	MsigDB	CMV_HCMV_TIMECOURSE_10HRS_UP	1	Fosb,	0.0001196	0.001684	0.151533	9	2210008N01Rik, BC035295, Ccl12, D4Wsu53e, Efnb2, Fosb, Rbbp6, Rsl1d1, Sfpq,
39	Up-regulated in cultured human chondrocytes by both GH and IGF-1	GH_IGF_CHONDROCYTES_UP	1	Junb,	0.0001196	0.001666	0.151533	9	1700013N18Rik, Comp, Cyr61, Eif1ay, Eln, Junb, Klf10, Mmp13, Slc25a5,
39	Up-regulation is correlated with resistance of human cancer xenografts to mitomycin C	MMC_RES_XENOGRAFTS_UP	1	Rnd3,	0.0001196	0.001648	0.151533	9	Ampd1, Cox6a2, Fbxw4, Otc, Pcdh1, Pglyrp1, Rnd3, Tbc1d7, Traf2,
39	Regulated by TSA, butyrate and/or curcumin in SW260 colon carcinoma cells (Cluster 8)	HDACI_COLON_CLUSTER8	1	Crem,	0.0001196	0.00163	0.151533	9	Calml4, Crem, Eif2a, Hnmt, Phyhipl, Sfrs1, Tbc1d23, Tmem80, Zfp148,
39	Upregulated by H2O2 in CSB-rescued fibroblasts, but deficient induction in CSB-null (Table 3)	H2O2_CSBCOMBINED	1	Dnajb1,	0.0001196	0.001613	0.151533	9	Cdc34, Ckmt2, Cryab, Dnajb1, Oaz2, Plxna1, Tcfe2a, Trim58, Ung,
39	MsigDB	CMV_HCMV_6HRS_DN	2	Rnd3, Dusp6,	0.0001293	0.001724	0.163823	53	4631422O05Rik, Adm, Ahdc1, Amotl2, Ankrd15, Arid5b, Bach1, Bdkrb2, Bicd1, C530047H08Rik, Cdc42ep2, Cep68, Cited2, Cstf2t, Cxcl12, Cyr61, Ddit4, Dlc1, Dnmbp, Dusp6, Fzd2, Gas1, Gem, Hoxa11, Id2, Irs1, Klf10, Meis1, Nr2f2, Osr2, Patz1, Pde4b, Plekhq1, Ppp1r3c, Rev3l, Rnd3, Rnf113a1, Runx1, Runx1t1, Sgk, Siah1a, Siah1b, Six1, Snai2, Socs5, St5, Stard13, Tcf21, Tle4, Twist1, Vdr, Wee1, Zfp36l2,
39	Genes upregulated in AML samples with the CBF subtype	ROSS_CBF_LEUKEMIA	2	Junb, Dusp6,	0.0001367	0.001804	0.173199	54	Abr, Adarb1, Adcy7, Atp2b4, Baalc, Blvra, Cacna2d2, Cav1, Cbfb, Ccnd3, Cd34, Crip2, Disc1, Dnmt3b, Dusp2, Dusp6, Egfl7, Egln1, Galnt14, H2-DMb2, Hif1a, Homer2, Hyal2, Il15ra, Il5ra, Isg20, Itgb4, Junb, Man1a, Mknk2, Myh11, Narfl, Ncald, Ogg1, Pgm2, Pou4f1, Ptger2, Ptgir, Pura, Rasa4, Rcbtb1, Robo1, Sipa1l1, Slc25a1, Sparc, Syngr1, Tbxa2r, Tpk1, Tpsab1, Tpsb2, Trh, Trim8, Trio, Wfdc1,
39	Upregulated after heat shock in lymphocytes from young individuals, compared to old	HEATSHOCK_YOUNG_UP	1	Dnajb1,	0.0001494	0.001951	0.18929	10	Anxa1, Cct4, Chd1l, Dnajb1, Dynll1, Ptges3, Skil, Sod1, Stip1, Wdr89,
39	MsigDB	HEDVAT_ELF_UP	1	Crem,	0.0001494	0.001931	0.18929	10	Abcb1a, Abcb1b, Car2, Crem, Cxcl1, Hdc, Kit, Ndufs8, Rcan1, Taf7,
39	MsigDB	CARIES_PULP_DN	2	Egr1, Per2,	0.0001692	0.002165	0.214376	58	6430550H21Rik, Ablim1, Ahnak, Ank3, Atp1a2, Atp9a, Calb1, Car2, Col5a3, Col8a2, Cpe, Crabp1, Cryz, Cyfip2, Cyr61, Dmp1, Dpp6, Dspp, Egr1, Eif1ay, Fgfr1, Gap43, Ghr, Glce, Gpc3, Gpm6a, Gpr64, H3f3a, Itgb1bp1, Kit, Lgr4, Lgr5, Ltbp1, Mpped2, Nap1l3, Nrxn1, Olfml1, Omd, Osr2, Pcdh9, Pdzd2, Per2, Per3, Phlpp, Plcl1, Plk2, Poli, Ptprk, Sesn1, Slit2, Sorbs2, Spock3, Spon1, St8sia1, Tiam1, Trim2, Trpc1,…
39	MsigDB	ET743_SARCOMA_72HRS_UP	2	Junb, Tnfrsf25,	0.0001692	0.002143	0.214376	58	2310021P13Rik, A730036E13Rik, Adam9, Akap9, Anxa1, Anxa5, Apr3, Arl2, Atf3, Atp6v1g1, Cdc37, Col16a1, Cox6b1, Cox7a2, Cox8a, Ctsa, D4Wsu53e, Dkk3, Dnm1l, Dsc1, EG226472, Gnas, Gstm4, Gstm5, Gstm7, Guk1, Hdac3, Hist1h1c, Hsbp1, Id2, Igfbp2, Igfbp3, Igfbp6, Inhbb, Itgae, Itm2b, Junb, Krr1, Laptm4a, Lipa, Lrpap1, Myoz2, Ndufa1, Ndufa2, Npc2, Nucb1, Pdia3, Pgk1, Prdx2, S100a10, Sat1, Scg5, Socs1, Srg…
39	Genes induced in peripheral B cells by 4 hours of incubation with the cytokine IL-4.	LU_IL4BCELL	2	Bcl6, Egr1,	0.0001692	0.002122	0.214376	58	Akap2, Alox5, Arpc5, Batf, Bckdk, Bcl6, Bhlhb2, Cd69, Cd79b, Cd86, Cflar, Cish, Cltc, Cntn6, Ctgf, Ctsd, Egr1, Eif4g1, Fcer2a, Fgl2, Gng2, Gsr, H2-Eb1, Il2ra, Il4ra, Il6, Klf13, Kmo, Ly75, Mal, Map3k5, Mrps15, Ncf2, Ncoa3, Nek6, Nfil3, Pde7a, Ppp2ca, Ppp6c, Rage, Rgs6, Rpl5, Samsn1, Sell, Siah2, Sla, Slc15a2, Smarca2, Spag1, Stat4, Stk4, Tlr3, Tlr7, Tnfaip3, Tnfrsf11a, Vcl, Wt1, Xbp1,
39	MsigDB	IL1_CORNEA_UP	2	Dusp1, Hbegf,	0.000178	0.002211	0.225526	59	Acvr1b, Apod, Ar, B4galt1, Best1, Ccl12, Ccl20, Ccl5, Ccnt1, Cdx2, Cxcl1, Cxcl5, Cxcr7, Cyp19a1, Dusp1, Efs, Erg, Fstl3, Galnt2, Gfra2, Hbegf, Il15ra, Il1b, Il6, Il7r, Isg20, Kcna1, Kdr, Lmod1, Lrmp, Mafk, Mertk, Myc, Nedd9, Nfrkb, Oasl1, Pdgfra, Pim2, Ppara, Ptp4a3, Ptprz1, Rhob, Ripk1, Sectm1a, Sectm1b, Serpinb2, Serpinb3a, Serpinb3c, Serpinb3d, Sod2, Spnb2, Stat1, Stat4, Tfpi2, Thbs1, Tnfaip2,…
39	MsigDB	HDACI_COLON_CURSUL_DN	1	Fos,	0.0001824	0.002243	0.231101	11	Cdh11, Fos, Golgb1, Hp1bp3, Mme, Myb, St18, Thrap3, Tmem123, Tsnax, Ttc3,
39	Upregulated by DAC treatment in T24 bladder carcinoma cells, with 5' CpG island	DAC_CGI_BLADDER_UP	1	Hbegf,	0.0001824	0.002222	0.231101	11	Cxcl1, Hbegf, Hist2h2aa1, Icam1, Mx1, Mx2, Nt5e, Stat1, Stx3, Tnfaip3, Uchl1,
39	Cancer related genes involved in cell death	BRENTANI_DEATH	2	Fosl2, Tnfrsf25,	0.0002063	0.002489	0.261382	62	3110001I22Rik, Aatf, Apaf1, Bad, Bag4, Bak1, Bax, Bcl2a1a, Bcl2a1b, Bcl2a1c, Bcl2a1d, Bcl2l1, Bcl2l2, Bid, Bik, Bnip1, Bnip2, Casp1, Casp2, Casp3, Casp4, Casp6, Casp7, Casp8, Casp9, Cflar, Cidea, Cradd, Dap3, Dapk1, Dapk3, Daxx, Dpf2, Emp1, Evi1, F2r, Fadd, Fosl2, Hemt1, Hrk, Ikbkg, Lta, Ltb, Max, Mdm2, Mxi1, Myc, Myd88, Pawr, Plagl1, Stk17b, Tfpt, Tnf, Tnfrsf25, Tnfrsf9, Tnfsf10, Tradd, Traf2, T…
39	MsigDB	GAY_YY1_UP	3	Fos, Rnd3, Dusp1,	0.0002146	0.002565	0.271898	160	Abca1, Abca3, Abcc5, Abcd4, Acox1, Actc1, Adam15, Alcam, Ankrd1, Arr3, B4galt4, Bcl2l1, Bdnf, Blcap, Bmp4, Bmp6, Btg2, Casp7, Cbln1, Cd55, Cdkn1a, Cdkn1c, Cdo1, Cend1, Cfh, Cftr, Chodl, Clu, Col10a1, Col19a1, Cpeb1, Cryab, Ctnnd2, Cxcr7, Daf2, Dcxr, Dmpk, Drd4, Dusp1, EG245440, Edg8, Efemp1, Efna3, Egfr, Ehd1, Ehf, Elovl2, Epha2, Epha7, Fabp3, Fas, Fos, Fxyd6, Gadd45g, Gbp1, Gbp2, Gfer, Gpc3, Gpr…
39	Genes modulated by both PML/RAR[alpha] and PLZF/RAR[alpha]	PARK_RARALPHA_MOD	2	Srf, Junb,	0.0002163	0.002562	0.274052	63	2310039D24Rik, 9530003J23Rik, AU018778, Ahr, Anxa1, App, Asah1, Birc5, Btg1, Cebpa, Ces1, Ces3, Ckap4, Col4a2, Coro1a, Ctsd, Cybb, EG244595, Ear1, Ear10, Ear11, Ear2, Ear5, Ear6, Ela2, Es1, Es22, Fkbp5, Gal, Glul, Gpi1, Gpnmb, Gzma, Hif3a, Hint1, Junb, Lyst, Mef2c, Mpo, Neu1, Nfkbie, Nr2f6, Pecam1, Prcc, Prkca, Prtn3, Psmb8, Rab27a, Rab31, Selplg, Serpinb2, Sfpi1, Sirpa, Sirpb1, Slc20a1, Slc29a1,…
39	20 genes with the largest fold-change up-regulation at any time point (30min to 24 hours) after VEGF treatment in human umbilical vein endothelial cells	VEGF_HUVEC_UP	1	Egr2,	0.0002186	0.002564	0.276966	12	Angpt2, Bpi, Egr2, Egr3, Herpud1, Mre11a, Pctp, Podxl, Ppap2b, Ppy, Slc4a7, Thbd,
39	Upregulated by UV-B light in normal human epidermal keratinocytes, cluster 4	UVB_NHEK1_C4	1	Dusp1,	0.0002186	0.002541	0.276966	12	Arhgdia, Capns1, Dusp1, Gadd45b, H1fx, Hist2h2aa1, Mmp10, Pfn1, Ppp2r1a, Sox15, Sult2b1, Tubb3,
39	Upregulated by TGF-beta treatment of skin fibroblasts, cluster 3	TGFBETA_C3_UP	1	Rnd3,	0.0002186	0.002517	0.276966	12	Cd59a, Cd59b, Igf2r, Igfbp2, Igfbp5, Itgb5, Lama4, Mmp19, Rhoa, Rhoq, Rnd3, Zyx,
39	Genes that distinguish pediatric acute myeloid leukemia (AML) core-binding factor (CBF) subtypes.	ROSS_CBF	2	Junb, Dusp6,	0.0002374	0.002709	0.300786	65	6330416G13Rik, Abr, Adarb1, Adcy7, Atp2b4, BC003498, Baalc, Blvra, Cacna2d2, Cav1, Cbfb, Ccnd3, Cd34, Ciita, Clec5a, Crip2, Depdc6, Disc1, Dnmt3b, Dusp2, Dusp6, Egfl7, Egln1, Galnt14, H2-DMb2, Hif1a, Homer2, Hyal2, Il15ra, Il5ra, Isg20, Itgb4, Jmjd2b, Junb, Lat2, Man1a, Mknk2, Myh11, Narfl, Ncald, Ogg1, Pgm2, Pou4f1, Ptger2, Pura, Rcbtb1, Rhob, Robo1, Runx1t1, Sept14, Sipa1l1, Slc24a6, Slc25a1, S…
39	MsigDB	SMITH_HTERT_DN	2	Dusp6, Fosb,	0.0002483	0.002809	0.314596	66	4921521F21Rik, A2m, Abr, Acly, Ahcy, Akr1c12, Akr1c13, Akr1c14, Akr1c18, Akr1c19, Akr1c20, Akr1c21, Akr1c6, Akt1, Aldh3a2, Aldh7a1, Ankrd15, Anxa4, Arhgdib, Asah1, Atp5o, Calml3, Ccng1, Cd47, Clp1, Dhcr24, Dna2l, Dusp6, Ehhadh, Fah, Fosb, Gamt, Gm2a, Gsn, Gsto1, Idi1, Il1rn, Kynu, Nid2, Nme4, Pam, Pcna, Pgf, Pik3r3, Pml, Pon2, Ppp1r7, Rab11a, Rab40b, Rraga, Saa2, Serping1, Sord, Srd5a1, Stat4, Ta…
39	MsigDB	ET743_RESIST_UP	1	Dnajb1,	0.000258	0.002893	0.326886	13	Agt, Akap12, Arhgdib, Atp6v0c, Crip2, Dnajb1, Dut, Gdi1, Glul, Rad51c, Tjp2, Vbp1, Zfp191,
39	Down-regulated 2-fold in HeLa cells by Adenovirus type 12 (Ad12) at 32 hours post-infection	AD12_32HRS_DN	1	Junb,	0.000258	0.002867	0.326886	13	Cyr61, Efna1, Epha2, Hmox1, Ier3, Junb, Map2k3, Nfkbia, Nr4a1, Plk2, Sdcbp, Sfrs5, Tnfrsf12a,
39	Down-regulated 2-fold in HeLa cells by Adenovirus type 12 (Ad12) at 48 hours post-infection	AD12_48HRS_DN	1	Junb,	0.000258	0.002843	0.326886	13	Cyr61, Efna1, Epha2, Hmox1, Ier3, Il6, Junb, Map2k3, Mfap2, Nr4a1, Plk2, Sfrs5, Tnfrsf12a,
39	MsigDB	ABBUD_LIF_GH3_UP	1	Junb,	0.000258	0.002818	0.326886	13	Atp1b1, Col11a1, Dab2, Dcn, Dio2, Fgfr1, Gpx2, Junb, Nrp1, Pfkp, Ppp2r2b, Ptpro, Vil2,
39	Selected differentially expressed genes in K562 cells after hemin treatment	ADDYA_K562_HEMIN_TREATMENT	2	Egr1, Crem,	0.0002956	0.003201	0.374525	70	4921521F21Rik, Aak1, Adam10, Akr1c12, Akr1c13, Akr1c14, Akr1c18, Akr1c19, Akr1c20, Akr1c21, Akr1c6, Angpt1, Apoc1, Atf3, Atf5, Birc5, Cebpg, Cpox, Crem, Ctsh, Cxcl1, Ddit4, Dhx9, Dnajb4, Egr1, Etv5, Fdxr, Fech, Fth1, Gfi1b, Gp1bb, Hba-a1, Hba-x, Herpud1, Hspa1a, Hspa1b, Hspa5, Id2, Ier3, Ier5, Insig1, Itgb5, Jun, Klf1, Klf6, Mafg, Mare, Mcl1, Mef2c, Moap1, Myb, Ncf1, Ncoa1, Nefh, Nfya, Npl, Osgin…
39	MsigDB	KIM_TH_CELLS_DN	1	Per1,	0.0003007	0.003228	0.380987	14	Clasp2, Dhrs3, Dusp8, Edg1, Ell2, Irs2, Osbp, Per1, Pftk1, Rora, Rybp, Spnb2, Svil, Usp12,
39	p53 transcriptional targets	P53GENES_ALL	1	Fos,	0.0003007	0.003201	0.380987	14	Bax, Bbc3, Ccng1, Cdkn1a, Fasl, Fos, Gadd45a, Ier3, Igfbp3, Mdm2, Pcna, Sesn1, Sfn, Thbs1,
39	Genes up-regulated in anergic mouse T helper cells (A.E7), versus non-anergic stimulated controls	TCELL_ANERGIC_UP	2	Egr2, Dusp6,	0.0003345	0.003532	0.423812	73	2210008N01Rik, 3110068A07Rik, Actn4, Adora2a, Adora2b, Agt, Angptl2, Anp32a, Arfip1, Casp4, Ccl1, Ccrn4l, Cd97, Cdc14a, Csf1, Ctse, Ddr1, Dlg2, Dtna, Dusp6, Egr2, Etv6, F2r, Fbxo34, Furin, Fyn, Gabra4, Gadd45b, Gch1, Gga2, Hebp2, Hif1an, Hlf, Hsd17b6, Hspa1a, Hspa1b, Ier3, Ing4, Irf4, Isyna1, Jak3, Jarid2, Jup, Kcnj11, Kcnk5, Kcnq5, Kifc3, Lag3, Lrrc3, Mmd, Myh14, Myl7, Myo1c, Myo1e, Ndrg1, Notch…
39	MsigDB	CMV_HCMV_TIMECOURSE_8HRS_DN	1	Rnd3,	0.0003465	0.003628	0.439016	15	Ankrd15, Arid5b, Arl4c, Bicd1, Cdkn1b, Gas1, Hdac9, Hmga2, Pde4b, Prdm2, Rnd3, Tgif1, Tpx2, Twist1, Zfp7,
39	Upregulated by DAC treatment in at least one of four pancreatic cancer cell lines, but not in normal (HPDE) cells	DAC_PANC_UP	4	Dusp6, Tnfrsf25, Hbegf, Per1,	0.0003543	0.00368	0.448898	333	4921501E09Rik, 4922501C03Rik, 4931429I11Rik, 8430408G22Rik, Abcb9, Abcc3, Adam8, Adrbk1, Ahr, Aldob, Alox12, Alx3, Angpt2, Ankrd26, Ap4s1, Apoa2, Apoc2, Aqp3, Arntl2, Asns, Atad4, Atp4b, Atxn3, Avp, Azi1, B3gat1, B4galt6, Bard1, Barx1, Birc3, Bst2, C3, C8g, Cabp1, Cacna1a, Cacna1g, Camkk2, Car11, Cbx8, Cchcr1, Cck, Ccl11, Ccl17, Ccl22, Ccl3, Ccl4, Ccl5, Cd180, Cd200, Cd22, Cd55, Cd74, Cda, Cdc25c…
39	MsigDB	KANNAN_P53_DN	1	Fosl2,	0.0003955	0.004074	0.501099	16	Apba2, Arl4a, Birc3, Brca1, Ccne1, Cdc6, Col18a1, Cpm, Cxadr, Eif4a1, Fosl2, Ina, Nol14, Pmp22, Ppat, Pura,
39	Down-regulated in mycosis fungoides (cutaneous T-cell lymphoma) T-cells resistant to IFN-alpha, compared to sensitive parent cell line	IFNALPHA_RESIST_DN	1	Hbegf,	0.0003955	0.004041	0.501099	16	Cav1, Coro2a, Dad1, Diablo, Dnajb10, Emr1, Fbxo8, Hbegf, Il10rb, Jarid1a, Plat, Pttg1, Rb1, Samsn1, Snapc5, Xbp1,
39	MsigDB	UVC_HIGH_ALL_UP	1	Hbegf,	0.0003955	0.004009	0.501099	16	2310021P13Rik, Atf3, Col13a1, Exosc7, Fstl3, Gadd45a, Hbegf, Il11, Lrba, Mmp3, Nupr1, Rrad, Sat1, Sfi1, Tceb2, Tsc22d3,
39	Transcripts enriched more than 3-fold in ITTP compared to other lymphocytes, with average signal value differences of at least 100 between ITTP and every other lymphocyte subpopulation	LEE_TCELLS5_UP	1	Mest,	0.0003955	0.003977	0.501099	16	Cdk6, Cep70, Ets2, Gpr56, Gucy1a3, Hivep3, Hoxa9, Igj, Mest, Ndn, Ppp4r2, Rab13, Rims3, Scp2, Tlr7, Tnfsf4,
39	Genes (n = 109) significantly upregulated in RD-EF and also highly expressed in EFT	ZHANG_EFT_EWSFLI1_UP	2	Egr2, Fos,	0.0004066	0.004056	0.515162	78	2310039D24Rik, AU018778, Ak3l1, Atf5, Atp1a1, Cav1, Cav2, Ccbl1, Cck, Cd79a, Cdh11, Cebpb, Ces1, Ces3, Chn2, Cited2, Crip2, Csnk1e, Cspg5, Csrp1, Dapk1, Dpysl2, EG244595, Egr2, Es1, Es22, Fads1, Fcgrt, Fos, G0s2, Gabarapl1, Glce, Glg1, Gpsm3, Grk5, H2-M1, H2-M11, H2-M9, Hes1, Hipk1, Hoxd9, Id2, Igfbp4, Il1rap, Ipo13, Jak1, Lnk, Ly96, Man2a2, Mapt, Msx1, Myc, Myo10, Nell2, Olfm1, Pfkp, Pftk1, Ppfi…
39	MsigDB	CMV_24HRS_UP	2	Egr1, Srf,	0.000438	0.004335	0.554946	80	1110008L16Rik, 9230105E10Rik, A530023O14Rik, AI451617, Armet, Atp6v1c1, Bcl7b, Cd55, Cse1l, Daf2, Edaradd, Egr1, Eif1ay, Eif4e, Emp2, Eno1, Eno2, Fgfr1, Fkbp4, Gal, Gch1, Ggcx, Gm128, Gmfb, Gmpr, Gorasp2, Grpel1, H2-M1, H2-M11, H2-M9, Idh3a, Il11, Il7r, Jarid1c, Lig4, Mllt11, Mx1, Mx2, Nat13, Nfkb1, Nfkbia, Np, Nr4a1, Nubp1, Nup93, Oas1a, Oas1b, Oas1c, Oas1d, Oas1e, Oas1f, Oas1g, Oas1h, Pfkp, Pla…
39	Up-regulated at 4 hours following treatment of human lymphocytes (TK6) with a high dose of bleomycin	BLEO_HUMAN_LYMPH_HIGH_4HRS_UP	1	Dusp14,	0.0004477	0.004398	0.567236	17	Bbc3, Btg1, Btg2, Cdkn1a, Clk1, Ddb2, Ddit4, Dusp14, Enc1, Fas, Fdxr, Gadd45a, Gdf15, Ier3, Plxnb2, Ppm1d, Xpc,
39	MsigDB	UVB_NHEK4_6HRS_DN	1	Egr1,	0.0004477	0.004364	0.567236	17	Cdk5, Dsc2, Edn2, Egr1, Il13, Il6, Itgb7, Krt10, Map3k14, Ninj1, Notch4, Rarg, Rfc2, Smo, Tgfb1, Tgfb2, Vtn,
39	ADHD susceptibility genes	Lasky, 2008 (1)	1	Per1,	0.0005031	0.004866	0.637428	18	Adra1a, Adrb2, Bdnf, Cdh13, Chrna4, Comt, Dbh, Ddc, Drd2, Gfod1, Hes1, Htr2a, Per1, Slc6a1, Slc6a2, Slc9a9, Snap25, Tph2,
39	Striato-pallidal specific genes	Lobo, 2006 (2)	1	Mest,	0.0005031	0.004829	0.637428	18	2700024H10Rik, Adk, Adora2a, BC004044, Calb1, Ctsz, Gnb5, Map3k4, Mest, Neto2, Nr4a1, Plxdc1, Rgs2, Ryr2, Slc6a15, Syt6, Upb1, Utrn,
39	MsigDB	O6BG_RESIST_MEDULLOBLASTOMA_UP	1	Ppp2r1b,	0.0005031	0.004793	0.637428	18	Car2, Cdh11, Cyr61, Darc, Enc1, Fbxo21, Fer1l3, Gpr126, Htra1, Id2, Igf1, Ppp2r1b, Prss12, Rabgap1l, Sema3a, Sgce, Shox2, Tpm1,
39	Top 25 Genes Differentially Expressed in the Respective B-Cell Lymphocytic Leukemia Subgroups 11q23	HASLINGER_B_CLL_11Q23	1	Ppp2r1b,	0.0005031	0.004757	0.637428	18	Adrbk2, Ahr, Atm, Birc2, Casp1, Cnr1, Cspg5, Ctsk, Ddx10, Fut8, Glra2, Gsn, Hs3st1, Pcsk7, Picalm, Ppp2r1b, Slc4a7, Ube4a,
39	Genes highly expressed in non-tumor liver with hepatits vs. well differentiated hepatocellular carcinoma	LIZUKA_L1_GR_G1	1	Fos,	0.0005031	0.004722	0.637428	18	1600012H06Rik, Agl, Amfr, Bnip3l, Cpeb3, Fos, Id2, Igfbp3, Igfbp4, Maf, Mrc1, Mt3, Orm1, Orm2, Orm3, Prcp, Rab14, Slc31a1,
39	Down-regulated 2-fold in HeLa cells by Adenovirus type 12 (Ad12) at 24 hours post-infection	AD12_24HRS_DN	1	Junb,	0.0005031	0.004687	0.637428	18	Bcar3, Cd83, Cyr61, Efna1, Epha2, Fubp3, Hmox1, Ier3, Il6, Junb, Klrc1, Klrc3, Lima1, Nfkbia, Nr4a1, Plk2, Sdcbp, Sfrs5,
39	MsigDB	CROONQUIST_IL6_RAS_UP	1	Dusp6,	0.0005031	0.004653	0.637428	18	Ccl4, Ccl5, Cd48, Cd86, Cx3cr1, Cybb, Dusp6, Fcer2a, Homer3, Lgals1, Ly86, Msr1, Ncf2, Nras, Osbpl1a, Rnase6, Sv2b, Xpnpep2,
39	Downregulated at 24 hours by UV-B light in normal human epidermal keratinocytes	UVB_NHEK4_24HRS_DN	1	Egr1,	0.0005031	0.004619	0.637428	18	Dsg1a, Dsg1b, Dsg1c, Dvl1, Edn2, Egr1, Il13, Il6, Itgb7, Krt10, Map3k14, Notch4, Rarg, Rfc2, Smo, Tgfb1, Traip, Vtn,
39	Genes overexpressed in polyclonal plasmablastic cells (PPCs) as compared to mature plasma cells isolated from tonsils (TPCs) and mature plasma cells isolated from bone marrow (BMPCs).	TARTE_MATURE_PC	4	Egr1, Fosb, Fos, Dusp1,	0.0005253	0.004788	0.665555	363	2310039D24Rik, 9530003J23Rik, AU018778, Acrv1, Actb, Actc1, Adam8, Adcyap1, Adh4, Adm, Adrb3, Aebp1, Ager, Ak1, Aldh1a1, Aldh1a7, Aldh2, Aldh7a1, Alox5ap, Ampd1, Ankrd46, Apoc1, Apoc2, Apoc3, Apoe, Aqp2, Aqp5, Arhgef16, Avpr1b, B2m, Bcr, Birc3, Bmp4, Brd3, Btg2, Btn2a2, C1s, C4bp, Cacna1b, Calb2, Cblb, Cbs, Ccl22, Ccr7, Ccr9, Cd22, Cd24a, Cd34, Cd3d, Cd3e, Cd40, Cd72, Cd8b, Cd9, Cdh15, Cdkl5, Cdr…
39	MsigDB	MANALO_HYPOXIA_UP	2	Bcl6, Dusp6,	0.00056	0.005068	0.70952	87	Acvr1b, Adm, Adora2a, Angptl4, Axl, Bcl6, Bhlhb2, Cask, Ccng2, Cdh2, Cdkn1c, Col18a1, Col1a2, Col4a1, Col4a2, Col5a1, Col9a1, Creb3l2, Cx3cl1, Cxcr4, Dusp6, Edn1, Egln1, Egln3, Enpp1, Epor, Ero1l, Fkbp9, Gabrp, Gadd45b, Gdf10, Grk5, Hes1, Hif3a, Hivep2, Igfbp3, Inhbe, Insr, Itm2a, Itpr2, Lepr, Lox, Loxl2, Maff, Mef2a, Mxi1, Ndrg1, Nfatc4, Notch4, Npas2, Npr1, Opn3, P4ha2, Pam, Pdgfb, Peli2, Pgf, …
39	MsigDB	SCHURINGA_STAT5A_UP	1	Fosb,	0.0005617	0.005047	0.711674	19	Ank1, Aqp3, Cd36, Cish, Fosb, Hba-a1, Hba-x, Hspb8, Lepr, Lif, Maoa, Pdap1, Pim1, Rac3, Rhag, Sos1, Traf4, Vegfa, Xk,
39	Genes with spiked expression in subsets of MM PCs from newly diagnosed patients	ZHAN_PCS_MULTIPLE_MYELOMA_SPKD	1	Areg,	0.0005617	0.005011	0.711674	19	Areg, Azgp1, Crybb1, Cst6, Ctgf, Dsc3, Dusp2, EG214403, EG384639, Ednrb, Fbln2, Fgfr3, Galnt3, Ifit3, Lgals3bp, Ltb, Mal, Ms4a1, Slc38a3,
39	MsigDB	CPR_LOW_LIVER_DN	1	Egr1,	0.0006233	0.005523	0.789721	20	Apoa4, Atf5, Cyp7b1, Egr1, Ehhadh, Elovl5, Fabp2, Fgl1, Grn, Hsd17b10, Hsd17b11, Hsdl2, Hsp110, Mgll, Mtap, Ptp4a2, Rab30, Retsat, Slc22a21, Vnn1,
39	MsigDB	UVC_TTD_8HR_UP	1	Per2,	0.0006233	0.005485	0.789721	20	Amacr, C78339, Cdkn1c, Ctsl, Dmn, Efna1, Fgfr3, Gabarapl1, Gch1, Glul, Lhx2, Mtx1, Osr2, Per2, Rnf103, Rsl1d1, Shox2, Slc30a3, Tmem24, Trex1,
39	MsigDB	INSULIN_ADIP_INSENS_UP	1	Dusp6,	0.0006233	0.005447	0.789721	20	9130230N09Rik, Ak3l1, Bhlhb2, Ccrn4l, Cdr2, Dusp6, Ereg, Hmgcr, Ier2, Phlda1, Ppan, Ptges, Rbm13, Slc2a1, Spred2, Spsb1, Srr, Synj2, Tubb2a, Tubb6,
39	MsigDB	CMV_UV-CMV_COMMON_HCMV_6HRS_UP	1	Crem,	0.0006233	0.005409	0.789721	20	2210008N01Rik, Atf3, BC035295, Btrc, Crem, Gch1, Ifit3, Il11, Mx1, Mx2, Nr4a1, Nr4a3, Oasl1, Polg2, Pscd1, Ripk1, Rsad2, Slc7a5, Taf13, Zc3hav1,
39	MsigDB	BASSO_GERMINAL_CENTER_CD40_UP	2	Junb, Snf1lk,	0.0006386	0.005504	0.809106	91	Adam8, Arhgef2, Arid5b, Batf, Bcl2a1a, Bcl2a1b, Bcl2a1c, Bcl2a1d, Blr1, Capg, Ccl22, Ccl4, Ccr7, Cd40, Cd44, Cd74, Cd83, Cflar, Chd1, Cr2, Ddit4, Dtx2, Dusp2, Ebi2, Ehd1, Ell2, Faim3, Gadd45b, H2-DMa, H2-M1, H2-M11, H2-M9, Hsp90b1, Htr3a, Icam1, Icosl, Ier3, Il1b, Irf4, Irf5, Isgf3g, Junb, Kcnn4, Krt7, Laptm5, Lgals1, Lhfpl2, Litaf, Lnk, Lta, Lyn, Map3k8, Mapkapk2, Mef2c, Mtmr4, Myb, Ncf2, Nckap1…
39	MsigDB	CROONQUIST_RAS_STROMA_UP	1	Dusp6,	0.0006882	0.005891	0.871949	21	Acp5, Amph, Arhgef2, Cd86, Cx3cr1, Cybb, Dmn, Dusp4, Dusp6, Etv1, Iqsec1, Mcc, Nras, Plec1, Rasgrp2, Rnase6, Samd1, Sv2b, Tbc1d9, Trim25, Zer1,
39	MsigDB	XPB_TTD-CS_DN	1	Mest,	0.0007561	0.006429	0.957979	22	Adora1, Anpep, Ctsh, Cxcl12, E2f5, Efnb2, Epb4.1l3, Gng4, Hoxb5, Igfbp2, Igfbp6, Igsf3, Isg20, Lhx2, Mest, Nmb, Nnmt, Ptprn, Ptx3, Rassf2, Rims2, Tgm2,
39	Transcripts showing SP4>CB4>AB4 pattern	LEE_TCELLS9_UP	1	Egr2,	0.0007561	0.006386	0.957979	22	2210008N01Rik, 2810417H13Rik, 2900008C10Rik, Ccng2, Ccr9, D0H4S114, Dsg2, Egr2, Htr2b, Lztfl1, Marcks, Mical2, P2ry1, Pde4d, Pxdn, Rsad2, Spred2, Spry2, Timp2, Top2a, Tox, Tyms,
39	Genes upregulated in myeloid leukemia and normally expressed in other bodily tissues.	LOTEM_LEUKEMIA_UP	1	Egr2,	0.0007561	0.006344	0.957979	22	Adcy7, Ak1, Ccs, Cd53, Cp, Egr2, Gtse1, Kpna1, Lifr, Lpin1, Lypla1, Mlf1, Nphp1, Pmm1, Ppm1b, Ptpro, Serpini1, Sh3glb1, Snx10, Taf9, Tap1, Tcte3,
39	MsigDB	CMV_ALL_UP	2	Egr1, Srf,	0.0008161	0.006803	1.034	99	1110008L16Rik, 9230105E10Rik, A530023O14Rik, AI451617, Armet, Atp6v1c1, Bcl7b, Brca2, Ccl5, Cd55, Cse1l, Daf2, Dnaja1, Edaradd, Egr1, Eif1ay, Eif4e, Emp2, Eno1, Eno2, Fgfr1, Fkbp4, Gal, Gch1, Ggcx, Gm128, Gmfb, Gmpr, Gorasp2, Grpel1, Gtf2b, H2-M1, H2-M11, H2-M9, Idh3a, Ifnb1, Il11, Il6, Il7r, Indo, Irf2, Itga8, Jarid1c, Lgmn, Lig4, Mllt11, Msx1, Mx1, Mx2, Nat13, Nfkb1, Nfkbia, Np, Nr4a1, Nr4a3, N…
39	Microarray-derived expression levels of genes differentially expressed during PC development	ZHAN_MMPC_PC	1	Bcl6,	0.0008271	0.006849	1.04794	23	Bcl2a1a, Bcl2a1b, Bcl2a1c, Bcl2a1d, Bcl6, Blk, Cd19, Cd22, Cd38, Cd63, Cd72, Cd79b, Cd83, Ciita, Cr2, Cxcr4, Irf4, Ms4a1, Myc, Ptprc, Sdc1, Stat6, Xbp1,
39	Transcripts enriched more than 3-fold in DP compared to other lymphocytes, with average signal value differences of at least 100 between DP and every other lymphocyte subpopulation	LEE_TCELLS6_UP	1	Bcl6,	0.0008271	0.006805	1.04794	23	Acsbg1, BC016579, Bcl6, Cd1d1, Cd1d2, Cd8a, Cd8b, Cib2, Cyp2u1, Dnmbp, Efnb2, Elovl4, Lhfpl2, Lyst, Mctp1, Rasd1, Ripk4, Rmnd5a, Rorc, Sh2d1a, Slamf1, Slc7a3, Tbc1d19,
39	Table 1 genes	McClung, 2003 (1)	2	Junb, Fos,	0.0008403	0.006869	1.06466	100	0610012G03Rik, 1110008P14Rik, 1810054D07Rik, 2310003F16Rik, Acyp1, Adarb1, Adcy6, Adcyap1, Ankrd17, Aqp4, Arf6, Ash2l, Auh, Basp1, Bcat1, Bdnf, Btbd14a, Bzw1, C2, Cadps, Cap1, Cck, Cd59a, Cd59b, Cdh13, Cerk, Cplx1, Cryl1, Ctgf, Cxcr7, Cxxc5, D6Wsu176e, Dio2, Elavl2, Ell3, Esrra, Fabp7, Fbxw7, Fgf12, Fos, Fstl1, Gabra1, Gnb1, Hivep1, Hsd17b12, Hspa1l, Idi1, Ina, Junb, Laptm4b, Lmna, Lsm2, Mef2c, M…
39	Downregulated by two of H2O2, HNE and t-BH in retinal pigment epithelium cells (Tables 3-5)	OXSTRESS_RPETWO_DN	2	Srf, Hbegf,	0.0008649	0.007025	1.09583	101	Actb, Arhgdia, Atr, Bad, Bak1, Bcl2l1, Bmp1, Bmp4, Capn2, Ccnt1, Ccr1, Ccr1l1, Cd47, Cdc20, Cdc25a, Cdc25c, Cdh11, Cdh2, Cdk9, Cdkn1c, Cdkn2b, Cdkn2d, Clu, Cpe, Creb1, Csda, Csnk1g2, Ctnna1, Ctnnb1, Ddr2, Dffb, Dynll1, Efna4, Elk1, Erbb4, Ercc5, Ets1, Ets2, Etv3, F2r, Fastk, Fech, Fgfr1, Fmo1, Gak, Gnb2, Gpx2, Gtf2b, Hbegf, Hdac1, Hgf, Hgfac, Hint1, Igf1r, Il18, Il9, Itga6, Itga7, Itgal, Itgb4, I…
39	Genes with significantly higher average gene expression in AL plasma cells compared to MM	ABRAHAM_AL_VS_MM_UP	1	Bcl6,	0.0009013	0.007273	1.14195	24	A2m, Apoe, App, Bcl6, Btrc, Cd36, Cd44, Cdc25b, Cdkn1b, Cxcl12, Dcn, Fgfr1, Hmox1, Igfbp3, Igfbp5, Jun, Mapk12, Nfe2, Rara, Runx2, Serpina1a, Serpina1b, Serpina1d, Tnfrsf1a,
39	MsigDB	FLECHNER_KIDNEY_TRANSPLANT_WELL_DN	1	Fos,	0.0009013	0.007227	1.14195	24	Ap1b1, Atp5b, Bax, Blmh, Brd2, C1ql1, Cadm4, Eif2ak2, Fos, Fpr-rs2, Fpr-rs3, Fpr-rs6, Fpr-rs7, Fprl1, Gpaa1, Gss, Krt7, Myc, Paxip1, Pcf11, Tmem11, Usp22, Usp9x, Xrcc6,
39	MsigDB	IRITANI_ADPROX_UP	1	Crem,	0.0009013	0.007182	1.14195	24	BC004728, Btbd3, Bub1b, Ccne2, Cdc2a, Cdkn1c, Ch25h, Crem, Csrp2, Epb4.9, Flt4, Gch1, Gins1, Gprc5b, Hmgb2, Mcm6, Mybl2, Ndc80, Pdlim3, Pygl, Smc4, Tk1, Top2a, Ube2c,
39	MsigDB	ABRAHAM_MM_VS_AL_DN	1	Bcl6,	0.0009013	0.007137	1.14195	24	5730409G15Rik, A2m, Apoe, App, Bcl6, Btrc, Cd36, Cd44, Cdc25b, Cdkn1b, Cxcl12, Dcn, Fgfr1, Hmox1, Igfbp3, Igfbp5, Jun, Mapk12, Rara, Runx2, Serpina1a, Serpina1b, Serpina1d, Tnfrsf1a,
39	MsigDB	CMV_HCMV_6HRS_UP	1	Crem,	0.0009013	0.007093	1.14195	24	2210008N01Rik, Atf3, BC035295, Btrc, Crem, Gch1, H2afx, Ifit3, Il11, Mx1, Mx2, Nr4a1, Nr4a3, Oasl1, Otud3, Polg2, Pscd1, Rbm38, Ripk1, Rsad2, Slc7a5, Taf13, Trim24, Zc3hav1,
39	Cell cycle genes induced during antigen activation of CD8+ T cells.	GOLDRATH_CELLCYCLE	1	Dusp1,	0.0009013	0.007049	1.14195	24	Aurka, Aurkb, Bub1, Ccna2, Ccnb2, Cdc45l, Cdc6, Cdkn2c, Chek1, Dusp1, Ect2, Fyn, Gmnn, Gsg2, Incenp, Mad2l1, Mapk6, Ncaph, Nek2, Plk1, Plk4, Rad21, S100a6, Tacc3,
39	Genes associated with cellular adhesion that are differentially expressed in endothelial cells of pig aortas from regions of disturbed flow (inner aortic arch) versus regions of undisturbed laminar flow (descending thoracic aorta).	PASSERINI_INFLAMMATION	1	Fos,	0.0009013	0.007006	1.14195	24	Ager, Ccl2, Cd14, Cd97, Cxcl10, Cxcr4, Cybb, Dnajc8, Fos, Gpr84, Igfbp1, Ikbkap, Il1a, Il1r1, Il8rb, Nfe2l1, Nfkb1, Nfkb2, Nfkbia, Otud7b, Procr, Ptgs2, Tnfaip6, Traf6,
39	MsigDB	OXSTRESS_BREASTCA_UP	1	Egr1,	0.0009013	0.006963	1.14195	24	AA408296, C030016K15Rik, Ctage5, Cyp1b1, Ddit3, Dkk1, Edn1, Egr1, Eps8l2, Fas, Fdxr, Gdf15, Hmox1, Hspa1a, Hspa1b, Jun, Lif, Nqo1, Pla2r1, Ppp2cb, Psmd12, Psmd3, Rcbtb1, Rpl38,
39	Summary of genes up-regulated in EFTs compared with normal body atlas	STAEGE_EFTS_UP	1	Egr2,	0.0009785	0.007514	1.23976	25	2600011E07Rik, Adrb3, Arx, Bcl11b, Bhlhb5, Cck, Clec11a, Cyp26b1, Dkk2, Egr2, Gdf10, Itm2a, Jak1, Kcnab3, Lect1, Npy1r, Npy5r, Pappa, Pcdh11x, Pcdh8, Prss35, Rnf141, Stx5a, Ugt3a2, Zdhhc21,
39	MsigDB	STRESS_ARSENIC_SPECIFIC_DN	1	Junb,	0.0009785	0.007468	1.23976	25	1810030O07Rik, Akap1, Cct8, Clk2, Dag1, Dlc1, Esrra, Fut4, Hnrpab, Hyal2, Id3, Junb, Mapk7, Med14, Mmd, Nktr, Paxip1, Ptprb, Ralgds, Rpusd2, Rraga, Sh2b1, Sparcl1, Timm17a, Trip13,
39	Down-regulated 2-fold in HeLa cells by Adenovirus type 12 (Ad12) at any timepoint to 48 hrs hours post-infection	AD12_ANY_DN	1	Junb,	0.0009785	0.007424	1.23976	25	Akp3, Akp5, Bace2, Bcar3, Cd83, Cyr61, Efna1, Epha2, Fubp3, Hmox1, Ier3, Il6, Junb, Klrc1, Klrc3, Lima1, Map2k3, Mfap2, Myc, Nfkbia, Nr4a1, Plk2, Sdcbp, Sfrs5, Tnfrsf12a,
39	Up-regulated at 6 hours following treatment with Et-743 in at least 8 of 11 sarcoma cell lines	ET743_SARCOMA_6HRS_UP	1	Junb,	0.0009785	0.007379	1.23976	25	Anxa5, Atf3, Cdc37, Cox6b1, Cox7a2, Cox8a, D4Wsu53e, Dnm1l, Fkbp1a, Gadd45b, Gnas, Guk1, Hdac3, Id2, Igfbp6, Inhbb, Itm2b, Junb, Laptm4a, Myoz2, S100a10, Sat1, Socs1, Tusc3, Vkorc1,
39	Up-regulated at 12hrs follwing VEGF treatment of human myometrial microvascular endothelial cells	VEGF_MMMEC_12HRS_UP	1	Mest,	0.001059	0.007938	1.34175	26	Ankrd1, Aqp7, Bgn, Ccl2, Col1a2, Dirc2, Eln, Fgfbp1, Fuca1, Gem, Igfbp3, Mest, Mgp, Mmp2, Nnmt, Oxtr, Rhob, Sat1, Sdc4, Sgce, Sp3, Sult1e1, Tfpi2, Thy1, Ubd, Vcam1,
39	MsigDB	UVB_NHEK4_6HRS_UP	1	Rnd3,	0.001059	0.007891	1.34175	26	Arhgdia, Casp4, Casp6, Cd9, Cdc37, Cdkn1a, Dapk1, Dsg1a, Dsg1b, Dsg1c, Ercc1, Evpl, Gadd45a, Mapk6, Pgf, Plat, Prodh, Ptprf, Rac1, Rnd3, Sept2, Timp1, Traf3, Traip, Trip6, Xrcc1,
39	MsigDB	CMV_UV-CMV_COMMON_HCMV_6HRS_DN	1	Rnd3,	0.001059	0.007845	1.34175	26	Adm, Bdkrb2, C530047H08Rik, Cdc42ep2, Cxcl12, Ddit4, Dnmbp, Gas1, Hoxa11, Id2, Klf10, Meis1, Nr2f2, Pde4b, Ppp1r3c, Rnd3, Rnf113a1, Runx1, Runx1t1, Siah1a, Siah1b, Snai2, Socs5, Stard13, Tcf21, Wee1,
39	MsigDB	DIAB_NEPH_DN	3	Fosl2, Dusp1, Dusp14,	0.001117	0.008232	1.41524	248	1110008L16Rik, 1700013N18Rik, 8430410A17Rik, A130034K24Rik, Aasdhppt, Acbd3, Actg1, Add3, Adm, Adora1, Akap10, Akap11, Anxa1, Ap3b1, Apod, Aqp3, Arf6, Arl1, Armcx2, Atp6ap2, Atxn1, Axl, B3gnt1, BC004022, Bcam, Bcar3, Birc2, Bmp2, Bst2, C1s, Cacnb2, Cald1, Calu, Canx, Capn2, Cast, Cblb, Ccdc6, Cd164, Cd55, Cdc14a, Cds1, Cflar, Chd3, Chst2, Cited2, Cmah, Col3a1, Crim1, Crop, Csda, Ctbp1, Ctdspl, Ct…
39	MsigDB	GH_EXOGENOUS_EARLY_UP	1	Tnfrsf25,	0.001142	0.008365	1.44691	27	Adk, Apol6, Arhgap1, Calcoco2, Ccdc15, Cdc42, Cdc42ep3, Crtc3, Cxcr4, Ear1, Ear10, Ear11, Ear2, Ear5, Ear6, Epb4.1l4b, Fshr, Ifit2, Insm1, Narg1, Omd, Pgk1, Phf21a, Scmh1, Tecta, Tnfrsf25, Zfa,
39	Upregulated strongly by sodium arsenite in fibroblasts (Cluster 1)	AS3_FIBRO_C1	1	Srf,	0.001229	0.008946	1.55714	28	Actb, Bak1, Bmp4, Capn2, Cdc25c, Cdh11, Cdkn2b, Ctnna1, Dynll1, Fmo1, Hdac1, Hgfac, Itgal, Itgb4, Itgb5, Mmp11, Rb1, Rnh1, Rpa1, Rpl13a, Sf1, Slc7a5, Srf, Tcea1, Tpp1, Trp53, Vcam1, Zyx,
39	Upregulated moderately by sodium arsenite in fibroblasts (Cluster 2)	AS3_FIBRO_C2	1	Srf,	0.001229	0.008895	1.55714	28	Actb, Bak1, Bmp4, Capn2, Cdc25c, Cdh11, Cdkn2b, Ctnna1, Dynll1, Fmo1, Hdac1, Hgfac, Itgal, Itgb4, Itgb5, Mmp11, Rb1, Rnh1, Rpa1, Rpl13a, Sf1, Slc7a5, Srf, Tcea1, Tpp1, Trp53, Vcam1, Zyx,
39	MsigDB	NEMETH_TNF_DN	1	Fos,	0.001229	0.008844	1.55714	28	2010011I20Rik, Abcg1, Acadm, Apex1, Apobec1, Aurka, Baz1b, Chek1, Fen1, Fos, Gtf2i, Hells, Hist1h2ac, Hspa4l, Itga4, Lmo4, Lyl1, Mbp, Mxi1, Numb, Orc5l, Rbm38, Rgs2, Slbp, Slc6a12, St8sia4, Wig1, Zfp36l1,
39	MsigDB	FRASOR_ER_UP	1	Fos,	0.001229	0.008794	1.55714	28	Adcy9, Ap1g1, Calcr, Car12, Cdc6, Cxcl12, Egr3, Epb4.1l3, Fos, Glrb, Greb1, Igfbp4, Mapt, Mybl1, Nrip1, Pdzk1, Ptges, Rab31, Rasgrp1, Ret, Rfc4, Sdc2, Siah2, Slc22a21, Slc39a6, Tff1, Top2a, Wisp2,
39	Downregulated by H2O2 and t-BH in retinal pigment epithelium cells (Tables 5)	OXSTRESS_RPE_H2O2TBH_DN	1	Srf,	0.001229	0.008745	1.55714	28	Actb, Bak1, Bmp4, Capn2, Cdc25c, Cdh11, Cdkn2b, Ctnna1, Dynll1, Fmo1, Hdac1, Hgfac, Itgal, Itgb4, Itgb5, Mmp11, Rb1, Rnh1, Rpa1, Rpl13a, Sf1, Slc7a5, Srf, Tcea1, Tpp1, Trp53, Vcam1, Zyx,
39	Table 4 genes	McClung, 2003 (3)	1	Fos,	0.001318	0.009329	1.66991	29	0610013E23Rik, Adcyap1, Ak1, Ap2a2, Atp6v0a1, Atp6v0c, Bdnf, Calb2, Cck, Cerk, Cplx1, Fos, Gadd45b, Ly6e, Mef2c, Mgst3, Nfix, Olfm1, Psmd4, Rnaseh2c, Rps6kb1, Slc29a1, Slc30a3, Stmn2, Stx1a, Tbr1, Tmem14c, Tubb5, Vsnl1,
39	Ethanol 4h	Kerns, 2005 (1)	3	Egr1, Dusp6, Fosb,	0.001388	0.009767	1.7586	263	1110008P14Rik, 1190002N15Rik, 1190005I06Rik, 1500005K14Rik, 2410018C17Rik, 9430010O03Rik, A930006P13Rik, Actc1, Actn1, Adarb1, Adcyap1, Adsl, Adss, Akp3, Alox12b, Ank1, Ank3, Anln, Apbb1, BC038286, Bat2, Bdnf, Bid, Bin1, Blnk, Btbd14a, Calb2, Capzb, Car2, Carhsp1, Ccdc90b, Cck, Ccr6, Cd82, Chrne, Chst2, Clcn3, Clic4, Clptm1, Cnbp, Col1a2, Col6a1, Cox7b, Cpd, Cpe, Cpne6, Cpsf4, Cpt2, Crmp1, Ctgf, …
39	METH-induced changes in gene expression	Jayanthi 2005 (3)	1	Egr1,	0.001411	0.009874	1.78774	30	Aldh2, Ampd3, Ar, Arnt2, Cbr1, Cpz, Ddit3, Egr1, Epor, Gabrg3, Gfap, Gja5, Grm3, Gstm3, Hcn4, Jun, Kcne1, Kcnj5, Nr4a1, Oprm1, Pnlip, Podxl, Psma5, Ptgs2, Rasgrp1, Rpl30, Rps27a, Stat6, Tac1, Tgfbr2,
39	MsigDB	AGED_MOUSE_CORTEX_UP	1	Egr2,	0.001411	0.00982	1.78774	30	2900024C23Rik, Actb, Bcap29, C1qbp, Casp6, Ccng1, Cdc5l, Col6a2, Cpe, Dck, Egr2, Epha7, Fah, Fkbp3, Gadd45b, H2afz, Marcks, Pabpc1, Pafah1b1, Prdx1, Prep, Rasgrf1, Rdx, Rpl5, Rps24, Sfrs10, Slc25a4, Sos2, Timp3, Vim,
39	MsigDB	HDACI_COLON_BUT16HRS_UP	1	Fos,	0.001506	0.0104273	1.9081	31	2310021P13Rik, Anxa5, Birc4, Calcoco1, Cap1, Cdh1, Clu, Cryl1, Dnm3, Flnb, Fos, Fuca1, Gabbr1, Gna-rs1, Hc, Hist1h1c, Id2, Igfbp3, Inpp5e, Man1a, Neu1, Plag1, Ppm2c, Ptpn1, Rhbdf1, Rhob, Sat1, Serpine1, Sparcl1, Tsnax, Tubb4,
39	Top 30 increased eosinophil specific transcripts	NAKAJIMA_MCSMBP_EOS	1	Crem,	0.001506	0.0103706	1.9081	31	2900069M18Rik, Alox15, Camk1, Ccl3, Ccl4, Ccr3, Cfd, Cnr2, Crem, Ear1, Ear10, Ear11, Ear2, Ear5, Ear6, Emr1, Fbp1, Gpr44, Hes1, Il5ra, Indo, Marcksl1, Olig2, Olr1, P2ry10, P2ry14, Plaur, Pnpla6, Slc29a1, Smad7, Tff3,
39	MsigDB	OLDONLY_FIBRO_DN	1	Junb,	0.001605	0.0109894	2.03354	32	Arntl, Bmi1, Cd36, Cdc37, Cish, Clcn7, Dct, Fcgrt, Fxr1h, Gata2, Glrx1, Gm317, Igf2, Jun, Junb, Krt18, Lyn, Myc, Osbpl8, Rbbp6, Sdc4, Sdcbp, Serpinb9, Serpinb9b, Serpinb9c, Serpinb9d, Serpinb9e, Serpinb9g, Srp72, Tpr, Vhlh, Wsb1,
39	MsigDB	IGF_VS_PDGF_DN	1	Dusp6,	0.001605	0.0109303	2.03354	32	9130230N09Rik, Arhgap6, Atp1a3, Bhmt, Capg, Cav2, Cd53, Cdkn2d, Cryl1, Dusp4, Dusp6, Eps8, F2r, F3, Gfod1, Gm237, Il1r1, Il33, Mgp, Mmd, Phex, Phf15, Plxdc1, Prkg2, Ptgs1, Rbpms, Rcan2, Spag5, Stom, Thbd, Thbs2, Timp1,
39	MsigDB	DORSAM_HOXA9_DN	1	Junb,	0.001605	0.0108718	2.03354	32	Arntl, Bmi1, Cd36, Cdc37, Cish, Clcn7, Dct, Fcgrt, Fxr1h, Gata2, Glrx1, Gm317, Igf2, Jun, Junb, Krt18, Lyn, Myc, Osbpl8, Rbbp6, Sdc4, Sdcbp, Serpinb9, Serpinb9b, Serpinb9c, Serpinb9d, Serpinb9e, Serpinb9g, Srp72, Tpr, Vhlh, Wsb1,
39	MsigDB	HOFMANN_MANTEL_LYMPHOMA_VS_LYMPH_NODES_DN	1	Tnfrsf25,	0.001605	0.010814	2.03354	32	Arid4a, Casp9, Ccna1, Cdc34, Cradd, Daxx, Fadd, Hras1, Ifnar1, Il11ra2, Il12rb2, Il15ra, Il18r1, Il1rl2, Il9r, Mad1l1, Mad2l1, Mapk7, Pdcd1, Ppp2r5b, Prkaa2, Prkg1, Rara, Rarg, Rin1, Rora, Taf1, Tal1, Tgfbr3, Tnfrsf1a, Tnfrsf25, Xpa,
39	50 most interesting genes upregulated by the combination of TSA and DAC in at least one of four pancreatic cancer cell lines, but not in normal (HPDE) cells	TSADAC_PANC50_UP	1	Arc,	0.001605	0.0107568	2.03354	32	Arc, Bik, Bst2, Casp4, Ccna1, Cdc25a, Cldn7, Crip1, Crlf1, Csf3, Dapk2, Dazl, Ddx4, F11r, Fgf2, Gas1, Hspa1a, Hspa1b, Itm2c, Lhx2, Lipc, Mlh1, Mmp8, Pax6, Sall1, Sfrp1, Sgce, Tert, Tktl1, Trp53i11, Uchl1, Wisp2,
39	50 neurologically relevant transcripts with highest abundance fold range among strains (RMA transcript abundance fold range less than or equal to 20.07 and greater than or equal to 5.78)	CHESLER_HIGHEST_FOLD_RANGE_GENES	1	Fos,	0.001706	0.0113772	2.1615	33	A4galt, Acsl4, Actb, Ankrd13c, Atp11a, Atp13a3, Atp6v0b, Cadps, Csrp1, Dctn3, Dynll2, Fos, Glo1, Gnb1, Gria2, Hint1, Kctd12b, Lin7c, March7, Matr3, Mll5, Mobp, Plp, Ppid, Ppp1cb, Prkce, Psmb5, Rabac1, Scn1a, Sp3, Strn3, Syt1, Uqcrb,
39	Upregulated by DAC treatment in T24 bladder carcinoma cells	DAC_BLADDER_UP	1	Hbegf,	0.001706	0.0113177	2.1615	33	C1s, C3, Ccl20, Ccl5, Cxcl1, Dazl, Dhrs2, H28, Hbegf, Hist2h2aa1, Icam1, Ifit3, Il13ra2, Irf7, Mx1, Mx2, Nt5e, Oas1a, Oas1b, Oas1c, Oas1d, Oas1e, Oas1f, Oas1g, Oas1h, Oas2, Slpi, Stat1, Stc1, Stx3, Tnfaip3, Tnfsf10, Uchl1,
39	MsigDB	NING_COPD_UP	2	Egr1, Fos,	0.00179	0.0118089	2.26793	130	2310003F16Rik, A2m, Abca8b, Acta1, Actn4, Alcam, Apoe, Apof, Arcn1, Asph, Atp5b, Atp5d, Atp5l, B4galt5, Baz1b, Bcap31, Blvra, Capns1, Cdc2l1, Cdc42ep2, Cdh5, Cdkn1a, Cldn5, Col18a1, Col4a1, Cpa3, Csk, Ctgf, Cx3cl1, Cybrd1, Cyr61, Dcn, Ddx52, Dpysl3, Dvl1, EG383436, Edf1, Egfl7, Egr1, Eif4a1, Eprs, Farp1, Fasn, Fez2, Fgg, Fhod1, Fos, G3bp1, Ggt1, Gnb2l1, Grina, Gtf2i, H2-M1, H2-M11, H2-M9, H3f3a, …
39	MsigDB	HDACI_COLON_BUT12HRS_UP	1	Fos,	0.001811	0.0118865	2.29454	34	2310021P13Rik, Anxa5, Atp6ap2, Birc4, Calcoco1, Cap1, Cdh1, Clu, Creb3l1, Ctage5, Dnm3, F11r, Flnb, Fnbp4, Fos, Fuca1, Glrx1, Gnai2, Hc, Hist1h1c, Inpp5e, Neu1, Rhbdf1, Rhob, Sat1, Serpinb1b, Serpinb1c, Serpine1, Sparcl1, Tsnax, Tubb4, Ube2h, Wdr92, Wwox,
39	MsigDB	XU_CBP_DN	1	Per2,	0.001811	0.0118253	2.29454	34	Adar, Aldh1a3, Ankrd17, Anp32a, Arf6, Arhgef2, Atp1a1, Casp9, Ccr6, Ccr7, Cd97, Ciita, Cotl1, Epha4, Ercc2, Ets1, Frat2, Gabrg3, Gsn, Hsd11b1, Id3, Lat2, Lta, Nr1h2, Nucb2, Per2, Pscd1, Rab14, Relb, Sdf2, Slc25a3, Tgfb1, Tpr, Vav2,
39	MsigDB	ADIP_VS_PREADIP_DN	1	Dnajb1,	0.001918	0.0124631	2.43011	35	Akr1b3, Anxa2, Anxa3, Anxa5, Bid, Cct2, Cct5, Cd44, Cd9, Cdk4, Cxcl12, Cyr61, Dnajb1, Ecm1, Eef2, Fgf7, Fn1, Gas6, Gas7, Ier3, Ifrd1, Il1r1, Il4ra, Mmp14, Pkm2, Plat, Sae1, Samhd1, Thbd, Thbs2, Tnfaip2, Tubb5, Ucp2, Vcan, Vdr,
39	MsigDB	BRG1_ALAB_UP	1	Fosl2,	0.001918	0.0123995	2.43011	35	Abhd2, Actn4, Agt, Ahnak, Aim1, Arl4c, Ccl2, Cdkn1a, Cotl1, Ctsb, Ctsh, Dcbld2, Emp3, Ephb2, Fads3, Fhl2, Flnb, Fosl2, Gadd45a, Gpr56, Hkdc1, Itga3, Itga5, Mfge8, Perp, Phldb1, Plxnb2, Ppm2c, Ptpn7, Serpine2, Smarca2, Smarca4, Tec, Tpm1, Ube2h,
39	Genes differentially expressed in CD34 cells from patients with low-risk and high-risk MDS	HOFMANN_MDS_CD34_LOW_AND_HIGH_RISK	1	Dusp14,	0.001918	0.0123365	2.43011	35	Arfip1, Cd9, Cxcl12, Cxcl4, Dlec1, Dusp14, Dyrk2, Gdf15, Gprc5a, Hras1, Ier3, Ifnar1, Lcp2, Mall, Mlf2, Mtmr11, Ncor1, Nfe2, Nkg7, Pik3cg, Ppp1r8, Prkaa1, Psmd11, Ptprn, Rgs19, Rhoh, Stat2, Stip1, Tacstd1, Tdgf1, Tk1, Tom1, Tram2, Tspan8, Upk3a,
39	MsigDB	SHIPP_DLBCL_CURED_UP	1	Arc,	0.002029	0.0129811	2.57074	36	2310039D24Rik, 4921521F21Rik, AU018778, Akr1c12, Akr1c13, Akr1c14, Akr1c18, Akr1c19, Akr1c20, Akr1c21, Akr1c6, Akt3, Aplp1, Arc, Ces1, Ces3, Cyp4a12b, Cyp4a14, Drp2, EG244595, Es1, Es22, Faah, Fut1, Gna15, Gpr12, Htr2b, Lta, Mlc1, Nptx2, Nr4a3, Ntf3, Rora, Serpinb8, Slc11a1, Slc38a3,
39	Myc-responsive genes reported in multiple systems	MYC_TARGETS	1	Dusp1,	0.002029	0.0129158	2.57074	36	Apex1, Cad, Ccna2, Ccnd2, Ccne1, Cdk4, Cdkn1a, Cdkn2b, Ddx18, Dusp1, Eif4e, Eno1, Fasl, Fasn, Fkbp4, Fn1, Gadd45a, Hspa4, Hspca, Hspd1, Ldha, Mgst1, Myc, Ncl, Nme2, Odc1, Ppat, Rcc1, Rpl3, Rpl6, Srm, Tert, Tfrc, Thbs1, Tpm1, Trp53,
39	Genes that are alternatively spliced in the neocortex of mice deficient in the neuron-specific splicing factor Nova2, compared to wild-type controls	NOVA2_KO_SPLICING	1	Dnajb5,	0.002029	0.0128513	2.57074	36	Ank3, Aplp2, Arhgap21, Atp2b1, Cacna1b, Camk2g, Cask, Chl1, Clasp1, Clstn1, Ctnna2, Dnajb5, Efna5, Epb4.1, Epb4.1l2, Epb4.1l3, Epha5, Golga4, Gphn, Gpr45, Grik2, Grin1, Idh3b, Kcnma1, Kcnq2, Lrp12, Lrp1b, Map4k4, Ncdn, Plcb4, Ptprf, Rap1gap, Srr, Stx2, Stxbp2, Tpm3,
39	MsigDB	ZUCCHI_EPITHELIAL_DN	1	Junb,	0.002029	0.0127873	2.57074	36	Actg1, Anxa1, Bap1, Ccl20, Cldn13, Cldn4, Cst3, Cxcl1, Cxcl5, Ddb1, Ddx5, EG406223, Eif3g, Eif4a1, Gadd45b, Il6, Junb, Krt6a, Krt6b, Krt7, Lif, Lmna, Pdlim1, Pfn1, Picalm, Pnrc1, Ppm1g, Sec61b, Sema3b, Sod2, St13, Strn4, Tacstd2, Tm4sf1, Ywhae, Zyx,
39	MsigDB	NI2_MOUSE_UP	1	Dusp1,	0.002029	0.012724	2.57074	36	Akap12, Angptl4, Btg2, Cdkn1a, Col3a1, Cstb, Cyr61, Dusp1, Eln, Klf6, Klhl2, Lcn2, Litaf, Lox, Mal, Mcl1, Myc, Ndufs1, Nfkbia, Nr4a1, Osmr, Pla2g7, Ptges, Ptx3, Rbm3, S100a8, Serpind1, Sfn, Sphk1, Spp1, Steap4, Tgfbi, Tnc, Tpm1, Txnrd1, Zfp36,
39	Progressively up-regulated from 8-48 hours during differentiation of 3T3-L1 fibroblasts into adipocytes with IDX (insulin, dexamethasone and isobutylxanthine), vs. fibroblasts treated with IDX + TSA to prevent differentiation (cluster 4)	IDX_TSA_UP_CLUSTER4	1	Bcl6,	0.002029	0.0126614	2.57074	36	2310061C15Rik, Abcf2, Adipor2, Agtr2, Angptl4, Atp6v1f, Bcl6, Cct3, Col18a1, Col4a2, Col6a1, Col6a2, Cox4nb, Cse1l, Ddx51, Dpep1, Eif2b1, Entpd6, Ephb4, Fkbp4, Glul, Idh3a, Ldha, Lsm3, Map3k1, Mrps12, Plxnd1, Pole4, Ppm1g, Rcl1, Rhou, Snrpa1, Srebf1, St3gal4, Uchl5, Zfp706,
39	Genes significantly changed after cocaine CPP treatment in the hippocampus	Krasnova 2007	1	Fos,	0.002142	0.0133037	2.71391	37	Calm1, Calm3, Camk4, Cstf1, Fbl, Flrt2, Fos, Gfra1, Grb2, Hars, Klf6, Map4k3, Map4k5, Mycbp, Nars, Ngfrap1, Ppfia3, Psma6, Psmb4, Psmc1, Psmd11, Psmd4, Psmd7, Psmd8, Psme1, Ptpn11, Sfrs7, Sp100, Stau2, Ube2v2, Ube4b, Uchl1, Ufd1l, Uqcrb, Uqcrc2, Usp38, Ywhah,
39	MsigDB	BECKER_TAMOXIFEN_RESISTANT_DN	1	Dusp6,	0.002258	0.013958	2.86089	38	1110002B05Rik, Acaa2, Agps, Aim1, Bcas2, Cd24a, Clca5, Cox7a2, Dusp6, Elovl2, Emp1, Esrrg, Fgfr1, Gata3, Gja1, Hdac2, Igf1r, Igfbp5, Il1r1, Irf3, Khdrbs3, Lbr, Leng4, Msx1, Msx2, Nfib, Orc3l, Osbpl1a, Pdcd4, Pdzk1, Pkia, Ptprk, Rbp1, Sema3c, Tiam1, Tm4sf1, Tspan6, Ttk,
39	MsigDB	AS3_FIBRO_UP	1	Srf,	0.002258	0.0138903	2.86089	38	Actb, Bmp4, Capn2, Ccng1, Cdc25a, Cdc25c, Cdc2a, Cdh11, Cdkn2b, Cdkn3, Ctnna1, Dynll1, Fmo1, Gap43, Hdac1, Hgfac, Itgal, Itgb4, Itgb5, Mdm2, Mmp11, Qsox1, Rb1, Rfc4, Rfc5, Rnh1, Rpa1, Rpl13a, Sf1, Slc7a5, Srf, Stch, Tpp1, Trp53, Vcam1, Xk, Xrcc6, Zyx,
39	Upregulated late by sodium arsenite in fibroblasts (Cluster 3)	AS3_FIBRO_C3	1	Srf,	0.002378	0.0145534	3.01293	39	Actb, Bak1, Bmp4, Capn2, Ccng1, Cdc25a, Cdc25c, Cdc2a, Cdh11, Cdkn2b, Cdkn3, Ctnna1, Dynll1, Fmo1, Gap43, Hdac1, Hgfac, Itgal, Itgb4, Itgb5, Mdm2, Mmp11, Nek6, Rb1, Rfc4, Rfc5, Rnh1, Rpa1, Rpl13a, Sf1, Slc7a5, Srf, Tcea1, Tpp1, Trp53, Vcam1, Xk, Xrcc6, Zyx,
39	MsigDB	IFN_BETA_GLIOMA_DN	1	Tnfrsf25,	0.002378	0.0144834	3.01293	39	1810035L17Rik, Anxa2, BC021614, Bag1, Capn1, Cd6, Cd63, Cd70, Cdkn1c, Cox4i1, Cox6a1, EG383436, Gas6, Gsto1, Hint1, Igfbp6, Il5ra, Mapk6, Mmp2, Ndufb3, Nfkbia, Nr1h4, Pin1, Ppp2ca, Prdx1, Prdx6, Prdx6-rs1, Rplp1, Sec61b, Shc1, Skp1a, Sod1, Srcs3, Tnfrsf25, Traf3, Tshr, Txn1, Vdr, Xrcc5,
39	MsigDB	ET743_RESIST_DN	1	Rnd3,	0.002378	0.0144141	3.01293	39	Acta2, Actg1, Actn2, Adm, Ankrd1, Bcam, Bhlhb2, Cad, Calr, Cblb, Cited2, Cntn2, Col3a1, Col4a2, Csnk2a1, Dlc1, Fstl1, Gabra5, Gpi1, Hsp90b1, Hspa5, Igfbp7, Impdh1, Loxl1, Nid1, Notch3, Pkn1, Plxnb2, Ppap2b, Psmf1, Pttg1ip, Pycr1, Rnd3, Rusc2, Sirpa, Sirpb1, Slc16a3, Slc3a2, Slc7a5,
39	MsigDB	ASTON_DEPRESSION_UP	1	Tnfrsf25,	0.002378	0.0143455	3.01293	39	3230401D17Rik, 4631427C17Rik, Ankrd6, Apc, Bcl11a, Cald1, Cckbr, Cep250, Comp, Ctnnal1, D230046B21Rik, Ddx23, Dlgap1, Dopey1, Greb1, Gstm5, Hexa, Igfbp7, Jun, Ltbp1, Mtcp1, Mthfd2, Osbpl2, Penk1, Plagl1, Ppfia4, Pthr1, Ptprt, Rab2, Rev3l, Rras2, Samd4, Scp2, Tbc1d1, Tnfrsf25, Tsc1, Ttr, Xylt1, Zfp423,
39	Transcripts enriched in more mature cells (SP4, CB4, and AB4) more than 3-fold, with average signal value differences of at least 100 between less mature (ITTP, DP) and more mature (SP4, CB4, and AB4) cells	LEE_TCELLS4_UP	1	Tnfrsf25,	0.002378	0.0142775	3.01293	39	1600015I10Rik, Abp1, Actn1, Amigo2, Ank3, Ankrd55, Atm, Ccr7, Cd44, Cotl1, Cyld, Dennd2d, Doxl2, Emp3, Gbp1, Gbp2, Gimap4, Gimap7, Gimap9, Gm1332, Gpr171, H2-M1, H2-M11, H2-M9, Il27ra, Il4ra, Klf2, Ldlrap1, Lrrn3, Man1c1, Map3k1, Nell2, Prmt2, Samd3, Sema4c, Svs1, Tbc1d4, Tnfrsf25, Tnfsf10,
39	MsigDB	DOX_RESIST_GASTRIC_UP	1	Fosb,	0.002378	0.0142101	3.01293	39	2600005O03Rik, 2810417H13Rik, 4933413G19Rik, Abcc1, Asf1b, Atad2, BC030440, Bard1, Bub1, Cdc20, Cdc2a, Cdc6, Cdca8, Cdkn3, Cenpa, Cenpm, Fanci, Fosb, Gins1, Hmgb2, Hmmr, Kif4, Lmnb1, Mad2l1, Mcm4, Ncapg, Ncapg2, Nqo1, Pbk, Plk1, Plk4, Pola2, Prc1, Rfc4, Rrm1, Rrm2, Top2a, Tpx2, Tyms,
39	Up-regulated in the nucleus accumbens of mice after 8 weeks of induction of transgenic deltaFosB	DFOSB_BRAIN_8WKS_UP	1	Dnajb5,	0.002378	0.0141434	3.01293	39	Acp1, Actr2, Adar, Adcyap1r1, Adora2a, Aff4, Arf3, Arhgef2, Arnt2, Bat3, Calm1, Camk2a, Cdh2, Clcn4-2, Cry2, Dnajb5, Gad2, Gria2, Grin1, Hcn2, Ids, Impad1, Kcnb1, Kcnh1, Kif1b, Mid1ip1, Mtap2, Mxd4, Ndst1, Rassf2, Rcc2, Slc25a5, Ssr3, St6galnac6, Syngr1, Syt6, Tspan5, Uhmk1, Usp2,
39	MsigDB	BRCA1_OVEREXP_PROSTATE_UP	2	Mest, Rnd3,	0.002442	0.0144589	3.09401	145	1110008L16Rik, 2310021P13Rik, 4922503N01Rik, 6030458C11Rik, Abcc3, Abce1, Ablim1, Acox2, Adfp, Adh5, Adi1, Adrb2, Aebp1, Ager, Agpat7, Alcam, Ankrd1, Anxa1, Arhgap5, Atf3, Atg2a, Atp1b1, Axl, BC010304, BC021395, Baz1b, Bche, Bcl7b, Bmi1, Brdt, Bre, Cd46, Cdkn2c, Cited2, Cldn13, Cldn4, Clip2, Coasy, Coch, Cxadr, D19Bwg1357e, Dapk1, Dlc1, Dlx2, Dnajc2, Drg1, Dusp5, EG384639, Efemp1, Epas1, Eprs, Et…
39	50 most interesting genes upregulated by DAC treatment in at least one of four pancreatic cancer cell lines, but not in normal (HPDE) cells	DAC_PANC50_UP	1	Tnfrsf25,	0.0025	0.0147321	3.1675	40	Angpt2, Bard1, Bst2, Cacna1g, Cdh3, Cdkn1a, Cdkn1c, Cldn5, Csf1, Csf2, EG236749, Foxe1, Hoxa1, Igf2, Il1r1, Isg20, Jph3, Klk10, Lhx1, Matn1, Nefh, Nptx2, Pax6, Pdyn, Plat, Plek2, Rprm, Sfn, Sfrp1, Smarca1, St14, Stag3, Tes, Timp3, Tjp2, Tnf, Tnfrsf25, Trp53i11, Uchl1, Wnt7a,
39	MsigDB	POMEROY_DESMOPLASIC_VS_CLASSIC_MD_UP	1	Rnd3,	0.0025	0.0146639	3.1675	40	4632413I24Rik, A130037E08Rik, Adora2a, Aldh1a3, Apod, C1s, Ccnd3, Cyfip1, Eef1b2, Elavl4, Fig4, Gcnt2, Igfbp5, Insm1, Irf8, Lamc1, Lmo4, Ltbp2, Mycn, Mycs, Ndph, Nfatc3, Nfatc4, Nhlh1, Nid1, Nipa2, Nmu, Ntrk3, Pbx3, Ptch1, Qsox1, Rnd3, Rpl10a, Rpl35a, Rps23, Scg5, Shroom2, Tcf4, Uchl1, Vcan,
39	Top 50 most-increased mast cell specific transcripts	NAKAJIMA_MCSMBP_MAST	1	Dusp14,	0.002625	0.015327	3.32588	41	Alas1, Btk, Calb2, Capg, Ccl2, Clec3b, Clu, Cma1, Cpa3, Ctsd, Ctsg, Cyp1b1, Dusp14, Eno2, Enpp2, Fcer1a, Fst, Gata2, Gdf15, Gpnmb, Hdc, Hpgd, Kit, Lgals3, Ltc4s, Maob, Ms4a2, Mt3, Pbp2, Pebp1, Phlda2, Plat, Prdx1, Ptrf, Rgs10, Timp1, Tpsab1, Tpsb2, Trib2, Tspan4, Vat1,
39	Progressively down-regulated through 12 hours following treatment of WS1 human skin fibroblasts with UVC at a high dose (50 J/m^2) (cluster d3)	UVC_HIGH_D3_DN	1	Ppp2r1b,	0.002625	0.0152567	3.32588	41	Amd1, Blcap, Bmi1, Bnip2, Cdc6, Cdr2, Cnot2, Coil, Crkl, Cyr61, D030074E01Rik, Dpm1, Dr1, Elf4, Foxj3, Gins1, Herpud1, Kif23, Lsm14a, Plk4, Podxl, Pole2, Ppp2r1b, Rhob, Ripk1, Rnf4, Schip1, Sertad2, Siah2, Slbp, Slc25a44, Ssh1, Taf11, Tiparp, Tlk1, Tm4sf1, Tnfaip8, Tubgcp3, Ung, Zfand5, Zfp623,
39	Up-regulated by transient expression of BRG1 at 24 hours in human, BRG1-lacking SW-13 cells	BRG1_SW13_UP	1	Spry4,	0.002753	0.0159278	3.48805	42	4632428N05Rik, Adc, Ahnak, Angptl4, Atp8a2, Bcam, Bst2, Camk2n1, Car10, Ccl2, Cd53, Cryaa, Cryab, Dhrs3, Ecm1, Efhb, Ehbp1, Exosc7, Gdf15, Gprc5a, Id3, Igf1, Itpr3, Klhl6, Lgals3bp, Lgals9, Mmp2, Pipox, Podxl, Qrsl1, Rgs7, S100a13, Sh3pxd2a, Slc15a2, Sparc, Spry4, Tagln3, Tal1, Tmem130, Upp1, Wdr42a, Zfpm2,
39	Genes that distinguish pediatric acute myeloid leukemia (AML) subtype inv(16)[CBF-beta-MYH11].	ROSS_CBF_MYH	1	Dusp6,	0.002753	0.0158554	3.48805	42	Ak5, Anxa11, Cbfb, Ccr2, Cfp, Chi3l1, Ctss, Cybb, Dusp6, EG236749, Fyb, Gimap4, Grhpr, Hpcal1, Il10ra, Il13ra1, Kctd12b, Kif17, Lgals2, Mdfic, Mef2a, Megf9, Mgl1, Mgl2, Mtmr11, Myh11, Naga, Nrp1, Pgm2, Plxnb2, Ptprm, Qpct, S100a8, S100a9, Slc38a1, Slc7a7, Sparc, St18, Tctex1, Tes, Tgfbi, Tnfaip2,
39	Genes differentially expressed in CD34 cells from patients with low-risk MDS compared with healthy controls	HOFMANN_MDS_CD34_LOW_RISK	1	Dusp14,	0.002753	0.0157836	3.48805	42	Anxa2, Atf3, Capns1, Cdkn1a, Ckap4, Coil, Dlec1, Dlk1, Dnm2, Dusp14, Gdf15, Gprc5a, Hras1, Hspa4, Ier3, Il1rap, Ilf3, Krt2-8, Lefty1, Lefty2, Ltk, Mall, Meox1, Msx1, Ncln, Psmd11, Psmd13, Psmd8, Ptpn7, Ptprs, Runx1, Sfn, Stip1, Tbr1, Tcfap2c, Tob2, Traf6, Tspan1, Tubb2b, Txnrd1, Ube2m, Zmym3,
39	Downregulated by HNE and t-BH in retinal pigment epithelium cells (Tables 3)	OXSTRESS_RPE_HNETBH_DN	1	Hbegf,	0.002753	0.0157125	3.48805	42	Atr, Bad, Bcl2l1, Bmp1, Capn2, Cd47, Cdkn1c, Clu, Cpe, Creb1, Csda, Dffb, Efna4, Erbb4, Ercc5, Ets1, Ets2, Etv3, Fastk, Gak, Gpx2, Hbegf, Igf1r, Il9, Itga6, Itsn1, Lyn, Mark3, Mlh1, Mylk, Ppp1ca, Ppp3ca, Rarb, Rxrb, S100a1, Smad1, Stat6, Tcfe2a, Terf1, Tnfrsf1a, Tsg101, Ywhah,
39	MsigDB	CREB_BRAIN_8WKS_DN	1	Per2,	0.002753	0.0156421	3.48805	42	9430010O03Rik, Aass, Actb, Aldh2, Aqr, Arf3, Atp11a, Cadm1, Ccdc88a, Col6a1, Cpne6, Cry1, Dalrd3, Dhcr7, Dkk3, Doc2b, Epb4.1, Ets2, Grb2, Hap1, Ldb2, Man1a, Nnat, Pbx3, Pdxk, Pdyn, Penk1, Per2, Pkp2, Pla2g12a, Plagl1, Prkch, Ptprm, Rbck1, Six3, Skp1a, Spin, Tef, Trhr, Tsc22d1, Txnrd1, Zbtb20,
39	Genes associated with cellular adhesion that are differentially expressed in endothelial cells of pig aortas from regions of disturbed flow (inner aortic arch) versus regions of undisturbed laminar flow (descending thoracic aorta).	PASSERINI_SIGNAL	3	Fos, Hbegf, Gpr3,	0.002769	0.0156643	3.50832	318	2010005H15Rik, A130015P11Rik, Adam10, Adam33, Adam9, Adra2b, Ager, Aip, Akt2, Akt3, Angpt2, Araf, Arf1, Arhgap1, Arhgap6, Arhgef3, Arl1, Arl4a, Arl4c, Birc3, Bmp1, Bmp7, Bmpr2, Bmx, C3, Cacnb1, Calcrl, Camk2g, Capn5, Casp1, Casp3, Ccbp2, Ccl2, Ccrl2, Cd14, Cd69, Cd97, Cdc25c, Cdc42bpa, Cdc42bpb, Cdc42ep1, Cdc42ep3, Cdkn1c, Chn1, Chrna3, Clcn4-2, Clk1, Clu, Col16a1, Cops2, Cops7b, Cpe, Crabp2, Cre…
39	MsigDB	FALT_BCLL_IG_MUTATED_VS_WT_UP	1	Bcl6,	0.002884	0.0162403	3.65403	43	2410024N18Rik, 4930544G11Rik, Adora2a, Arfrp1, Bcl6, Bmi1, C920006C10Rik, Cacna1a, Capza2, Cbfa2t3h, Cdkn2d, Clic4, Dennd4b, Dgkg, Dusp7, Egr3, Emp3, Fgl2, Foxo4, Gabbr1, H2-M1, H2-M11, H2-M9, Hnrpa3, Id3, Ing1, Jak2, Mnt, Mtss1, Mxi1, Npc2, Nptn, Pip5k1b, Plagl1, Rab31, Rab6, Runx1, Scrn1, Spen, Tbl1x, Tlr1, Unc84a, Yif1a,
39	MsigDB	CMV_HCMV_TIMECOURSE_14HRS_UP	1	Hbegf,	0.002884	0.0161685	3.65403	43	AK032039.1, Amd1, Bcl7b, Brd2, Ccne1, Clp1, Dnaja1, Dusp8, Eif4a3, Erf, Ezh2, Foxk2, H2afx, Hbegf, Herpud1, Hic2, Il11, Mizf, Mtf1, Ndel1, Nupl1, Otud3, Pim2, Pml, Polr2c, Ppm1d, Ppp1r13b, Rab5c, Siah2, Slc7a5, Stx11, Taf5l, Thumpd1, Tial1, Tusc2, Ubn1, Usp1, Uspl1, Zbtb43, Zbtb5, Zfp263, Zrsr1, Zrsr2,
39	MsigDB	UVB_NHEK1_UP	2	Dusp1, Hbegf,	0.003003	0.0167634	3.8048	156	1110008P14Rik, 2010003O18Rik, 2210008N01Rik, Aco2, Adm, Anxa2, Apc2, Api5, Apoe, Arhgdia, Atf3, Atp5k, Bambi, Bcl2l11, Brd2, Btg1, Capns1, Cck, Ccl20, Ccna1, Ccnt2, Cdh16, Chrnb1, Chrnb4, Cited2, Cldn13, Cldn4, Cltb, Col11a1, Col19a1, Cox7a2, Cox7c, Cradd, Cryba4, Csrp1, Cst6, Ctgf, Cxcl1, Cxcr3, Cyba, Cyp2j11, Cyp2j13, Cyp2j5, Cyp2j6, Cyp2j9, Cyr61, D0H4S114, Dlx2, Dusp1, Dynll1, Ecgf1, Echs1, E…
39	Upregulated by TGF-beta treatment of skin fibroblasts at 30 min (clusters 1-3)	TGFBETA_EARLY_UP	1	Rnd3,	0.003018	0.0167703	3.82381	44	Adam9, Arhgdia, Bsg, Cd44, Cd59a, Cd59b, Cdh6, Col1a2, Col3a1, Col6a1, Dvl1, Ephb3, Fn1, Hspg2, Icam1, Igf2r, Igfbp2, Igfbp3, Igfbp5, Itga3, Itgb2, Itgb5, Jup, Lama4, Lrp1, Lrrc17, Marcksl1, Mmp14, Mmp19, Mmp3, Nid1, Notch2, Pak1, Plat, Rhoa, Rhob, Rhoq, Rnd3, Serpine1, Sparc, Tcf7l2, Timp1, Wnt2b, Zyx,
39	MsigDB	FSH_OVARY_MCV152_DN	1	Dusp1,	0.003018	0.016697	3.82381	44	Add1, Arf6, Arhgap5, Atp5a1, Brca1, Cyb5b, D1Pas1, Ddx3x, Dusp1, Eif2s3y, Emp1, Fgf2, Fgf5, Fn1, Gdi2, Gna13, Gns, Gpr176, Itga6, Jak1, Kif5b, Map2k1, Mat2a, Med6, Osmr, Pak2, Pitpnb, Prpf4b, Prps1, Rab6, Raf1, Ranbp9, Rrm2, Serbp1, Serpine1, Snap23, Tegt, Tfdp1, Top2a, Top2b, Ube2g1, Vcan, Ywhaz, Zmynd11,
39	MYC target genes by ChIP in U-937,HL60 (leukemia),P493 (B-cell),T98G (glioblastoma),WS1 (fibroblast)	FERNANDEZ_MYC_TARGETS	2	Junb, Per1,	0.003113	0.0171499	3.94417	158	4933413G19Rik, 9330129D05Rik, A130037E08Rik, Acad10, Acadm, Ache, Aco2, Acox1, Acpp, Actg1, Aebp1, Ahsg, Akap1, Akr1a4, Aldh2, Amd1, Ampd3, Apc, App, Arf1, Arf4, Ascl2, Atf4, Atp1a2, BC021614, Bax, Bbc3, Bcl3, Brca2, Bsg, Casp8, Casp9, Cckbr, Cd63, Cd79b, Cebpa, Cfdp1, Chrnb1, Clcn6, Col4a1, Col4a2, Cr2, Cstb, Cxcl1, Dck, Dkc1, E2f1, Eif4a1, Eif4e, Eif5a2, Elk1, Eno1, Epb4.2, Ephx1, Ets2, Fech, F…
39	Table 6 genes	McClung, 2003 (5)	1	Dnajb5,	0.003155	0.0173022	3.99738	45	Acp1, Actr2, Adar, Adcyap1r1, Adora2a, Arf3, Arhgef2, Arnt2, Calm3, Camk2a, Car12, Cdh2, Chrm1, Clcn4-2, Cry2, Ddx6, Dnajb5, Dnajc9, Gad2, Gm1866, Gnao1, Gria2, Grin1, Hcn2, Herc5, Ids, Kcnb1, Kcnh1, Kif1b, Kif5c, Lrrc26, Mtap2, Mxd4, Myh10, Ndst1, Nfe2l1, Pptc7, Psap, Raly, Rassf2, Slc25a5, Ssr3, Syngr1, Syt6, Usp2,
39	Top 50 genes differentially expressed in CD138-enriched tonsil plasma cells and CD138-enriched bone marrow plamsa cells.	ZHAN_TONSIL_BONEMARROW	1	Bcl6,	0.003155	0.0172276	3.99738	45	Acat1, Ada, Ampd1, Arpc1a, Atox1, Bcl6, Bik, Bmi1, Bmp6, Capn2, Cav1, Cav2, Ccr2, Dusp5, Emp3, Fhl1, Hexb, Igf1, Itga4, Jag1, Klk1, Klk1b16, Klk1b21, Klk1b24, Klk1b26, Klk1b27, Klk1b3, Klk1b4, Klk1b5, Lck, Lrmp, Mybl1, P4ha1, Pam, Pecam1, Pip5k1b, Pkm2, Ppt1, S100a6, Selplg, Sfrs7, Sorl1, Syk, Tcea1, Xk,
39	Genes on chromosome 1 with copy-number-driven expression in pancreatic adenocarcinoma.	AGUIRRE_PANCREAS_CHR12	1	Dusp6,	0.003155	0.0171537	3.99738	45	2310037I24Rik, 4930430F08Rik, Acvr1b, Arf3, Atp2b1, Bloc1s1, Btg1, Cacnb3, Cand1, Ccdc59, Cct2, Cd63, Cep290, Cmas, Copz1, D15Mgi27, D230015P20Rik, Dazap2, Ddx23, Dusp6, Dyrk2, Eif4b, Fkbp11, Gns, Hoxc11, Kitl, Lmbr1l, Mcrs1, Myg1, Ormdl2, Pfdn5, Ppp1r12a, Prkag1, Racgap1, Rarg, Sfrs2ip, Slc11a2, Slc35e3, Smug1, Spats2, Tbk1, Tmbim4, Vdr, Xpot, Yeats4,
39	MsigDB	TPA_SENS_EARLY_UP	1	Hbegf,	0.003155	0.0170804	3.99738	45	2310021P13Rik, Adora2b, Ager, Akap7, Alas1, C3ar1, Ccl7, Cct5, Csf1r, Cyba, Dag1, Dct, Dusp2, Egr3, Ercc1, Fap, Gabpb1, Gabrg2, H2-Oa, Hadha, Hbegf, Hmgcs2, Ifngr2, Klf4, Man2a1, Meox2, Myh11, Nfkbia, Nkrf, Otud4, Plaur, Pnliprp1, Prkar2b, Rab2, Sat1, Shroom2, Smarcb1, Snrpb, Tcfe2a, Tgfb2, Tgfbr3, Tnfrsf8, Traf1, Trpc1, Zfp184,
39	MsigDB	INOS_ALL_UP	1	Dnajb1,	0.003294	0.01776	4.1735	46	Acly, Actg1, Adm, Aprt, Atp6v1c1, Ccne1, Cdk2, Cdk7, Csn3, Csrp1, Dnajb1, Eed, Eef1b2, Eif4e2, Fen1, Gtf2f1, H2afz, Hmgb2, Hsp110, Ier2, Ifrd1, Il1rn, Lig1, Mcm2, Mcm4, Mcm5, Mcm6, Mif, Nedd8, Ngfb, Pcsk7, Pdcd2, Pick1, Ptpn14, Rac1, Ran, Rbbp7, Rps12, Rrm1, Smad2, Sms, Srm, Stam, Tyms, Ywhah, Zfp259,
39	MsigDB	TAVOR_CEBP_UP	1	Arc,	0.003436	0.0184493	4.35341	47	6430548M08Rik, Acsl1, Akap12, Anxa1, Arc, Arg1, Arhgef5, Bcl2a1a, Bcl2a1b, Bcl2a1c, Bcl2a1d, Btg1, Btg2, C3ar1, Car2, Ccnd2, Cd7, Cxcr4, Dynlt3, Eef1a2, Extl2, Fig4, Gch1, Glipr1, Hmox1, Id2, Il1rn, Kcnmb1, Klf5, Litaf, Mlc1, Nfil3, Ptpn3, Ptprc, Ptx3, Rab31, Rgs2, S100a9, Sectm1a, Sectm1b, Serpinf1, Serpini1, Sertad2, Sod2, Tank, Trib1, Vcl,
39	MsigDB	SCHUMACHER_MYC_UP	1	Mest,	0.003436	0.0183714	4.35341	47	Abce1, Acsl1, Aebp1, Ahcy, Akap1, Atp1b3, Auh, Ctps, Ctsc, Cyp51, D19Bwg1357e, Ddx10, Ddx21, Dhodh, Ebna1bp2, Fkbp4, Fxn, Grsf1, Iars, Jtv1, Ldha, Mest, Mrpl3, Mthfd1, Nefh, Nme2, Nolc1, Paics, Pno1, Pold2, Polr2h, Prdx4, Prps2, Pycr1, Rabepk, Ranbp1, Rrs1, Slc16a1, Slc20a1, Slc39a14, Slc39a6, Sord, Tfrc, Uchl3, Uchl4, Uck2, Vrk1,
39	Highly expressed in late postnatal mouse hippocampus (clusters 11 and 15)	HIPPOCAMPUS_DEVELOPMENT_POSTNATAL	1	Egr1,	0.003436	0.0182942	4.35341	47	Aip, Aldoa, Aldoart1, Aldoart2, Atp2a2, Atp6v0c, Atp6v1c1, Bdnf, Bin1, Cltb, Cox8a, Cx3cl1, Dgkz, Eef1a2, Egr1, Eno2, Gpi1, Gria1, Gria2, Grina, Ighmbp2, Kcnma1, Ldhb, Mapk3, Mdh1, Napa, Ndufb2, Ndufs2, Nrgn, Ntsr2, Pfkl, Pkm2, Ppp3ca, Prdx6, Prdx6-rs1, Pygm, Rab3a, Ryr2, Sdha, Sh3gl2, Sirt3, Sox10, Stxbp1, Tpi1, Tyro3, Vamp2, Vdac1,
39	Down-regulated in fibroblasts following infection with human cytomegalovirus (at least 3-fold, with Affymetrix change call, in at least two consectutive timepoints), with maximum change at 6 hours	CMV_HCMV_TIMECOURSE_6HRS_DN	1	Ppp2r1b,	0.003436	0.0182177	4.35341	47	Adora2b, Amotl2, Bach1, Bhlhb2, C530047H08Rik, Cdkn1b, Cited2, Cstf1, Cstf2t, Cyr61, Dusp10, Dyrk2, F3, Fbxl5, Gadd45a, Gas1, Gcnt1, Gnrh1, Gprc5a, Gtf2e1, Hmgb2, Klf10, Klf6, Klf7, Mllt11, Myc, Ntf3, Patz1, Ppp2r1b, Prkab1, Rad17, Rbm4b, Rrs1, Runx1t1, Skiv2l, Snai2, Snupn, Socs5, Tsc22d2, Tspyl4, Tspyl5, Umps, Wee1, Ythdc1, Zbtb24, Zfp217, Zfp629,
39	MsigDB	PEART_HISTONE_UP	1	Dusp1,	0.003436	0.0181418	4.35341	47	Apbb2, Blm, Blzf1, Btg1, Btg2, Ccne1, Ccng1, Ccng2, Cdc25c, Cdc34, Cdc37, Cdc6, Cdk2, Cdkn3, Cetn2, Cgrrf1, Dctn1, Dctn3, Dusp1, Gpr21, Grlf1, Hdac3, Hdac5, Id2, Id3, Ing1, Insig1, Kif2c, Mapre2, Mxi1, Ndn, Nek2, Orc4l, Pds5b, Ppp1cc, Prdx1, Qsox1, Rap1a, Reck, Sesn1, Sirt2, Slc12a6, Stambp, Stim1, Tpd52l2, Trex1, Tusc2,
39	Up-regulated at 6hrs follwing VEGF treatment of human myometrial microvascular endothelial cells	VEGF_MMMEC_6HRS_UP	1	Mest,	0.003436	0.0180665	4.35341	47	Adora2b, Ankrd1, Aqp7, Art4, Bgn, Bmp4, C1s, Ccl2, Ccl7, Col1a2, Col6a1, Dirc2, Eln, Esr1, Fap, Fbp1, Fgfbp1, Fhl3, Gem, Gja4, Gstt1, Htr2b, Igfbp3, Isl1, Krt18, Mest, Mgp, Mmp2, Nid2, Nnmt, Oxtr, Postn, Pvalb, Rgs5, Rhob, Ror2, Sat1, Sdc4, Sema5a, Sgce, Sp3, Sult1e1, Tfpi2, Thy1, Tnfsf10, Ung, Vcam1,
39	MsigDB	NADLER_OBESITY_UP	1	Dusp1,	0.003582	0.0187522	4.53839	48	Adfp, Alox5ap, Atp6v1c1, Basp1, C1qb, Capg, Cd53, Cfl1, Col1a1, Cryab, Csf1r, Cstb, Ctsa, Ctsb, Ctsd, Ctsk, Ctss, Ctsz, Dad1, Dusp1, Fbln2, Fcer1g, Flna, Fxyd5, Grn, Hcls1, Laptm5, Lbp, Lep, Lgmn, Lrp1, Mfge8, Nedd8, Pabpc1, Pea15a, Pea15b, Pfn1, Pitpna, Pld3, Pltp, Postn, Psap, Sec13, Serpinf1, Tln1, Tpd52, Tpm4, Ucp2,
39	Cancer related genes expressed in the testis	BRENTANI_CANCER_TESTIS	0		0.003708	0.0193333	4.69804	2	Magee1, Tesk1,
39	MsigDB	CHEOK_HDMTX_UP	0		0.003708	0.0192541	4.69804	2	S100a8, S100a9,
39	Interferon-inducible genes which are upregulated in MaCa 3366/TAM compared to MaCa 3366 (fold change > 2)	BECKER_IFN_INDUCIBLE_SUBSET_1	0		0.003708	0.0191755	4.69804	2	Ifi44, Nmi,
39	Upregulated by H2O2 in CSB-rescued fibroblasts (Table 1)	H2O2_CSBRESCUED_UP	1	Dnajb1,	0.00373	0.0192099	4.72591	49	Aebp1, Ankrd1, Atp6ap1, Atp6v1c2, Bag4, C4bp, Ccna2, Ccnh, Cd59a, Cd59b, Cdc34, Cfd, Ckmt2, Commd6, Cryab, Cst3, Ctnnb1, Ctsb, Dnaja1, Dnajb1, Dut, Eng, Gadd45a, Gdf15, Hcfc1r1, Hmox1, Oaz2, Pfdn5, Pkia, Plxna1, Ppp1ca, Psmc4, Ptger4, Ptp4a3, Rab36, Rcn1, Rela, Rpl5, Sepp1, Serpinh1, Slc20a1, Srcs3, Tal1, Tcfe2a, Tgfbr3, Trim58, Ube2j1, Ung, Zbtb7a,
39	MsigDB	GAMMA_UNIQUE_FIBRO_DN	1	Hbegf,	0.00373	0.0191321	4.72591	49	2010107E04Rik, Adamts2, Ap1g1, Appbp2, Avpr1a, BC005764, Bdh2, Ccl8, Cd8a, Chl1, Chrne, Crabp2, Cybb, Cyp39a1, Dct, Ddx18, Dhrs7, Dock2, Dsc2, Epha1, Fads1, Fbln1, Folh1, Frzb, Hbegf, Hcls1, Helz, Hoxd9, Hsf2, Lipc, Lrba, Met, Mitf, Myb, Ndel1, Nrp2, Pcsk5, Pdha1, Pfn1, Prg2, Rab1b, Rab6, Rbp4, Rit2, Sec22a, Slco2a1, Sp3, Tie1, Traf6,
39	Genes differentially induced in serum-starved precursor B leukemia cells subjected to beta1-integrin ligation with fibronectin versus those subjected to adhesion by poly-L-lysine.	ASTIER_BCELL	1	Fos,	0.00373	0.019055	4.72591	49	2510012J08Rik, Abca4, Acacb, Casp7, Cct4, Cd79a, Chrnb4, Cops5, Coro1a, Dlgap4, Dpf2, Eif2s1, Etv4, Fos, Frap1, Gaa, Gata2, Gdpd5, Gfra2, Gjb3, Gpx1, Itgae, Kif21b, Krt4, Lgals8, Limk2, Lypd1, Mdn1, Mlxip, Nup205, Nup88, Odf1, Pik3c3, Psmc1, Rassf2, Rragd, Sdccag1, Sftpd, Spry1, Sqstm1, Stard3, Tmem131, Tor1a, U2af2, Usp13, Utp14b, Vav2, Zbtb7a, Zyx,
39	The 64 genes selected by the permutation method	ASTIER_FN_DIFF	1	Fos,	0.003881	0.0197462	4.91723	50	2510012J08Rik, Abca4, Acacb, Casp7, Cct4, Cd79a, Chrnb4, Cops5, Coro1a, Dlgap4, Dpf2, Eif2s1, Etv4, Fos, Frap1, Gaa, Gata2, Gdpd5, Gfra2, Gjb3, Gpx1, Itgae, Kif21b, Krt4, Lgals8, Limk2, Lypd1, Mdn1, Mlxip, Nup205, Nup88, Odf1, Pik3c3, Psmc1, Rassf2, Rif1, Rragd, Sdccag1, Sftpd, Spry1, Sqstm1, Stard3, Tmem131, Tor1a, U2af2, Usp13, Utp14b, Vav2, Zbtb7a, Zyx,
39	Late differentiation genes top 50 differentially expressed genes in comparison of CD138-enriched tonsil PCs and CD138-enriched bone marrow PCs	ZHAN_MMPC_LATEVS	1	Bcl6,	0.003881	0.0196672	4.91723	50	Acat1, Ada, Ampd1, Arpc1a, Bcl6, Bmi1, Bmp6, Capn2, Cav1, Ccrl2, Dusp5, Dynlt3, Emp3, Ephx1, Fhl1, Hdlbp, Hexb, Igf1, Itga4, Jag1, Klk1, Klk1b16, Klk1b21, Klk1b24, Klk1b26, Klk1b27, Klk1b3, Klk1b4, Klk1b5, Lck, Lrmp, Marcksl1, Mcfd2, Mybl1, P4ha1, Pam, Pecam1, Pip5k1b, Pkm2, Ppt1, Rheb, Rhoh, S100a6, Selplg, Sfrs7, Slc39a6, Syk, Tcea1, Tspan3, Xk,
39	Regulated by UV-B light in normal human epidermal keratinocytes	UVB_NHEK3_ALL	3	Dusp1, Hbegf, Rnd3,	0.004146	0.0209274	5.25298	356	1110004F10Rik, 1110012L19Rik, 1700013N18Rik, 2810417H13Rik, Aars, Abcc1, Abcd3, Ablim1, Aco2, Acsl1, Acy1, Adk, Adm, Akr1a4, Alcam, Aldh1a3, Aldh9a1, Anxa1, App, Arl4a, Arl6ip1, Asns, Ass1, Atf3, Atf4, Atic, Atp13a3, Atp1b1, Atp1b3, Atp5o, Atp6v0c, Atp6v0d1, Atp6v1b2, BC010304, Bag1, Bambi, Blvra, Bpgm, Brd2, Brd3, Calb2, Cbfb, Ccnd2, Ccng1, Cd9, Cdc20, Cdc25b, Cdc37, Cdk5, Cdk7, Cdkn1a, Cdkn3, C…
39	MsigDB	ADIP_HUMAN_UP	1	Pfkfb3,	0.004512	0.0226863	5.7167	54	Abce1, Acox3, Acsl1, Adfp, Adipoq, Adora2b, Agt, Aldh1a2, Aldh6a1, Amt, Apob, Atp2b2, Atp8a2, Cap2, Chst1, Cryab, Ctsg, D230015P20Rik, Dgkg, Dpf2, Dpt, Ecm2, Fabp4, Fabp7, Fxyd1, Glul, Gpd1, Hsd11b2, Igfbp2, Il22ra1, Insr, Kcnh2, Lbp, Lipc, Lpl, Lypla1, Map4k3, Masp1, Mtmr12, Mtus1, Pfkfb3, Plcd1, Plek, Pparg, Ptpn21, Ptprs, Ptprz1, Rxra, Rxrb, Skap1, Smarcb1, Tnfaip2, Usp8, Vtn,
39	MsigDB	HDACI_COLON_SUL48HRS_DN	1	Fos,	0.004677	0.023422	5.92576	55	3222402P14Rik, 9430010O03Rik, Acp1, Adipoq, Apoc2, Aqp1, C2, Cacna1d, Cald1, Cdc7, Cdh11, Cdk6, Chchd7, Chd1l, Col9a1, Crebbp, Cryl1, Dars, Dhx9, Eif4g2, Epb4.1, Faim, Fos, Gna-rs1, Hmgb1l, Il16, Isoc2b, Itm2a, Krt23, Lasp1, Mapk4, Mtap9, Nap1l1, Neurod6, P4hb, Pcca, Pdzd2, Plcb2, Ppib, Pvalb, Rbbp4, Rbbp6, Rhbdf1, Samd4, Sema3a, Sfrs1, Slc7a8, Slit3, Sult1c2, Suv420h1, Tpm3, Tsnax, Ttc3, Upf3a, …
39	MsigDB	HDACI_COLON_BUT24HRS_UP	1	Fos,	0.004845	0.0241657	6.13862	56	2310021P13Rik, Anxa5, Armc9, Atp6ap2, Birc4, Calcoco1, Cap1, Cd81, Cdh1, Clu, Ctage5, Cyp1b1, Dnm3, Flnb, Fos, Fuca1, Gabbr1, Grn, Hc, Hist1h1c, Hsf1, Hspca, Id2, Igfbp3, Inpp5e, Ints3, Jarid1c, Kcna1, Krt23, Man1a, Neu1, Plag1, Plcg2, Pld3, Ppm2c, Prdx1, Psap, Rhob, Rsu1, Rxrb, Sat1, Serpinb1b, Serpinb1c, Serpine1, Sh3bgrl3, Sipa1, Skap2, Slc25a16, Slc27a3, Smarcd3, Sparcl1, Timp1, Tsnax, Tubb4,…
39	MsigDB	LINDSTEDT_DEND_8H_VS_48H_UP	1	Crem,	0.004845	0.024071	6.13862	56	Acvr2a, Atf5, Atp13a3, Ccl1, Ccl12, Ccl2, Ccl20, Ccl4, Ccl5, Cd44, Cd48, Crem, Csf2, Cxcl1, Cxcl10, Cxcl11, Edn1, Entpd1, Fkbp5, Gpr137b, Icam1, Ifit2, Il12b, Il1b, Il1rn, Il6, Il7, Il7r, Kynu, Lyzl6, Malt1, Nfe2l3, Nfkbie, P2rx4, Pla2g4a, Pla2g7, Plat, Plaur, Plek, Psma3, Ptger4, Rab5a, Rtn1, Scarf1, Slc3a2, Slc7a11, Slc7a5, Sod2, Stat1, Stat4, Tcfec, Tlr2, Tnc, Tnf, Tnfrsf4, Txnrd1,
39	MsigDB	FRASOR_ER_DN	1	Dusp1,	0.004845	0.0239769	6.13862	56	Abcc5, Abcg1, Aldh4a1, Anxa3, Arnt2, Asb9, Asph, Bcas1, Bik, Blnk, Bmp4, Cd24a, Clu, Ctsh, D930015E06Rik, Dbn1, Dusp1, Dusp4, Ech1, Efna1, Enc1, Epor, Erbb2, Fmo5, Folh1, Gne, Gns, Ier3, Il1r1, Inhbb, Krt7, Kynu, L1cam, Lamb2, Lhfpl2, Litaf, Mb, Mmd, Mxd4, Myo1b, Ndrg1, Nell2, Nfrkb, Nptxr, Pib5pa, Ppp1r3c, Prps1, Pvalb, Selenbp1, Selenbp2, Slit2, Stc1, Stxbp1, Tgfb2, Tgfb3, Tm4sf1,
39	Table 2 genes	McClung, 2003 (2)	1	Per2,	0.005015	0.0247233	6.35401	57	1700037H04Rik, 1810008N23Rik, 1810020G14Rik, 9430010O03Rik, Aass, Actb, Amy1, Aqr, Arf3, Asb3, Atp11a, C4, Cadm1, Ccdc88a, Ccrn4l, Col6a1, Cpne6, Cry1, Dhcr7, Dkk3, Doc2b, Eif2c2, Epb4.1, Ets2, Foxp1, Gemin5, Grb2, H2-T24, Hap1, Hes5, Ier5, Kcna4, Ldb2, Lrrc58, Man1a, Nnat, Pbx3, Pdxk, Pdyn, Per2, Pkp2, Pla2g12a, Plagl1, Pnck, Pou3f4, Prkch, Ptch1, Rbck1, Six3, Skp1a, Sox11, Spin, Tef, Trhr, Txnr…
39	MsigDB	GN_CAMP_GRANULOSA_DN	1	Dusp14,	0.005015	0.0246275	6.35401	57	2610020H08Rik, Ablim1, Acta1, Acta2, Actg2, Actn1, Adcy9, Akap12, Arhgap1, Arl4c, Arl6ip5, Atp9a, Axl, BE649362, C330002I19Rik, Cap2, Casp4, Cyfip2, Dapk1, Dhrs3, Dusp14, Dyrk3, Flnc, Gem, Itga3, Itgb5, Krt18, Map4k4, Mapre2, Npc2, Pawr, Pdlim3, Pftk1, Pi4k2a, Pik3cd, Plcl1, Prkcm, Ptpre, Rab33b, Rab5c, Rangap1, Rasal2, Rgs5, Rprm, Sh3bp4, Smarcd1, Stat1, Stk24, Thbs1, Tlk1, Tnfrsf11b, Trib1, Trp…
39	Regulated by TSA, butyrate and/or curcumin in SW260 colon carcinoma cells (Cluster 9, associated with histone hyperAc)	HDACI_COLON_CLUSTER9	1	Dusp1,	0.005015	0.0245324	6.35401	57	1810020D17Rik, 3110002H16Rik, Abcd3, Adk, Adss, Arhgef10, Bai2, Bcar3, Bcl2l1, Calcoco1, Cdkn1c, Chi3l1, Cnksr1, Coro7, Cradd, Ctgf, Cyb5b, Cyp1b1, Dgkq, Dlx4, Dnahc17, Dusp1, E130303B06Rik, Esam1, Fbxo18, Fnbp4, Gak, Galt, Gli3, Gnptg, Hgd, Hist1h1c, Id2, Id3, Mark3, Mbd4, Myo9b, Naaladl1, Ncoa1, Nos3, Odf2, Prkcd, Rbms2, Retsat, Rint1, Slc25a16, Slc2a2, Smarcd3, Sntb1, Synj1, Tgm2, Tspyl1, Tusc…
39	MsigDB	FLECHNER_KIDNEY_TRANSPLANT_REJECTION_PBL_UP	1	Srf,	0.005188	0.0252814	6.5732	58	Agpat1, Anxa4, Aph1a, Arf6, Atr, B130052P14Rik, B2m, Canx, Cbx1, Ccdc131, Cd47, Cdk7, Cdkn1c, Cenpb, Ctns, Daxx, Dctn6, Dnpep, Hnrpa3, Icam2, Ids, Itm2a, Itpk1, Klc1, Litaf, Lyn, Mcm6, Mtdh, Mtmr4, Nfya, Otud4, Parp1, Pcgf2, Pdlim5, Plp2, Psmd14, Psmd6, Ptpn12, Reep5, Rnf144, Rpa2, Rpo1-1, Selplg, Serpine2, Sh2b1, Shoc2, Spcs2, Srf, Tax1bp1, Tax1bp3, Tmed10, Tra2a, Tsc22d3, Tubb2a, Txnrd1, Ube2e3…
39	Genes associated with cellular adhesion that are differentially expressed in endothelial cells of pig aortas from regions of disturbed flow (inner aortic arch) versus regions of undisturbed laminar flow (descending thoracic aorta).	PASSERINI_PROLIFERATION	1	Hbegf,	0.005188	0.0251845	6.5732	58	Bap1, Cbfa2t2, Cdc25c, Cdkn1a, Cdkn1b, Cdkn1c, Cdkn2c, Clk1, Cul1, Cul4a, Cxcl10, E4f1, Edn1, Egf, Emp1, Ets1, Fgf2, Fgfr1op, Flt1, Flt3, Fscn1, Hbegf, Hoxc10, Igfbp7, Il10, Il12rb1, Il1a, Il6, Il8rb, Klf4, Mad1l1, Mapre1, Nf2, Nudc, Pcna, Pdgfra, Pgf, Plg, Pmp22, Ppm1d, Prkca, Prkra, Ptk2b, Spock1, Tacstd2, Tgfa, Tgfb2, Timp1, Tnfsf11, Tnfsf4, Tob1, Tshr, Tspan5, Tusc2, Ube2v2, Usp8, Vegfc, Vhlh,
39	Strongly up-regulated at 8 hours during differentiation of 3T3-L1 fibroblasts into adipocytes with IDX (insulin, dexamethasone and isobutylxanthine), vs. fibroblasts treated with IDX + TSA to prevent differentiation (cluster 2)	IDX_TSA_UP_CLUSTER2	1	Per2,	0.005188	0.0250884	6.5732	58	Ank3, Bcat1, Cad, Ccnd3, Clic4, Col4a1, D3Ucla1, Fkbp5, Fst, Ftsj3, Gja1, Gnptab, Grwd1, Gsto1, Hsp110, Hspd1, Il1r1, Il1rl1, Itga5, Ivns1abp, Kcnn4, Krt13, Limk1, Lxn, Map3k6, Mcl1, Mknk2, Nf2, Pa2g4, Per2, Pgd, Prkce, Ptges, Ramp3, Rasa3, Rhoj, Samhd1, Sar1b, Sash1, Sfpq, Sidt2, Slc6a6, Slc7a6, Snai1, Sphk1, Spsb1, Srr, Srxn1, St3gal1, Tead4, Tgfbr3, Timp1, Tle1, Tll1, Tpm4, Tubb3, Ugdh, Vdr,
39	Genes selected in supervised analyses to discriminate cells expressing activated beta-catenin (CTNNB1) oncogene from control cells expressing GFP.	CTNNB1_oncogenic_signature	1	Per1,	0.005364	0.0258399	6.79619	59	2410042D21Rik, 8430439J12Rik, 9130227C08Rik, A230046K03Rik, Abi2, Arl5a, Ash1l, Axin2, BC010304, Bambi, Cbx3, Chd9, Col13a1, Col8a2, Cyp24a1, Dhx36, Dusp5, Dync1h1, Elf1, Eprs, Fbxo11, Flnb, Foxq1, Gng12, Hipk2, Il1a, Jmjd2b, Larp5, Lats2, Lrba, Luzp1, Mapkap1, Med31, Ncoa3, Nek1, Nr3c1, Nrd1, Per1, Phactr2, Pik3c2a, Plagl1, Plekha1, Pthlh, Rbm25, Runx2, Sdccag1, Secisbp2, Sfrs12, Sfrs2ip, Sfrs6,…
39	Downregulated in the ventricles of failing hearts (DCM and ICM) compared to healthy controls	HEARTFAILURE_VENTRICLE_DN	1	Bcl6,	0.005364	0.025742	6.79619	59	9530068E07Rik, Abcb6, Abcc5, Adam23, Aif1, Amd1, Arpc1b, Art3, Atp2a2, Bcl6, C1qb, Ccr1, Ccr1l1, Cd59a, Cd59b, Cdkn2d, Csrp2, Cxcl12, Daam1, Emp2, Emp3, Fcer1g, Grk5, Gtf3a, Hspb3, Hyal1, Idh1, Ifrd2, Impa2, Irak1, Kcnj8, Mcrs1, Mpg, Mpi, Nkx2-5, Pde4d, Pfn1, Pltp, Polr2l, Ppp2r5c, Pqbp1, Psmb6, Ptdss1, Ptp4a2, Serpinb1b, Serpinb1c, Slc31a2, Slc39a14, Stat3, Tfrc, Timp3, Tlr2, Tmem147, Tsc22d1, T…
39	MsigDB	LINDSTEDT_DEND_DN	1	Egr2,	0.005364	0.0256449	6.79619	59	Acp5, Actn1, Adcy7, Alox15, Anxa1, Aqp3, Arhgdib, Asahl, Atp6v1a, Ccl22, Ccnh, Ccr1, Ccr1l1, Cdh1, Cdh2, Ciita, Ctnnd1, Dab2, Dmpk, Dnmt1, Dock1, Egr2, Fcer2a, Fcgrt, Fgl2, Fut1, H2-DMb2, H2-Eb1, Ifngr1, Igsf6, Itga5, Itgam, Itgav, Itgb2, Laptm4a, Maf, Man2b1, Mgl1, Mgl2, Mknk1, Mtmr6, Ncbp2, Ncf2, Npr1, P2ry6, Pecam1, Ppap2b, Ptger3, Ptpre, Qsox1, Rab31, Rap1gap, Rcbtb2, Slc1a5, Slc6a2, Sypl, Tg…
39	pRB pathway target genes CLUSTER 1 The listed genes were found regulated by pRB and p16 and one of the E2Fs (E2F1, E2F2, or E2F3) Cluster 1 genes are up-regulated by E2F and down-regulated by pRB and p16	VERNELL_PRB_CLSTR1	1	Egr1,	0.005542	0.0263987	7.02171	60	1110007A13Rik, 4632417K18Rik, Asf1b, Atad2, Bard1, Blm, Btg3, Ccdc5, Ccne1, Cdc25a, Cdca4, Cdca5, Cdkn1a, Cenpk, Cnot6l, Dck, Dek, Donson, E2f2, Eed, Egr1, Eps8, Esco2, Ezh2, Fanca, Fancl, Fbxo5, Fst, Gm50, Hmgb2, Hunk, Jph1, Kcnk1, Klhdc5, Mcm4, Mcm7, Mcm8, Melk, Npat, Pbx3, Pcna, Pold3, Ptx3, Rab27a, Rad51ap1, Recql4, Rfc3, Rfc4, Rmi1, Rrm1, Rrm2, Skp2, Slbp, Sntb2, Suz12, Tfdp1, Tmem97, Tmpo, …
39	MsigDB	ET743_SARCOMA_UP	1	Junb,	0.005542	0.0262998	7.02171	60	2310021P13Rik, A730036E13Rik, Adam9, Anxa1, Anxa5, Apr3, Arl2, Atf3, Atp6v1g1, Cdc37, Cdh1, Cox6b1, Cox7a2, Cox8a, Ctsa, Cxcl1, D4Wsu53e, Dkk3, Dnm1l, Dsg1a, Dsg1b, Dsg1c, Fkbp1a, Gadd45b, Glo1, Gnas, Guk1, Hdac3, Hist1h1c, Hlcs, Hsbp1, Id2, Igfbp6, Inhbb, Itgae, Itm2b, Junb, Laptm4a, Myb, Mylc2b, Myoz2, Ndufa1, Ndufa13, Ndufa2, Pdia3, Pgk1, Pik3c2b, Prdx2, Rsu1, S100a10, Sat1, Scg5, Skp1a, Socs1…
39	MsigDB	MENSE_HYPOXIA_DN	0		0.005557	0.026271	7.04072	3	5830472M02Rik, Rgs3, Snrp70,
39	MsigDB	HEDVAT_ELF_DN	0		0.005557	0.0261734	7.04072	3	Armet, Cbx1, Mapkapk3,
39	MsigDB	CHEOK_MP_DN	0		0.005557	0.0260764	7.04072	3	Gss, Rbbp8, Serping1,
39	MsigDB	GH_GHRHR_KO_6HRS_UP	1	Rnd3,	0.005723	0.0267589	7.25104	61	1700008P20Rik, 2310008H09Rik, 3110001I22Rik, 4933416C03Rik, Adat1, Axl, B4galt6, Bcl11a, C920006C10Rik, Ccrn4l, Cct4, Cnot7, D17Wsu104e, Dbc1, Ebp, Edg1, Eef1e1, Epha2, Fbxo21, Fchsd2, Fhl5, Frmd4b, Gdap1, Gtf3c4, Hand1, Hdlbp, Hey2, Igf1, Ikzf1, Ksr1, Lasp1, Lrrk1, Luzp1, Map3k12, Mapk6, Mapt, Mto1, Pank3, Phf17, Ppp2r5a, Rnd3, Ror1, Serpini1, Sf3b1, Smarca5, Smc5, Sox11, Ss18, St3gal4, Star, Su…
39	MsigDB	HTERT_DN	1	Egr1,	0.005723	0.0266605	7.25104	61	2310021P13Rik, Adam12, Adm, Akap12, Antxr1, Ard1, Arhgap5, Arl4c, Arl4d, Blm, Cdon, Cfb, Col3a1, Copa, Crip1, Crip2, Cul5, Cyr61, D230046B21Rik, Dct, Dpt, Egr1, Eif2b3, Eln, Eno2, Fap, Fmod, Fn1, Hspg2, Islr, Itgb5, Jtv1, Krt31, Krt33a, Krt33b, Krt34, Lama4, Lgals3bp, Lhfpl2, Lmcd1, Lrrc15, Ltbp2, Mdfi, Nfasc, Nnmt, Pappa, Pdpn, Per3, Plod2, Ppap2b, Ptges, Ptk7, Rai12, Sat1, Selplg, Slc43a3, Slc7…
39	MsigDB	CALRES_RHESUS_DN	1	Crem,	0.005723	0.0265628	7.25104	61	2610209M04Rik, 9030605E09Rik, Abcc2, Acaa2, Acr, Actn1, Adcy2, Axin1, Bmp6, Cdr2l, Cgref1, Ckmt2, Copb2, Cox4i1, Crem, Cryaa, Cyp2d10, Cyp2d13, Cyp2d22, Cyp2d26, Cyp2d34, Cyp2d40, Cyp2d9, Ddo, Ddx17, EG384639, Ell, Fbp2, Gli3, Gnaq, Got2, Hadh, Hadhb, Htatip, Jarid1c, Mbtps1, Mdh1, Mnat1, Mpi, Mrpl23, Myoc, Ndufv2, Nnt, Pex19, Pias1, Pou2f2, Rab2, Ranbp1, Rcan1, Rrs1, Runx2, Serinc3, Slc23a2, Smo…
39	Up-regulated 3-14 days following the differentiation of human bone marrow mesenchymal stem cells (hMSC) into adipocytes, versus untreated hMSC cells (Class III)	ADIPOGENESIS_HMSC_CLASS3_UP	1	Ppp2r1b,	0.005723	0.0264659	7.25104	61	Abca1, Acaca, Acacb, Acsl5, Adfp, Akap10, Atf3, Ccdc50, Ccng1, Cdh13, Cdkn2c, Cybrd1, Dym, Efna1, Eftud2, Elk3, Eral1, Fabp4, Fasn, G0s2, Gas6, Gcc2, Gm2a, Igf2, Igf2r, Il22ra1, Insig1, Itgam, Leprel1, Lipe, Lpin1, Mapk1, Mgp, Mmd, Nab1, Nfe2, Nid1, Phkg1, Pparg, Ppp1cc, Ppp2r1b, Ppp2r5a, Prg4, Prkar2b, Ptplad1, Pus7l, Rab31, Serpinb9, Serpinb9b, Serpinb9c, Serpinb9d, Serpinb9e, Serpinb9g, Slc27a…
39	MsigDB	CMV_HCMV_TIMECOURSE_48HRS_UP	1	Crem,	0.005723	0.0263696	7.25104	61	1300001I01Rik, 8430419L09Rik, Abcc5, Abhd3, Apoe, Apom, Aqp3, Arfgef2, Arntl, Bmp6, Cck, Cdk2, Cds1, Clgn, Clpx, Crem, Ctnna2, Ctsl, Dbf4, Eya2, Eya4, Fzd5, Gap43, Gm347, Hist1h2ab, Hist1h2ad, Hist1h2ao, Hrasls3, Hsd17b6, Hspa12a, Il1rn, Itpr1, Maoa, Mlf1, Mphosph9, Msx1, Nasp, Nfkb2, Np, Pdk3, Pim2, Pla2g4a, Plxdc1, Prkaa2, Prox1, Rabgap1l, Rad51c, Rgs6, Rrad, Rragd, Sap30, Serpini1, Slc25a13, S…
39	Genes selected in supervised analyses to discriminate cells expressing E2F3 oncogene from control cells expressing GFP.	E2F3_ONCOGENIC_SIGNATURE	2	Per1, Pfkfb3,	0.005765	0.0264644	7.30426	197	2310038H17Rik, 2310047D13Rik, 2310061I04Rik, 2900008C10Rik, 6230409E13Rik, 6720467C03Rik, 8430427H17Rik, Abcb10, Abcc10, Abcg2, Abcg3, Abhd7, Acpl2, Adcy3, Ak3l1, Akr1b3, Akt1, Aldh5a1, Ank, Antxrl, Atad2, Atrnl1, B4galt6, BC023892, BC057022, Bai2, Bcl2l11, Bri3bp, Camk2n1, Camkk2, Ccnd3, Ccne1, Ccne2, Cd83, Cdc2l6, Cdkn1c, Cdkn2c, Cebpa, Cep78, Chd7, Chst1, Chst2, Chst7, Ciz1, Creld2, Cry1, Cspg…
39	Up-regulated in the nucleus accumbens of mice after 5 days of cocaine treatment	COCAINE_BRAIN_5D_UP	1	Per2,	0.005907	0.0270204	7.48417	62	Actl6b, Actr2, Adora1, Ap2a1, Atp1b2, Baiap2, Btrc, Camk2a, Cd47, Coro2b, Ctgf, D230046B21Rik, Dlg4, Dnajb9, EG384639, Eln, Fmnl1, Fscn1, Gad1, Golga4, Gria1, Gria4, H1fx, Hps4, Itfg1, Jup, Kcnd2, Kif23, Krt16, Leng8, Lrtm1, Mapre3, Mtmr9, Nell2, Nptn, Nrgn, Palm, Pde4b, Penk1, Per2, Pou2f1, Ptp4a2, Ptpn5, Pvrl2, Rnmtl1, Sdhc, Sec14l1, Sh3gl3, Smarca2, Sox10, Spock2, Stxbp1, Syp, Tbr1, Tm9sf3, Tm…
39	MsigDB	BASSO_GERMINAL_CENTER_CD40_DN	1	Bcl6,	0.00667	0.0303978	8.45089	66	8430410A17Rik, Aif1, Aldh5a1, Aqp3, Arhgef18, Arl4c, Bcl6, Bicd2, Bik, Blnk, Bmp7, Btg2, Camp, Cd27, Cd38, Cdh17, Cnr1, Cryz, Dfna5h, Gcnt1, Gper, Grap, Hdac9, Id1, Id3, Igfbp6, Igj, Irs1, Isg20, Itgb7, Kcnn3, Lmo3, Ltb, Mettl7a, Ninj1, Npas1, Orai2, Pnoc, Pou2af1, Prkar2b, Ptp4a2, Ptpn18, Ptpn22, Rapgef2, Rapgef5, Rasgrp2, Rere, Rims3, Runx1t1, Sh2b2, Slc2a5, St3gal6, St6gal1, Syk, Tcfe2a, Trib2…
39	MsigDB	MUNSHI_MM_VS_PCS_UP	1	Fos,	0.00667	0.0302889	8.45089	66	Abcc3, Acvrl1, Angpt1, Anxa2, Axl, Cacna2d2, Calr, Canx, Cd63, Cflar, Cnnm2, Csf1, Csf2, Cxcr4, Dad1, Dbi, Ddx18, EG226472, Eef1a1, Eif4a1, Eif4g2, Epor, Fgfr3, Fkbp2, Fos, Foxk2, Fst, Fzr1, Gstm4, Hax1, Hcls1, Hsp90b1, Hspa5, Isg20, Jun, Katnb1, Kpna4, Krt2-8, Ldhb, Lifr, Ly96, Mcl1, Mobkl3, Msi1, Nfkbia, Pak3, Pecam1, Pim2, Psma2, Psmb1, Ran, Relb, Rhod, S100a4, Ssr4, Tert, Tmc6, Tnfrsf17, Trim…
39	Acute Morphine Upregulated in DBA	Korostynski, 2007 (8)	2	Bcl6, Dnajb1,	0.006966	0.0315209	8.82592	211	1110012L19Rik, 1810007M14Rik, 2700050L05Rik, 2810485I05Rik, 3222402P14Rik, 4932441K18Rik, 4932442K08Rik, 4933428G09Rik, 5031439G07Rik, 5730419I09Rik, 5730557B15Rik, 6030408C04Rik, A230062G08Rik, A830080D01Rik, AA536749, AK220484, Abcc4, Abhd3, Acot11, Acpl2, Acsbg1, Aff1, Ak3, Ampd3, Ankrd10, Anubl1, Arfrp1, Arhgap26, Asb11, Atp11a, Azin1, BC006779, BC029169, BC055107, Bbs5, Bcl6, Birc2, Cacnb2, …
39	MsigDB	UVC_TTD_ALL_UP	1	Per2,	0.007067	0.0318638	8.95389	68	Aamp, Abcb6, Acaa1, Acaa1b, Add1, Aes, Amacr, Asna1, Bad, Brd2, Bsg, C78339, Cbx4, Cdc34, Cdkn1c, Cdkn2b, Cltb, Cnp, Ctsl, D10Jhu81e, Dmn, Efna1, Eif2s3y, Ephx1, Erbb2, Ercc2, Fgfr3, Flna, Gabarapl1, Galnt2, Gch1, Glul, Gna-rs1, Hoxd9, Igfbp6, Kcnj4, Leng4, Lhx2, Mrpl28, Mrps12, Mtx1, Mvd, Mybl2, Osr2, Pctk1, Per2, Pgf, Pim2, Plcb3, Pld3, Plekhq1, Ppif, Ptrf, Rela, Rhob, Rnf103, Rps6kb2, Rsl1d1, …
39	MsigDB	MYOD_NIH3T3_UP	1	Bcl6,	0.007269	0.0326606	9.20982	69	2410127E18Rik, Acta1, Agpat5, Akt2, Anxa11, Atp1a1, Atp2a1, B230312A22Rik, Bcl6, Bin1, Ccnd3, Cd82, Cdkn1a, Chrna1, Chrnb1, Chrng, Ckm, Cpeb3, Cugbp1, Dbn1, Dcakd, Dmpk, Dysf, Eno3, Fcer1g, Gadd45g, Gpc1, Gys1, Hdac11, Hip1, Hmgcs2, Hrc, Hs2st1, Hspb8, Igfbp5, Kif5c, Kifc3, Klf5, Lrp4, Mybph, Myl1, Myl4, Mylpf, Myod1, Myog, Pacs2, Pbxip1, Pdlim3, Plekho1, Ppfia4, Prkar2b, Prnd, Prss23, Psmc3, Pvr…
39	MsigDB	CORDERO_KRAS_KD_VS_CONTROL_UP	1	Junb,	0.007269	0.0325452	9.20982	69	1810011O10Rik, Acvr1b, Adam19, Adcy7, Atp2b4, Bhlhb2, Bmp1, C1s, Cadm1, Cald1, Ccl2, Cdh4, Chst3, Cldn13, Cldn4, Col1a1, Col4a1, Col4a2, Col5a1, Col7a1, Dfna5h, Dicer1, Dkk3, Dnajb10, Ece1, Ephb2, Evl, Flrt2, Gabarapl1, Gadd45b, Glipr1, Gpr56, Hspg2, Igfbp3, Igfbp7, Inpp4b, Itgav, Jak1, Jun, Junb, Lamp2, Map3k8, Mgea5, Msc, Myl9, Ncf2, Nptx1, P4ha2, Pdxk, Pgls, Plekhc1, Rsu1, Serpine1, Serpine2, …
39	Enriched in mouse hematopoietic stem cells, compared to differentiated brain and bone marrow cells	STEMCELL_HEMATOPOIETIC_UP	5	Midn, Plk3, Dusp1, Per1, Crem,	0.007361	0.0328408	9.32639	945	1110007C09Rik, 1110019N10Rik, 1110038D17Rik, 1200011I18Rik, 1700012P16Rik, 1700013N18Rik, 1810022C23Rik, 1810030O07Rik, 1810035L17Rik, 2010002M12Rik, 2310003F16Rik, 2310004I24Rik, 2400003C14Rik, 2410022L05Rik, 2810432L12Rik, 2900010J23Rik, 3110043O21Rik, 3110068A07Rik, 5033414D02Rik, 5730469M10Rik, 5730494M16Rik, 8430410A17Rik, 9130404D08Rik, A430005L14Rik, AU040320, Abca1, Abcg1, Abcg2, Abcg3, A…
39	MsigDB	MOREAUX_TACI_BAFF_UP	0		0.007403	0.0329089	9.3796	4	Ccrn4l, EG633640, Prkdc, Taar2,
39	MsigDB	KUROKAWA_5FU_IFN_SENSITIVE_VS_RESISTANT_UP	0		0.007403	0.0327938	9.3796	4	Coq3, Mmp9, Oasl1, Ppa2,
39	MsigDB	MOREAUX_TACI_BAFF_DN	0		0.007403	0.0326796	9.3796	4	Met, Mta1, Plaur, Tnfaip6,
39	MsigDB	CHEOK_MP_UP	0		0.007403	0.0325661	9.3796	4	Bysl, Nme6, Polg2, Sfpq,
39	Genes up in mutant MYC mouse model	YEN_MYC_MUT	0		0.007403	0.0324534	9.3796	4	Gss, Nnmt, Ran, Tiparp,
39	MsigDB	CHEOK_HDMTX_DN	0		0.007403	0.0323415	9.3796	4	Ralbp1, Strap, Tgif1, Tob2,
39	MsigDB	CHEOK_LDMTX_MP_DN	0		0.007403	0.0322304	9.3796	4	Chd1l, Ela2, Gdf10, Rrn3,
39	Genes associated with cellular adhesion that are differentially expressed in endothelial cells of pig aortas from regions of disturbed flow (inner aortic arch) versus regions of undisturbed laminar flow (descending thoracic aorta).	PASSERINI_TRANSCRIPTION	1	Fos,	0.007474	0.0324321	9.46956	70	1810007M14Rik, 4932411N23Rik, A130037E08Rik, Aff1, Aip, Arnt, Atf4, Crebl2, Ctcf, Dlx4, Dmtf1, E4f1, En1, Enpp2, Ercc3, Ets1, Etv1, Fev, Fos, Fubp1, Gata6, Gtf3c1, Hand2, Hoxb5, Hoxc10, Hoxd10, Hr, Jun, Klf4, Klf5, Klf9, Mef2c, Meis1, Mitf, Mrg1, Mycn, Mycs, Myog, Nfe2l1, Nfkb1, Nfkb2, Nfkbia, Nfya, Nr2c2, Nr2f2, Pbx2, Pitx2, Rara, Rrn3, Rxrb, Smad3, Snapc1, Sox8, Spdef, Stat1, Stat3, Taf4a, Tbx6…
39	Up-regulated in mouse mature bood cells from both adult bone marrow and fetal liver, compared to hematopoietic progenitors (Cluster vii, Mature Blood Cells Shared)	HSC_MATURE_SHARED	2	1700102P08Rik, Dedd2,	0.007811	0.0337764	9.89654	220	1110008P14Rik, 1110038D17Rik, 1110049F12Rik, 1700102P08Rik, 1700123L14Rik, 1810055G02Rik, 2010011I20Rik, 2310035K24Rik, 2310039D24Rik, 3110002H16Rik, 6030408C04Rik, 6430550H21Rik, 9130227C08Rik, 9130409I23Rik, AA467197, AU018778, Abca13, Abcb6, Ablim1, Acp1, Acsl1, Acta2, Adam10, Add1, Adipor1, Alas2, Ankrd43, Ankrd9, Ap2a2, Arhgap19, Arl2bp, Arl6ip1, Asns, Atp8a1, Bmpr1a, Bnip3l, C1galt1, C1s, C…
39	MsigDB	LH_GRANULOSA_DN	1	Dusp14,	0.007893	0.034013	10.0004	72	2610020H08Rik, Ablim1, Acta1, Acta2, Actg2, Actn1, Adcy7, Adcy9, Akap12, Arhgap1, Arl4c, Arl6ip5, Atp2a2, Atp9a, Axl, BE649362, Becn1, C330002I19Rik, Cap2, Card10, Casp4, Cdkn1c, Cflar, Chuk, Cyfip2, Dapk1, Dhrs3, Dusp14, Dyrk3, Erlin1, Flnc, Gem, Itga3, Itgb5, Krt18, Map4k4, Mapk14, Mapk6, Mapre2, Npc2, Pawr, Pdlim3, Pftk1, Pi4k2a, Pik3cd, Plcl1, Ppp2r5c, Prkcm, Ptpn1, Ptpre, Rab33b, Rab5c, Rang…
39	MsigDB	FSH_GRANULOSA_DN	1	Dusp14,	0.007893	0.0338977	10.0004	72	2610020H08Rik, Ablim1, Acta1, Acta2, Actg2, Actn1, Adcy7, Adcy9, Akap12, Arhgap1, Arl4c, Arl6ip5, Atp2a2, Atp9a, Axl, BE649362, Becn1, C330002I19Rik, Cap2, Card10, Casp4, Cdkn1c, Cflar, Chuk, Cyfip2, Dapk1, Dhrs3, Dusp14, Dyrk3, Erlin1, Flnc, Gem, Itga3, Itgb5, Krt18, Map4k4, Mapk14, Mapk6, Mapre2, Npc2, Pawr, Pdlim3, Pftk1, Pi4k2a, Pik3cd, Plcl1, Ppp2r5c, Prkcm, Ptpn1, Ptpre, Rab33b, Rab5c, Rang…
39	Tenascin-C target genes	RUIZ_TENASCIN_TARGETS	1	Fos,	0.008105	0.0346945	10.269	73	A130037E08Rik, A730036E13Rik, Bard1, Baz2b, Cask, Ccna2, Ccne2, Cdc42ep3, Chaf1b, Ctps, Cyr61, Dkk1, Dmd, E2f1, Ednra, Efemp1, Egfr, Fos, Fosl1, Foxf2, Fst, Fzd1, Fzd2, Fzd3, Fzd4, Fzd5, Fzd6, Fzd7, Fzd9, H2afx, Hbp1, Hey1, Id2, Ifih1, Il1r1, Klf9, Lef1, Mcm10, Mcm2, Mcm3, Mcm4, Mcm5, Mcm6, Mcm7, Met, Nr2f1, Nrg1, Orc1l, Pdgfra, Plau, Ppap2a, Ptprf, Rras2, Rrm2, Scp2, Stc2, Thbs1, Tpm1, Tyms, Vca…
39	MsigDB	HDACI_COLON_SUL48HRS_UP	1	Per1,	0.008105	0.0345776	10.269	73	2610207I05Rik, Abce1, Abhd3, Acaa2, Akap12, Anxa2, Anxa5, Api5, Atf4, Atp5d, Atp6v1b1, Caprin2, Cav2, Cd55, Cdc2l5, Cdh1, Cdr2, Csnk2a1, Daf2, Eftud1, Eif2s1, Enpp1, Flnb, Gabpb1, Gfpt1, Gsr, Gtpbp4, Hc, Hp1bp3, Hspa1a, Hspa1b, Hspca, Igfbp3, Mkln1, Myc, Necap1, Nfil3, Npc2, Orai2, Osgin2, Pcbp1, Per1, Phka1, Plekhf2, Ppp2r2a, Ppp4r2, Psmb7, Psmd12, Ptgds, Ptpn12, Ptprm, Rbm15, Rfx3, Rheb, Rpp30,…
39	MsigDB	LEE_CIP_DN	1	Bcl6,	0.008321	0.0353777	10.5427	74	4921521F21Rik, Acadsb, Akr1c12, Akr1c13, Akr1c14, Akr1c18, Akr1c19, Akr1c20, Akr1c21, Akr1c6, Baat, Bcl6, Bhmt, C4bp, Car3, Car5a, Cmah, Ctrc, Cyp26a1, Cyp2e1, Cyp2f2, Cyp7a1, Cyp7b1, Dpp4, Efna4, Egfr, Ela2, Gpr37, Hal, Hbp1, Hpd, Hsd11b1, Hsd3b1, Hsd3b2, Hsd3b3, Hsd3b4, Hsd3b5, Hsd3b6, Il1rap, Krt13, Krt4, Kynu, Lect2, Mapkapk2, Mbl2, Mcm10, Mcm7, Neto2, Nr1h3, Oat, Otc, Pah, Pck1, Pipox, Pnlip…
39	Upregulated by TGF-beta treatment of skin fibroblasts, at any timepoint	TGFBETA_ALL_UP	1	Rnd3,	0.008321	0.0352594	10.5427	74	Adam9, Arhgap1, Arhgdia, Bsg, C130020P16Rik, Cd44, Cd59a, Cd59b, Cdh6, Col16a1, Col1a2, Col3a1, Col6a1, Ctnna1, Ctnnb1, Dvl1, Dvl3, Efna5, Epha2, Ephb2, Ephb3, Ephb4, Fgd1, Fn1, Hspg2, Icam1, Igf2r, Igfbp2, Igfbp3, Igfbp4, Igfbp5, Itga3, Itga4, Itga5, Itgb2, Itgb3, Itgb5, Itgb8, Jup, Lama4, Lrp1, Lrrc17, Marcksl1, Mmp11, Mmp14, Mmp17, Mmp19, Mmp2, Mmp3, Mta1, Neo1, Nid1, Notch2, Pak1, Pak2, Plat,…
39	MsigDB	MOREAUX_TACI_HI_VS_LOW_UP	2	Dusp1, Dnajb5,	0.008508	0.0359339	10.7796	227	2700049A03Rik, 4921521F21Rik, 5033403D15, AU040829, Aak1, Abcg4, Acaa2, Acrv1, Acsl6, Acta2, Actn2, Adam11, Adarb1, Akap7, Akp3, Akp5, Akr1c12, Akr1c13, Akr1c14, Akr1c18, Akr1c19, Akr1c20, Akr1c21, Akr1c6, Akt2, Amelx, Amph, Ankrd26, Apaf1, Api5, Apoc2, Arfrp1, Arg1, Arhgef15, Arhgef16, Arl4d, Atp2c2, B4galt1, Bik, Btn1a1, C1ql1, C3ar1, Calb2, Calr, Camk2b, Capn5, Ccr6, Cdc2l5, Cdc5l, Chrna6, Cld…
39	Genes known to be induced by hypoxia	HYPOXIA_REVIEW	1	Fos,	0.008539	0.035943	10.8189	75	Adm, Ak3, Aldoa, Aldoart1, Aldoart2, Angpt2, Apex1, Bhlhb2, Bik, Bnip3l, Car12, Car9, Ccl2, Ccng2, Cdkn1a, Cdkn1b, Col5a1, Cp, Ddit3, Edn1, Edn2, Eno1, Enpep, Epas1, Epo, F3, Fgf3, Flt1, Fos, Hdac9, Hgf, Hif1a, Hk1, Hk2, Hmox1, Igf2, Igfbp1, Igfbp2, Igfbp3, Il6, Jun, L1cam, Ldha, Mif, Mmp13, Nfkb1, P4ha1, Pdgfb, Pfkl, Pfkp, Pgf, Pgk1, Pkm2, Plaur, Prps1, Ptgs2, Rp1, Sat1, Slc2a1, Spp1, Stc1, Tagl…
39	MsigDB	MENSE_HYPOXIA_UP	1	Pfkfb3,	0.00876	0.0367494	11.0989	76	2310016C08Rik, Abcb6, Adfp, Adm, Aldoc, Angptl4, Asph, Atf3, Bhlhb2, Bhlhb3, Bnip3l, Ccni, Cdc2l6, Cebpb, Clk3, Clpb, Cttn, D430015B01Rik, Dido1, Egln1, Ell2, Eno2, Ero1l, Fnbp1l, Gadd45a, Gbe1, Gosr2, Gpi1, Hcfc1r1, Hk2, Insig1, Insig2, Jmjd1a, Jmjd2b, Jmjd2c, Jmjd6, Klf4, Klhl24, Larp6, Lox, Maff, Med6, Mxi1, Myd116, Nadsyn1, Ndrg1, Nfil3, Nol3, Osmr, P4ha1, P4ha2, Pdk1, Pex13, Pfkfb3, Pfkfb4, …
39	MsigDB	FSH_GRANULOSA_UP	1	Dusp1,	0.009208	0.038505	11.6665	78	Acp2, Acpp, Actb, Actr2, Akp2, Arhgef5, Arpc1a, Atp2b1, Atpif1, Bad, Bag1, Bnip3l, Cd55, Cdc42ep4, Col15a1, Col18a1, Crebl2, Cyp11a1, Cyp19a1, Daf2, Ddx41, Dhcr7, Dusp1, Dusp3, Dusp9, Gdi2, Gnas, Gpr56, Gprc5b, Grk5, Grlf1, Gyk, Hsd11b1, Itpr1, Jmjd6, Lhcgr, M6prbp1, Map2k1, Map3k5, Map3k7, Mir16, Nlk, Nol3, P4ha2, Pctk1, Pdxk, Pgk1, Pgrmc1, Phka2, Pop5, Ppap2a, Ppfia4, Ppp2r1a, Ppp2r5b, Prkar1a,…
39	Nigro-striatal specific genes	Lobo, 2006 (1)	0		0.009245	0.0385303	11.7134	5	Arx, Gnb4, Kctd15, Nrxn1, Stmn2,
39	MsigDB	SARCOMAS_LIPOSARCOMA_DN	0		0.009245	0.038404	11.7134	5	Aplp1, Arhgef5, Etv4, Fzd1, Tnc,
39	MsigDB	CHEOK_LDMTX_MP_UP	0		0.009245	0.0382785	11.7134	5	Galnt1, Htatsf1, Mdn1, Mrpl33, Rbm19,
39	MsigDB	ABBUD_LIF_GH3_DN	0		0.009245	0.0381538	11.7134	5	Cga, Cited2, Pitx2, Pthlh, Scn1a,
39	Cis-acting transcripts that physically map to the Scp2 locus and show linkage on chromosome 11 (Genes in this set have likehood ratio statistics ranging from 17.0 to 47.8)	BYSTRYKH_SCP2_CIS_TRANSCRIPTS_GLOCUS	0		0.009245	0.03803	11.7134	5	Dynll2, Kif1c, Lig3, Mpo, Psmb6,
39	MsigDB	NGUYEN_KERATO_DN	1	Ppp2r1b,	0.009437	0.038693	11.9567	79	A930037G23Rik, Aanat, Apex1, Ass1, Basp1, Bet1, Brd2, Cadm1, Ccni, Cdc2l1, Clic1, Col11a2, Col7a1, Cyp2e1, Cyr61, D3Ucla1, Daxx, Dync1h1, Eef1a1, Ell2, Epha4, Ercc5, Ets2, Ext1, F3, Fndc3a, Gadd45b, Gars, Herpud1, Hpcal1, Htra2, Huwe1, Igf1r, Il1r1, Klf10, Klf4, Klf5, Lama5, Limk2, Marcks, Mef2a, Mgat2, Mkl1, Mthfd2, Myc, Myo1e, Net1, Nol1, Pbx3, Pde6a, Pnn, Ppif, Ppp2r1b, Psmb9, Psme4, Ptgs2, Pt…
39	Genes enriched 20x in Neurons	Cahoy, 2008 (6)	1	Npas4,	0.009437	0.0385682	11.9567	79	4930544G21Rik, 6330527O06Rik, A130090K04Rik, A2bp1, A930034L06Rik, B230343H07Rik, BE649362, Bcl11a, Bcl11b, Brunol4, C1qtnf4, Cacna1b, Calb1, Camk2b, Cbln1, Cck, Cd24a, Cdh8, Clstn2, Cnksr2, Crh, Cxadr, Cyb561, D11Bwg0517e, Efcbp1, Elavl2, Eno2, Gabra1, Gabra5, Gap43, Gda, Glra2, Gpr88, Grp, Hpca, Hs3st2, Hs6st2, Htr2c, Ica1l, Icam5, Kcnc2, Kcnq2, L1cam, Lpl, Mal2, Met, Myo5b, Myt1l, Napb, Nefm, …
39	MsigDB	LH_GRANULOSA_UP	1	Dusp1,	0.009667	0.0393842	12.2481	80	Acp2, Acpp, Actb, Actr2, Akp2, Arhgef5, Arpc1a, Atp2b1, Atpif1, Bad, Bag1, Bnip3l, Casp9, Cd55, Cdc42ep4, Col15a1, Col18a1, Crebl2, Cyp11a1, Cyp19a1, Daf2, Ddx41, Dhcr7, Dusp1, Dusp3, Dusp9, Fkbp5, Gdi2, Gnas, Gpr56, Gprc5b, Grk5, Grlf1, Gyk, Hsd11b1, Itpr1, Jmjd6, Lhcgr, M6prbp1, Map2k1, Map3k5, Map3k7, Mir16, Nlk, Nol3, P4ha2, Pctk1, Pdxk, Pgk1, Pgrmc1, Phka2, Pop5, Ppap2a, Ppfia4, Ppp2r1a, Ppp…
39	Up-regulated at any timepoint follwing VEGF treatment of human myometrial microvascular endothelial cells	VEGF_MMMEC_ALL_UP	1	Mest,	0.0101363	0.0411625	12.8427	82	Add2, Adora2b, Angpt2, Ankrd1, Aqp7, Art4, Bgn, Bmp4, Bmp6, C1s, Ccl2, Ccl7, Cd34, Cd9, Col1a2, Col6a1, Cxcl1, Dirc2, Dynll1, Efemp1, Eln, Emr1, Esr1, Fap, Fbp1, Fgfbp1, Fhl3, Fuca1, Galnt1, Gem, Gja4, Gstt1, Hcls1, Hemgn, Hexa, Hsd11b2, Htr2b, Igf2bp3, Igfbp3, Isl1, Kdr, Krt18, Krt7, Mest, Mgp, Mmp10, Mmp2, Mrpl19, Nagk, Ndufa1, Nid2, Nnmt, Np, Nr4a1, Oxtr, Pde4b, Pgf, Pim1, Pir, Postn, Prkci, P…
39	Up-regulated at 24 hours following treatment of human lymphocytes (TK6) with a high dose of bleomycin	BLEO_HUMAN_LYMPH_HIGH_24HRS_UP	1	Dusp14,	0.0108584	0.0439541	13.7576	85	Acta2, Adam8, Aim1, Anxa4, Basp1, Birc3, Brd2, Btg1, Btg2, Capn1, Ccl2, Ccl20, Ccl4, Ccl5, Ccnd2, Ccng1, Ccr1, Ccr1l1, Cd40, Cd83, Cdkn1a, Cflar, Cryz, Ctsh, Cyfip2, Ddb2, Dusp14, Dusp2, Ei24, Enc1, Fas, Fcer2a, Fdxr, Fuca1, Gadd45a, Gch1, Gdf15, Ggt1, Glrx1, Gpx1, Hcls1, Hif1a, Icam1, Id2, Laptm5, Lpxn, Lrmp, Lta, Marcks, Mrpl49, Ms4a1, Myo5a, Ncf2, Ncoa3, Nfkb2, Nfkbia, Pim2, Pkig, Pld3, Plek, …
39	Cancer related genes involved in cellular transport	BRENTANI_TRANSPORT	0		0.0110838	0.0447236	14.0432	6	Abcc4, Kpnb1, Nup214, Nup98, Slc14a1, Tpr,
39	Coregulated and trans-regulated putative downstream targets of the cis-regulated HSC transcript, Fgf3 (found using WebQTL's correlation search)	BYSTRYKH_FGF3_TARGETS_GLOCUS	0		0.0110838	0.0445816	14.0432	6	Bmp8a, Efnb1, Efnb3, Map2k6, Pknox1, Sh3rf1,
39	Cholesterol synthesis genes	Thomas, 2004 (2)	0		0.0110838	0.0444405	14.0432	6	Cyp51, Idi1, Sc4mol, Sc5d, Scd1, Sqle,
39	Estrogen-responsive genes which are downregulated in MaCa 3366/TAM compared to MaCa 3366 (fold change > 2)	BECKER_ESTROGEN_RESPONSIVE_SUBSET_2	0		0.0110838	0.0443003	14.0432	6	Gata3, Gja1, Igfbp5, Msx1, Msx2, Pdzk1,
39	MsigDB	COLLER_MYC_DN	0		0.0110838	0.044161	14.0432	6	A2m, Cdkn1a, Ctgf, D0H4S114, Pdgfra, Tpm1,
39	MsigDB	ROTH_HTERT_DN	0		0.0110838	0.0440226	14.0432	6	Ccr1, Ccr1l1, Ccr2, Crim1, Cxcr6, Gzmk,
39	Positive regulators of cell proliferation in zebra fish	SHEPARD_POS_REG_OF_CELL_PROLIFERATION	1	Bcl6,	0.0111041	0.0439652	14.0689	86	Adra2a, Bcl6, Capn1, Capns1, Cckbr, Ccl6, Ccl9, Cd28, Cd3e, Cd86, Cdc25b, Cdc2l5, Cdk2, Chrm1, Ciao1, Csf1, Csf3, Ctf1, Cul3, Cxcl10, Cxcl5, Ddx11, Dhps, Dnaja2, Edn1, Egf, Fgb, Fgf18, Fgf2, Fgf7, Fgfr1op, Fgg, Figf, Flt1, Flt3, Glp2r, Grn, Hoxc10, Htr1a, Icos, Igf1, Il10, Il11, Il12rb1, Il12rb2, Il15, Il5, Il6, Il7, Il9, Irs2, Lif, Lrp5, Matk, Mcts1, Mst1r, Nap1l1, Nrp1, Pgf, Prtn3, Pthlh, Ptk2b…
39	MsigDB	OLDWERNER_FIBRO_DN	1	Rnd3,	0.0126291	0.0498475	16.0011	92	Aamp, Abr, Adar, Aip, Aldh6a1, Alg13, Arpc2, Atp6v0a1, Bap1, Bcl2a1a, Bcl2a1b, Bcl2a1c, Bcl2a1d, Bre, C79407, Cacna1d, Cd8a, Cdc123, Cdc27, Chi3l1, Ckap5, Cldn10, Clk2, Cnn2, Cops5, Csf3r, Cul2, Cyfip1, Cyp3a25, Dad1, Ddt, Dhcr24, Drap1, Dyrk4, EG226472, Ece1, Epb4.2, Galc, Gfap, Gm2a, Grb2, Gstm4, Gsto1, Hccs, Hnrpf, Igf2, Igf2r, Inppl1, Kars, Kif5b, Lrrc17, Ltbp1, Madd, Mcfd2, Mgat2, Morc3, Mpi…
39	MsigDB	SCHUMACHER_MYC_DN	0		0.0129195	0.0508353	16.369	7	Acp5, Arhgap25, Cd72, Id2, Ifi35, Ilk, Ttll3,
39	Upregulated by expression of constitutively active MKK6	MKK6EE_UP	0		0.0129195	0.0506779	16.369	7	Col1a1, Cryab, Fn1, Map2k2, Map2k6, Ppp5c, Sparc,
39	MsigDB	AGED_MOUSE_RETINA_ANY_DN	0		0.0129195	0.0505215	16.369	7	Apc, Cggbp1, Cryba1, Dusp11, Pdia6, Pfkfb2, Tub,
39	Top 25 Genes Differentially Expressed in the Respective B-Cell Lymphocytic Leukemia Subgroups 6q21	HASLINGER_B_CLL_6Q21	0		0.0129195	0.050366	16.369	7	1810074P20Rik, Arhgap1, Capg, Map3k7, Nup98, Rap1gds1, Snx3,
39	MsigDB	P21_ANY_UP	0		0.0129195	0.0502115	16.369	7	Eif4g2, Hspa1a, Hspa1b, Sspn, Tnfaip6, Vash2, Ythdc1,
39	Cis-regulatory quantitative trait loci (QTLs) found at the D6Mit150 region (QTLs detected in brain tissue)	CHESLER_D6MIT150_CIS_GLOCUS	0		0.0129195	0.050058	16.369	7	A2m, Apobec1, Itpr1, Ogg1, Phc1, Rho, Slc6a1,
39	A list of genes from the D1 KO experiments	Zhang, 2005 (1)	0		0.0129195	0.0499054	16.369	7	BE649362, Camk2a, Cxcl12, Igfbp6, Krt2-8, Oprs1, Rhou,
39	MsigDB	NUTT_GBN_VS_AO_DN	0		0.0129195	0.0497537	16.369	7	Abcc8, Angptl2, Bcr, Eif3e, Kcnk3, Pde8b, Rpl24,
39	Genes with basally hypomethylated promoters upregulated by the combination of TSA and DAC in ovarian carcinoma (CP70) cells, with hyperacetylated promoters upon activation	TSADAC_HYPOMETH_HYPERAC_OVCA_UP	0		0.0129195	0.0496029	16.369	7	Arf4, Eps15l1, Mtpn, Ncam1, Snrpb, Ube2c, Zfp341,
39	Up-regulated 9 days following the differentiation of human bone marrow mesenchymal stem cells (hMSC) into adipocytes, versus untreated hMSC cells (Class V)	ADIPOGENESIS_HMSC_CLASS5_UP	0		0.0129195	0.049453	16.369	7	Glt8d2, Mapk6, Mgmt, Myb, Ppp2r5a, Smpd1, Tnfrsf21,
39	Genes expressed specifically in human salivary gland tissue	HUMAN_TISSUE_SALIVARY	0		0.0129195	0.0493041	16.369	7	Ache, Apaf1, Car6, Elf5, Foxi1, Frmpd4, Jmjd2c,
39	MsigDB	SMITH_HTERT_UP	1	Dusp1,	0.0131567	0.0500586	16.6695	94	9230116L04Rik, Aars, Adam8, Ahr, Asns, Atf3, Bcl7b, Bmp2, Cblb, Cbx5, Ccna1, Ccnh, Cdc6, Cdkn3, Cebpg, Clpp, Crebbp, Cth, Cxcl1, Dctn2, Ddx10, Dguok, Dr1, Dusp1, Dyrk1a, Dyrk4, Egfr, Eif2s1, Elf4, Enox2, Epha2, Eps8, Etv6, Ewsr1, Fgf2, Gata6, Gfpt1, Got1, Gss, Gtf2e2, Gyk, H1fx, Herpud1, Hnrpd, Hsf2, Hyou1, Ict1, Ifrd1, Il10rb, Il13ra2, Ilf2, Klf5, Lhfpl2, Lmo4, Mapk9, Mars, Mcfd2, Mlh1, Mrpl49, …
39	MsigDB	ALZHEIMERS_DISEASE_UP	2	Per1, Pfkfb3,	0.0135886	0.0515472	17.2168	270	1110013L07Rik, 8430410A17Rik, Abl1, Ablim1, Acaa1, Acaa1b, Acads, Actl6a, Add3, Aebp1, Aff1, Ak1, Akap1, Aldh3a2, Anp32b, Anxa1, Anxa2, Ap3s2, Arhgap1, Ars2, Atp6v0e, Bad, Bag1, Baz2a, Bgn, Birc2, Btg2, Cald1, Casp3, Cbfb, Ccnd3, Cdc16, Cdc25b, Cdipt, Cdk2ap1, Cib1, Ckap4, Coasy, Col1a2, Copb1, Cpne3, Cpsf1, Crebbp, Csk, Csnk1e, Ctbp2, Ctdspl, Ctnna1, Ctsh, Cul4a, Dazap2, Ddx39, Ddx42, Dlg5, Dnaj…
39	MsigDB	HOHENKIRK_MONOCYTE_DEND_UP	1	Dusp1,	0.0136938	0.0517912	17.35	96	A2m, Abcg1, Acaa2, Acot7, Aes, Alox15, Apoc1, Apoe, Arf4, Atp1b1, Birc3, C1qb, Cat, Cbs, Ccl17, Ccl22, Ccl8, Ccna1, Ccnd2, Ccng2, Ccnh, Ccr7, Cd59a, Cd59b, Cd74, Cd83, Cd86, Cdh1, Cebpa, Cited2, Crabp2, Csf1, Ctsc, Cyb5, Dnase1l3, Dpp4, Dusp1, Dusp5, Ecm1, Enpp2, Fabp3, Fabp4, Fcer2a, Gas6, Gatm, Gdf15, H2-Aa, Hmgn3, Hsd11b1, Iars, Indo, Irf4, Itgb5, Itpkb, Kcnab2, Lgals3bp, Lipa, Lpl, Maoa, Mgll…
39	MsigDB	AGED_RHESUS_DN	1	Hbegf,	0.0136938	0.051637	17.35	96	1110008L16Rik, 1700013N18Rik, Acyp2, Adcy2, Aldh9a1, Anxa2, Arhgef6, Atp5a1, Atp5c1, Atp5g3, Atp5j, Axin1, Blm, Blvrb, Bysl, Casp4, Cdc16, Cfp, Cited1, Ckmt2, Comt, Cox4i1, Cox6a1, Ctsh, Dnttip2, Dpp4, Drd3, Egfr, Eif2s1, Eif3b, Erf, Exosc7, Fbp2, Fh1, Fkbp1b, Gm967, Gtf3c2, Gyg, Hadh, Hbegf, Ica1, Igfbp5, Igfbp7, Impdh1, Irx5, Jarid1c, Klk6, Krit1, Lgals4, Lnpep, Lpin1, Man2a2, Mapk14, Mapk6, Ma…
39	MsigDB	HDACI_COLON_SUL24HRS_DN	1	Fos,	0.0136938	0.0514838	17.35	96	1600015I10Rik, Aass, Abcc6, Abp1, Acp1, Add3, Adipoq, Akap1, Ank1, Apoc2, Aptx, Aqp1, Baiap2, Bclaf1, Bmp1, Bmp4, Btk, C2, Cacna1d, Cald1, Cdc7, Cdh11, Chchd7, Col9a1, Crebbp, Cryl1, Cul4b, Dars, Dhx9, Doxl2, Dpysl3, Epb4.1, Ergic3, Faim, Fer1l3, Fos, Fxyd6, Gna-rs1, Gpld1, Gtf3a, Hmgb1l, Hmgb2, Hrbl, Il16, Isoc2b, Itm2a, Khdrbs1, Krt23, Lasp1, Lipc, Lrig2, Ltbp2, Mapk4, Mme, Mtap9, Myb, Nap1l1, …
39	MsigDB	HDACI_COLON_SUL_UP	1	Per1,	0.0142404	0.0533802	18.0425	98	2610207I05Rik, Abce1, Abcf2, Abhd3, Acaa2, Akap12, Anxa2, Anxa5, Api5, Arhgef2, Atf4, Atp5d, Atp6v1b1, B230208H17Rik, Caprin2, Cav2, Cd55, Cdc2l5, Cdh1, Cdr2, Csnk2a1, Daf2, E2f2, Eftud1, Eif2s1, Enpp1, Eya2, Fig4, Flnb, Gabpb1, Gfpt1, Gsr, Gtpbp4, Hc, Hspa1a, Hspa1b, Hspca, Igfbp3, Impdh2, Lad1, Lif, Lphn1, Lyrm4, Mkln1, Mmrn2, Myc, Necap1, Nfil3, Nif3l1, Npc2, Orai2, Osgin2, P2rx7, Pcbp1, Per1,…
39	MsigDB	NING_COPD_DN	1	Snf1lk,	0.0142404	0.0532228	18.0425	98	2310003F16Rik, 2900024C23Rik, Ahcyl1, Akap9, Anapc2, Ap2s1, Armet, Atp2a2, Atp5a1, Bhmt2, Btbd2, Btf3, Calu, Canx, Capzb, Cat, Cbx7, Cd47, Chst5, Cnn3, Col1a1, Col3a1, Col6a1, Coro1c, Cox5b, Csf3, Cst6, Cstb, Dazap2, Denr, Edaradd, Ehd2, Eif4a2, Elovl5, Eno1, Fcgrt, Fgr, Gas1, Gdi1, Gga2, Glrx1, Gnb1, Golga2, Gsn, Hdac2, Hmox1, Hpcal1, Icam1, Igfbp6, Kcnd1, Kdelr3, Laptm4a, Limk2, Mmp14, Ndufb8, …
39	Up-regulated in mouse hematopoietic stem cells and progenitors from fetal liver (HSC and Progenitors Shared)	HSC_HSCANDPROGENITORS_FETAL	3	Midn, Per2, Crem,	0.014524	0.0541234	18.402	512	1110013L07Rik, 1110017D15Rik, 1500035H01Rik, 1700010I14Rik, 1700026L06Rik, 2310005N01Rik, 2310022M17Rik, 2310057J16Rik, 2610029G23Rik, 2810055F11Rik, 3110001I22Rik, 4930471M23Rik, 4933427D14Rik, 5730469M10Rik, 6330577E15Rik, 6620401K05Rik, 6820408C15Rik, 9330141E21Rik, 9930012K11Rik, A930025D01Rik, AI480653, Abcb11, Abcc1, Abcf2, Abhd8, Abi2, Abl1, Acad8, Acad9, Acadl, Ace, Acot2, Acot5, Acp6, Ac…
39	Up-regulated in mouse hematopoietic stem cells and progenitors from both adult bone marrow and fetal liver (Cluster iii, HSC and Progenitors Shared)	HSC_HSCANDPROGENITORS_SHARED	3	Midn, Per2, Crem,	0.014524	0.0539647	18.402	512	1110013L07Rik, 1110017D15Rik, 1500035H01Rik, 1700010I14Rik, 1700026L06Rik, 2310005N01Rik, 2310022M17Rik, 2310057J16Rik, 2610029G23Rik, 2810055F11Rik, 3110001I22Rik, 4930471M23Rik, 4933427D14Rik, 5730469M10Rik, 6330577E15Rik, 6620401K05Rik, 6820408C15Rik, 9330141E21Rik, 9930012K11Rik, A930025D01Rik, AI480653, Abcb11, Abcc1, Abcf2, Abhd8, Abi2, Abl1, Acad8, Acad9, Acadl, Ace, Acot2, Acot5, Acp6, Ac…
39	Genes highly expressed in well differentiated hepatocellular carcinoma vs. non-tumor liver with hepatits.	LIZUKA_L1_SM_G1	0		0.0147518	0.0546506	18.6905	8	Atp6v1e1, Camkk2, Drap1, Ggps1, Ilf2, Rnf103, Snrpb, Ufd1l,
39	Upregulated in breast cancer cells (MCF-7) treated with adipocyte-conditioned growth media	ADIPOCYTE_BRCA_UP	0		0.0147518	0.0544913	18.6905	8	Atf3, Igf2, Isg20, Lama1, Nfkb1, Sox9, Stc1, Tnfaip3,
39	Neurologically relevant downstream targets of an important regulatory locus. This locus is on chromosome 6 and near the D6Mit150 locus.	CHESLER_D6MIT150_NEURAL_TARGETS_GLOCUS	0		0.0147518	0.0543329	18.6905	8	Adra2b, Chrng, Gad1, Htr4, Mapk1, Mapk6, Reln, Slc6a1,
39	MsigDB	NUTT_GBN_VS_AO_UP	0		0.0147518	0.0541754	18.6905	8	4930544G11Rik, Cap1, Cd74, Dctd, Ddost, Lhfpl2, Mapk4, Vim,
39	Genes up-regulated by TNFA in Hc cells (normal hepatocyte)	OSAWA_TNFA_HEPATOCYTE_UP	0		0.0147518	0.0540188	18.6905	8	Cflar, Col3a1, Efna1, Habp2, Ier3, Jag2, Tnfaip2, Trp53bp2,
39	Coregulated and trans-regulated putative downstream targets of the cis-regulated HSC transcript, Fli1 (found using WebQTL's correlation search)	BYSTRYKH_FLI1_TARGETS_GLOCUS	0		0.0147518	0.0538632	18.6905	8	Dbf4, Fancg, Flt3, Il1rl1, Myf6, Rab5b, Rabl4, Tap2,
39	MsigDB	GH_EXOGENOUS_EARLY_DN	0		0.0147518	0.0537084	18.6905	8	Adprh, Bmp2, Elavl4, Gbx2, Glrx1, Hmgb2, Man1c1, Slc4a7,
39	MsigDB	BRACX_DN	0		0.0147518	0.0535545	18.6905	8	Adam11, Cyp1a1, Gltscr1, Mcf2, Pnoc, Rpp30, Tank, Utx,
39	MsigDB	HDACI_COLON_TSA48HRS_DN	0		0.0147518	0.0534015	18.6905	8	1110036O03Rik, Agps, Ehd3, Hspa1a, Hspa1b, Lpin1, Prpf38b, Psip1,
39	Genes associated with cellular adhesion that are differentially expressed in endothelial cells of pig aortas from regions of disturbed flow (inner aortic arch) versus regions of undisturbed laminar flow (descending thoracic aorta).	PASSERINI_COMPLEMENT	0		0.0147518	0.0532493	18.6905	8	C1s, C4, Clu, Ercc3, Hbb-b1, Hbb-b2, Pgk1, Xrcc1,
39	Genes with basally hypermethylated promoters upregulated by the combination of TSA and DAC in ovarian carcinoma (CP70) cells, with hyperacetylated promoters upon activation	TSADAC_HYPERMETH_HYPERAC_OVCA_UP	0		0.0147518	0.0530981	18.6905	8	Batf3, Ccdc123, Chek1, Cyp27b1, Eif1ay, Hist2h2be, Hspa2, Smg5,
39	MsigDB	SARCOMAS_SYNOVIAL_UP	0		0.0147518	0.0529476	18.6905	8	Col9a2, Cpa3, Ecel1, Enc1, Kcnq2, Nptx2, Olfm1, Rgs6,
39	MsigDB	HOGERKORP_CD44_TEMPORALLY_UP	0		0.0147518	0.0527981	18.6905	8	Fas, Kdelr1, LOC195372, Mme, Mpp3, Nfkb2, Pnmt, Prim2,
39	MsigDB	DER_IFNB_DN	0		0.0147518	0.0526493	18.6905	8	Arhgap4, Chrnb2, Ggps1, Igf2, Ppap2b, Sgsh, Slc30a3, Traf6,
39	Genes up in wild type MYC mouse model	YEN_MYC_WT	0		0.0147518	0.0525015	18.6905	8	Actr2, Cask, D2Ertd391e, Ivns1abp, Kcnj10, Sirt2, Uqcrc1, Ypel1,
39	Down-regulated at late timepoints (20-24 hrs) following ectopic expression of p21 (CDKN1A) in OvCa cells, p53-dependent	P21_P53_LATE_DN	0		0.0147518	0.0523544	18.6905	8	C79407, Fat2, Mcm2, Mcm6, Parp2, Serpini2, Trim44, Zbtb5,
39	Up-regulation is correlated with resistance of human cancer xenografts to vinblastine	VLB_RES_XENOGRAFTS_UP	0		0.0147518	0.0522082	18.6905	8	Gjb1, Hnf4a, Insig2, Itih2, Myh14, Nr3c1, Pdia4, Tmem125,
39	MsigDB	CIS_RESIST_LUNG_DN	0		0.0147518	0.0520627	18.6905	8	Actb, Lrrc17, Rpl13a, Rps21, Rps5, Rps9, Timp1, Trim34,
39	MsigDB	GAMMA_UNIQUE_FIBRO_UP	0		0.0147518	0.0519181	18.6905	8	Arf1, Cib2, Ldhc, Ppp2ca, Rab2, Rhob, Sema3b, Vdac3,
39	Up-regulated at 6-12 hours following treatment of WS1 human skin fibroblasts with UVC at a low dose (10 J/m^2) (cluster a2)	UVC_LOW_A2_UP	0		0.0147518	0.0517743	18.6905	8	Btg2, Ccdc86, Cdkn1a, Efnb1, Fdxr, Gdf15, Gprc5a, Plk2,
39	Prognosis-associated probe sets	YAGI_AML_PROG_ASSOC	1	Gpr3,	0.0147963	0.0517869	18.7469	100	1700012P16Rik, Adam17, Aph1a, Aplp2, Appbp2, Ard1, Arsa, Atf2, Atp6v0b, Bcat1, Bst1, Calcr, Car11, Cd14, Cd68, Cdk6, Cebpe, Cep68, Col3a1, Coro2a, Cryz, Ddhd2, Dmxl2, Dpm1, Ece2, Eed, Enpp1, Ensa, Gabarap, Gng12, Gpr3, Grik5, Gtf2f2, Gtf2h3, Hadh, Hnf4a, Homer3, Inpp5a, Inpp5e, Inpp5f, Kif2a, Lbr, Lepr, Lrrc48, Luzp1, Lyst, Mtg1, Myl4, Myst3, Nfkbia, Nme2, Npc2, Numb, Ogt, Orc5l, Ovol2, Pex6, Pgd…
39	MsigDB	BRCA1_OVEREXP_DN	1	Dusp1,	0.0147963	0.0516442	18.7469	100	2410014A08Rik, Agpat2, Alg3, Anxa11, Ap3d1, Armet, Atic, Bms1, Brd2, Bysl, Cad, Ccne1, Cdc123, Cdc25b, Cdc37, Chd4, Ckap4, Clta, Ctps, Ddt, Ddx10, Ddx11, Dhcr24, Dnajc7, Dnttip2, Dusp1, Eif2b2, Eif3b, Eif3e, Eif4g1, Eif4h, Emg1, Farsa, Fasn, Fdft1, Fgfr3, Fkbp4, Gal, Gcs1, Gtf3c2, H1fx, Hcfc1, Hk1, Hsf1, Hsp90b1, Jarid1c, Jtv1, Map2k5, Mcm2, Mrps12, Mthfd1, Nars, Ndrg1, Nmt1, Nolc1, Nsdhl, Nup214…
39	MsigDB	CMV-UV_HCMV_6HRS_DN	1	Rnd3,	0.0150777	0.052482	19.1034	101	2010011I20Rik, 2610101N10Rik, 9130213B05Rik, 9430020K01Rik, Abca6, Adm, Adora2b, Arl4c, Arpc1a, Asb1, Asns, Aurka, Bcl7a, Bdkrb2, Brwd1, C530047H08Rik, Camk2g, Cdc25b, Cdc42ep2, Cdc42ep3, Cdkn1b, Coil, Col13a1, Crebzf, Cstf1, Cxcl12, Ddit4, Dnmbp, Dok1, Dusp10, Dyrk2, Emg1, Ercc5, Etfb, Fgf7, Fpr-rs2, Fpr-rs3, Fpr-rs6, Fpr-rs7, Fprl1, Gas1, Gli3, Gprc5a, Hars2, Hoxa11, Hoxa9, Hspb3, Hspb6, Id2, I…
39	Up-regulated in mouse mature bood cells from fetal liver, compared to hematopoietic progenitors (Mature Blood Cells Shared + Fetal)	HSC_MATURE_FETAL	2	1700102P08Rik, Dedd2,	0.0151134	0.0524621	19.1487	281	1110008P14Rik, 1110038D17Rik, 1110049F12Rik, 1700102P08Rik, 1700123L14Rik, 1810055G02Rik, 2010011I20Rik, 2310030G06Rik, 2310035K24Rik, 2310039D24Rik, 3110002H16Rik, 6030408C04Rik, 6430550H21Rik, 9130227C08Rik, 9130409I23Rik, A530095A18Rik, AA467197, AU018778, Abca13, Abcb6, Ablim1, Acp1, Acsl1, Acta2, Adam10, Add1, Adipor1, Alas2, Alkbh8, Ankrd43, Ankrd9, Ap2a2, Apbb2, Arhgap19, Arl2bp, Arl6ip1, …
39	MsigDB	POD1_KO_DN	2	Per2, Pfkfb3,	0.0151134	0.0523188	19.1487	281	1700023I07Rik, 4931406P16Rik, 6330500D04Rik, AY053573, Ablim3, Acsl4, Adam9, Adm, Agtr1a, Agtr1b, Ak1, Anxa1, Anxa4, Araf, Arhgef15, Arid4a, Armc8, Arvcf, Avpr1a, BC089597, Bmi1, Bmpr1a, Btbd3, Calcrl, Cav2, Cbl, Cd97, Cdc14a, Cdh5, Cdkl2, Cdyl, Clca5, Crebbp, Crebzf, Crim1, Crk, Ctdspl, Ctss, Cul4b, Cybb, D230046B21Rik, Dach1, Dbt, Diap2, Dmxl1, Dnajb4, Dock4, Dpp4, Dpysl2, Dst, Dtna, Dusp3, Dyn…
39	Up-regulated in mouse hematopoietic stem cells and progenitors from adult bone marrow (HSC and Progenitors Shared + Adult)	HSC_HSCANDPROGENITORS_ADULT	3	Midn, Per2, Crem,	0.0153929	0.0531411	19.5028	521	1110013L07Rik, 1110017D15Rik, 1500035H01Rik, 1700010I14Rik, 1700026L06Rik, 2310005N01Rik, 2310022M17Rik, 2310057J16Rik, 2610029G23Rik, 2810055F11Rik, 3110001I22Rik, 4930471M23Rik, 4933427D14Rik, 5730469M10Rik, 6330577E15Rik, 6620401K05Rik, 6820408C15Rik, 9330141E21Rik, 9930012K11Rik, A930025D01Rik, AI480653, Abcb11, Abcc1, Abcf2, Abhd8, Abi2, Abl1, Acad8, Acad9, Acadl, Ace, Acot2, Acot5, Acp6, Ac…
39	The top 174 genes upregulated following Apc loss at day 4	SANSOM_APC_LOSS4_UP	1	Egr1,	0.0156475	0.0538734	19.8254	103	Abcc5, Acot2, Acot5, Adat1, Aqp4, Ascl2, Axin2, Batf3, Bcas2, Bmp8a, Ccdc101, Ccdc86, Ccnd2, Cd320, Cd44, Cdc37, Cdca7, Chrnb4, Cited1, Clcn5, Cpn1, Cte1, Ctps, Cybrd1, Diap3, Dlk1, Dtl, Dtymk, Dyrk3, Ect2, Egr1, Ehf, Emp2, Ephb2, Ephb3, Ets2, Etv4, Foxa3, Glul, Gnb1l, Grhl2, Gtf3c4, Hes6, Hs3st1, Hunk, Igfbp4, Impa2, Impdh2, Kcnq1, Lrig1, Mad1l1, Marcksl1, Mcm2, Mcm3, Mcm6, Mcm7, Msi1, Msx1, Mt4…
39	MsigDB	CHANG_SERUM_RESPONSE_DN	1	Bcl6,	0.0165194	0.0567211	20.9301	106	4932438A13Rik, 5730409G15Rik, 9130227C08Rik, A230050P20Rik, A230083H22Rik, A430107O13Rik, A530082C11Rik, Add3, Apod, App, Arhgap12, Arhgef3, Atp6v0a1, Bbc3, Bcl6, Bhlhb2, C1s, Caml, Ccng2, Cdc14b, Cdkn1a, Cdkn1c, Clcn6, Cntnap1, Crtap, Csf1, Cst3, Ctns, Cyp27a1, Dnm1, Dpysl2, Dusp22, F10, Fabp3, Fads1, Fads2, Fcgrt, Fdps, Fyco1, Gabarapl1, Gabbr1, Gatm, Gls, Golga2, Gpr124, Gsn, Hdac5, Heca, Idi1…
39	MsigDB	AS3_HEK293_DN	0		0.0165808	0.0567781	21.0079	9	Il1a, Insig1, Jak1, Mmp13, Myc, Ptpn11, Tcfap4, Tpr, Wnt5a,
39	Cancer related genes involved in angiogenesis	BRENTANI_ANGIOGENESIS	0		0.0165808	0.056625	21.0079	9	Angptl2, Bai1, Eng, Flt1, Flt4, Kdr, Pecam1, Thbs1, Vegfb,
39	MsigDB	OXSTRESS_BREASTCA_DN	0		0.0165808	0.0564728	21.0079	9	Adcy3, Ccna2, Chek1, Nab2, Plk1, Ppp1r7, Ube2c, Ung, Utrn,
39	MsigDB	SARCOMAS_LIPOSARCOMA_UP	0		0.0165808	0.0563214	21.0079	9	8430408G22Rik, Apoa1, Clec3b, Cpz, Gprc5b, Hsd11b2, Lgmn, Rnase1, Stc1,
39	MsigDB	BCRABL_HL60_AFFY_DN	0		0.0165808	0.0561708	21.0079	9	Cyb5b, Fut4, Igfbp7, Kcnab2, Myb, Pak1, Rgs19, Srgn, Tubgcp3,
39	MsigDB	CIS_RESIST_LUNG_UP	0		0.0165808	0.056021	21.0079	9	Cdkn1a, Fasn, Gdf15, Itga7, Itgb4, Mx1, Mx2, Ptges, Rac1,
39	Transcriptional factors regulated by the D6Mit150 locus. These genes were detected in brain tissue. (categorized using Gene Ontology Tree Machine)	CHESLER_D6MIT150_TRANSCRIPTION_FACTORS_GLOCUS	0		0.0165808	0.055872	21.0079	9	Bach1, Cdx4, Dlx4, Gata6, Hoxb6, Immt, Pax3, Rpo1-4, Tead3,
39	MsigDB	DAC_FIBRO_DN	0		0.0165808	0.0557238	21.0079	9	2810417H13Rik, 4933413G19Rik, Ccna2, Cdkn3, Cxcl12, Ezh2, Hmgb2, Kif11, Mcm2,
39	Upregulated by TGF-beta treatment of skin fibroblasts, cluster 4	TGFBETA_C4_UP	0		0.0165808	0.0555764	21.0079	9	Col16a1, Ephb2, Mmp17, Mta1, Pak2, Rac1, Thbs1, Thbs2, Tnc,
39	MsigDB	DER_IFNG_DN	0		0.0165808	0.0554298	21.0079	9	Cox17, Eif3e, Fez1, Idi1, Inpp5a, Larp5, Pkd1, Snrpb2, Traf6,
39	Genes highly expressed in poorly differentiated vs. moderately differentiated hepatocellular carcinoma	LIZUKA_G2_SM_G3	0		0.0165808	0.0552839	21.0079	9	Baz2a, Cyba, Dazap2, Lgals9, Pim2, Ppt1, S100a13, Spint1, Tgfb1,
39	Downregulated by curcumin at 16 hrs in SW260 colon carcinoma cells	HDACI_COLON_CUR16HRS_DN	0		0.0165808	0.0551388	21.0079	9	Abhd2, Birc6, Golgb1, Mme, Pcf11, Phf3, St18, Thrap3, Tmem123,
39	MsigDB	MOREAUX_TACI_XG_13_DN	0		0.0165808	0.0549945	21.0079	9	Cdc2l5, EG633640, Klf2, Mphosph9, Ppp2r5c, Prkdc, Rrbp1, Smarca4, Upf3a,
39	MsigDB	4NQO_UNIQUE_FIBRO_DN	0		0.0165808	0.0548509	21.0079	9	Abcc1, Atf7, Cyb5, Il16, Mpp3, Pdcd2, Rufy3, Usp9x, Wnt5a,
39	MsigDB	HDACI_COLON_SUL2HRS_UP	0		0.0165808	0.054708	21.0079	9	Cdh11, Hspa1a, Hspa1b, Hspca, Serpine1, Slc20a1, Timp1, Trib1, Wwox,
39	Downregulated by TSA at 24 hrs in SW260 colon carcinoma cells	HDACI_COLON_TSA24HRS_DN	0		0.0165808	0.0545659	21.0079	9	Ahsa2, Akap12, Asb8, Kif1b, Ret, Runx1t1, Slc30a9, Tmed5, Tspan5,
39	Up-regulated at 4 hours following treatment of mouse lymphocytes (TK 3.7.2C) with a high dose of bleomycin	BLEO_MOUSE_LYMPH_HIGH_4HRS_UP	0		0.0165808	0.0544246	21.0079	9	Adrm1, Ap3s1, Cebpz, Elovl1, Igbp1, Reep5, Sacm1l, Slc25a5, Ugcg,
39	MsigDB	IGFR_IR_DN	0		0.0165808	0.0542839	21.0079	9	A930006P13Rik, Cradd, Hsd17b11, Mdfic, Pawr, Pdk4, Sh3bp5, Ugcg, Wdr45,
39	Upregulated by sonic hedgehog (shh) expression in murine neuronal precursor cells	SHH_UP	0		0.0165808	0.054144	21.0079	9	Cp, Igf2, Itih3, Lasp1, Nr4a1, Pmp22, Ptch1, Thbd, Tsc22d3,
39	MsigDB	IL6_SCAR_FIBRO_DN	0		0.0165808	0.0540049	21.0079	9	Adam10, Ctgf, Cyr61, Pdgfra, Ppp1r3c, Prps1, Sgk, Sulf1, Tegt,
39	Up-regulation is correlated with resistance of human cancer xenografts to methotrexate	MTX_RES_XENOGRAFTS_UP	0		0.0165808	0.0538664	21.0079	9	1500016O10Rik, AU014645, Fastkd2, Gabra6, Grb2, Mybl2, Pdk3, Trh, Trim36,
39	MsigDB	ICF_UP	0		0.0165808	0.0537286	21.0079	9	Bbc3, Cnn3, Fhl2, Gucy1a3, Gucy1b3, Igf2bp3, Mark3, Prkch, Rara,
39	Coregulated and trans-regulated putative downstream targets of the cis-regulated HSC transcript, Runx1 (found using WebQTL's correlation search)	BYSTRYKH_RUNX1_TARGETS_GLOCUS	0		0.0165808	0.0535916	21.0079	9	Acvrl1, Cd55, Dad1, Daf2, Ephb3, Il12rb2, Pgr, Phox2b, Ptgfr,
39	Top 20 positive significant genes associated with calponin negative leiomyosarcoma tumors, versus other soft-tissue tumors.	SARCOMAS_LEIOMYOSARCOMA_UP	0		0.0165808	0.0534552	21.0079	9	Capg, Gpc5, Homer2, Kcnn4, Loxl1, Mical2, Plec1, Plod1, Sh3bgrl3,
39	MsigDB	CMV_HCMV_TIMECOURSE_48HRS_DN	1	Dusp1,	0.0168146	0.0540713	21.3041	107	1700021K19Rik, 2310047A01Rik, 6330500D04Rik, AW551984, Acox1, Acpp, Adam12, Adamts2, Add3, Angptl2, Atg5, Axl, Cacna1e, Casp1, Cdc42ep2, Cdh6, Chek2, Chmp2a, Cit, Col3a1, Cpsf1, Cuedc1, Cxcl12, Cxcl5, D10Jhu81e, Dclk1, Ddt, Ddx17, Dmxl1, Dusp1, Dusp2, Dyrk4, Egfr, Epb4.2, Ercc2, Etfb, Etv1, Farp1, Fas, Fgf2, Fgf7, Folr2, Fzd2, Gas6, Gja4, Glmn, Itpka, Laptm5, Loh11cr2a, Loxl1, Lrrc15, Lyzl6, Mall…
39	MsigDB	GH_GHRHR_KO_24HRS_UP	1	Rnd3,	0.0174117	0.0558498	22.0607	109	1700008P20Rik, 2310008H09Rik, 3110001I22Rik, 5830467P10Rik, A830091I15Rik, Acsbg1, Acvr1, Angpt1, Atrn, B3galt4, BC038479, Bcl11a, C920006C10Rik, Ccdc64, Cct4, Cdyl, Chga, Clcn5, Cnot7, Cpa1, Cpeb1, Creb5, Csf3, Csnk2b, D17Wsu104e, Ddit4, Dfna5h, Dmd, Dnase1l3, Dscr3, Dusp8, Ebp, Edg1, Eef1e1, Eif4enif1, Entpd1, Epha2, Fastkd2, Fip1l1, Gata3, Gdap1, Golga1, Golga4, Gramd3, Gtf3c4, Hand1, Hey2, Id…
39	Up-regulated in mouse mature bood cells from adult bone marrow, compared to hematopoietic progenitors (Cluster vii, Mature Blood Cells Shared + Adult)	HSC_MATURE_ADULT	2	1700102P08Rik, Dedd2,	0.0176541	0.0564842	22.3678	298	1110008P14Rik, 1110038D17Rik, 1110049F12Rik, 1700102P08Rik, 1700123L14Rik, 1810055G02Rik, 2010011I20Rik, 2310035K24Rik, 2310039D24Rik, 2700007P21Rik, 3110002H16Rik, 4632428N05Rik, 6030408C04Rik, 6430550H21Rik, 9130227C08Rik, 9130409I23Rik, AA467197, AU018778, Abca13, Abcb6, Ablim1, Acp1, Acsl1, Acta2, Adam10, Adam19, Add1, Adipor1, Ahnak, Alas2, Ankrd43, Ankrd57, Ankrd9, Anxa2, Aoah, Ap2a2, Arfip…
39	LYMPHATIC EC	IRITANI_ADPROX_LYMPH	1	Crem,	0.0177137	0.056532	22.4432	110	1700023I07Rik, 4933413G19Rik, 9430020K01Rik, Add3, Aldh1a1, Aldh1a7, Angpt2, Anks1, Apod, Arid5b, Arrb2, Aurkb, Btbd3, Bub1, Bub1b, Calcrl, Ccna2, Ccnb1, Ccnb2, Ccne2, Cd200, Cdc2a, Cdkn1c, Cdkn3, Cenpf, Cep68, Ch25h, Crem, Crmp1, Csnk1g1, Csrp2, Ctdspl, Cxcl12, Cyp1a1, Dhcr24, Dusp5, Dyrk3, Emp2, Epb4.9, Fabp4, Flt4, Gab1, Gch1, Gins1, Gmfg, Gprc5b, Grap, Hmgb2, Hoxd10, Igfbp2, Il7, Isg20, Itga9…
39	MsigDB	AGEING_KIDNEY_SPECIFIC_DN	1	Ppp2r1b,	0.0180178	0.0573583	22.8286	111	0610009O20Rik, 1810022C23Rik, 2010005J08Rik, 3830406C13Rik, 4930521E07Rik, Aass, Abca5, Adcy1, Adh5, Ahcyl1, Ak2, Aldh6a1, Amt, Aplp2, Atp5a1, Atp5g3, Auts2, Bcan, Bckdhb, Brp44l, Cep70, Clasp2, Cldn8, Cox7b, Cox7c, Cox8a, Cpeb3, Crabp1, Csnk2a1, Cyb5, Dbt, Dhtkd1, Dlat, E130309F12Rik, EG226472, EG384639, Egf, Erlin2, Esrrg, Fa2h, Fbxo21, Fbxo3, Fmo5, Gabarapl1, Gad1, Ghr, Gm288, Gmnn, Gnas, Got2…
39	MsigDB	CANTHARIDIN_UP	0		0.0184065	0.0584488	23.3211	10	A130090K04Rik, Bcl10, Btg2, Fpr1, Ifrd1, Nfe2l1, Nfic, Ppp1r16b, Traf3, Zfa,
39	List of Hypoxia-altered genes involved in apoptosis in Astrocytes	MENSE_HYPOXIA_APOPTOSIS_GENES	0		0.0184065	0.0583027	23.3211	10	Bnip3l, Casp2, Cdkn1a, Dido1, Gadd45a, Mapt, Myd116, Nfkbib, Rragc, Tnfaip8,
39	Top 20 positive significant genes associated with calponin positive leiomyosarcoma tumors, versus other soft-tissue tumors.	SARCOMAS_LEIOMYOSARCOMA_CALP_UP	0		0.0184065	0.0581573	23.3211	10	2310067B10Rik, Aldh1b1, Cnn1, Gabrg2, Kcnmb1, Larp6, Lmod1, Mylk, Pcsk7, Phkb,
39	Up-regulated in an MGMT-deficient glioma cell line (A172) at 24 hours following treatment with BCNU	BCNU_GLIOMA_NOMGMT_24HRS_UP	0		0.0184065	0.0580126	23.3211	10	Avpr1a, Ecm2, Eif2b1, Gdi1, Gnrhr, Smarcd1, Smpd2, Snapc1, Snapc3, Snrpb2,
39	MsigDB	GRANDVAUX_IRF3_UP	0		0.0184065	0.0578687	23.3211	10	Ahnak, Arg2, B4galt5, Ifi44, Ifit2, Ifit3, Nr3c1, Oas2, Plcg2, Rsad2,
39	Genes involved with chemotherapy response and drug targets which are upregulated in samples positive for HOX11, TAL1, or LYL1 by RT-PCR	FERRANDO_CHEMO_RESPONSE_PATHWAY	0		0.0184065	0.0577254	23.3211	10	Ada, Apex1, Cda, Dtymk, Folr1, Gpx1, Hprt1, Mthfd1, Tk1, Tyms,
39	MsigDB	WELCSH_BRCA_DN	0		0.0184065	0.0575829	23.3211	10	Chd4, Eif4g1, Gcn5l2, Hsf1, Myc, Ndrg1, Nup214, Rxra, Skiv2l, Slc19a1,
39	Genes highly expressed in well differentiated vs. moderately differentiated hepatocellular carcinoma	LIZUKA_G1_GR_G2	0		0.0184065	0.0574411	23.3211	10	Gabarapl1, Hsf2, Kcnj4, Kcnj8, Oas2, Pdlim5, Psme1, Stat1, Trafd1, Ube2l6,
39	Top 20 positive significant genes associated with schwannomas, versus other soft-tissue tumors.	SARCOMAS_SCHWANNOMA_UP	0		0.0184065	0.0572999	23.3211	10	Apbb3, Apoc2, L1cam, Plekhb1, Plp, Sema3b, St6galnac2, Tgfbr2, Trem2, Vps39,
39	Genes involved in the environmental stress response that were not regulated following treatment of fibroblasts from elderly donors with 4-nitroquinoline-1-oxide (4NQO)	4NQO_ESR_OLD_UNREG	0		0.0184065	0.0571595	23.3211	10	Flot1, Gnpnat1, Hgf, Lck, Ndrg1, Slc18a2, Sox9, Syk, Taf1c, Trp53i11,
39	Genes in the beta2 integrins family	GRAEBER_BETA2_INTEGRINS	0		0.0184065	0.0570197	23.3211	10	Itga3, Itga5, Itga6, Itgae, Itgal, Itgav, Itgax, Itgb2, Itgb4, Itgb7,
39	MsigDB	LEI_HOXC8_UP	0		0.0184065	0.0568806	23.3211	10	Ccl2, Ccl7, Cdh11, Fzd2, Hes2, Il1r2, Msln, Pmp22, Slc16a3, Srd5a2,
39	Top 20 positive significant genes associated with malignant fibrous histiocytomas, versus other soft-tissue tumors.	SARCOMAS_HISTIOCYTOMA_UP	0		0.0184065	0.0567423	23.3211	10	Bst1, Ccl2, Ccl7, Cxcl1, Lif, Lox, Plau, Sh3bgrl3, Thbs2, Timp1,
39	Nicotine regulated genes Rat 30 mg/kg	Waring 2008	0		0.0184065	0.0566045	23.3211	10	Gabrb3, Gabrg1, Grin2b, Mapre1, Nlgn1, Nlgn3, Npy, Nras, Slc6a7, Slc6a9,
39	Genes which are known to be associated with cancer and which are downregulated in MaCa 3366/TAM compared to MaCa 3366 (fold change > 2)	BECKER_CANCER_ASSOCIATED_SUBSET_2	0		0.0184065	0.0564675	23.3211	10	Aim1, Bcas2, Cd24a, Clca5, Fgfr1, Igf1r, Ptprk, Rbp1, Sema3c, Tm4sf1,
39	Genes expressed specifically in human kidney tissue	HUMAN_TISSUE_KIDNEY	0		0.0184065	0.0563311	23.3211	10	Clcn5, Enpep, Hes2, Kcnj1, Kl, Pou3f4, Slc12a1, Slc17a1, Slc22a2, Slc6a13,
39	ADHD susceptibility genes	Guan, 2008 (1)	0		0.0184065	0.0561953	23.3211	10	Adra2c, Chrna4, Dbh, Ddc, Drd3, Maoa, Slc6a2, Snap25, Syp, Syt1,
39	MsigDB	MUNSHI_MM_VS_PCS_DN	0		0.0184065	0.0560603	23.3211	10	Cnot2, Dkc1, Gnb2, Hsf1, Rad51, Skil, Smarca4, Tusc4, Uchl1, Zmynd10,
39	Cocaine Regulation of H3 Acetylation	Renthal 2009 (1)	4	Dusp1, Per2, Ppp2r1b, Arc,	0.0185278	0.0562944	23.4748	838	0610007P22Rik, 0610037P05Rik, 0610038D11Rik, 1110007L15Rik, 1110008P14Rik, 1110038F14Rik, 1110049F12Rik, 1200003I07Rik, 1600012H06Rik, 1700008P20Rik, 1700027N10Rik, 1700029I15Rik, 1700036D21Rik, 1700049L16Rik, 1810011O10Rik, 1810026J23Rik, 1810055E12Rik, 1810063B05Rik, 1810074P20Rik, 2010012O05Rik, 2010106G01Rik, 2210021J22Rik, 2310011J03Rik, 2310033P09Rik, 2310047O13Rik, 2310057M21Rik, 2410002I0…
39	The 672 significantly changing genes	RUTELLA_HEMATOGFSNDCS_DIFF	3	Egr1, Dusp6, Hbegf,	0.0186363	0.0564885	23.6122	552	2210008N01Rik, 2310039D24Rik, 2900008C10Rik, 2900064A13Rik, 3830406C13Rik, 4921521F21Rik, 5031414D18Rik, 5033414D02Rik, 6430571L13Rik, 9130011J15Rik, AK032039.1, AU018778, Abcc3, Abcg1, Acaa2, Acadvl, Acat1, Aco1, Acp5, Acpp, Adam12, Adam19, Adam8, Adamdec1, Adfp, Adrbk2, Aif1, Akr1b3, Akr1c12, Akr1c13, Akr1c14, Akr1c18, Akr1c19, Akr1c20, Akr1c21, Akr1c6, Akt3, Alas1, Aldh3a2, Alox5, Ampd2, Anp32…
39	Acute Morphine Upregulated	Korostynski, 2007 (10)	1	Dnajb1,	0.0192566	0.0582295	24.3982	115	1810007M14Rik, 2810485I05Rik, 3222402P14Rik, 4932441K18Rik, 5730557B15Rik, 6030408C04Rik, AK220484, Abcc4, Acot11, Aff1, Ankrd10, Anubl1, Arhgap26, Asb11, Atp11a, Azin1, BC006779, BC029169, BC055107, Bbs5, Cacnb2, Camk1g, Ccdc117, Cdh19, Cdkn1a, Cebpd, Cklf, Clk4, Clmn, Cpt2, Crot, Cth, Ctla2a, Ctla2b, Ctnnal1, D3Ertd300e, D4Bwg0951e, D4Wsu53e, Dab1, Dbndd2, Ddc, Dio2, Dnajb1, Emilin2, Errfi1, F3…
39	Down-regulated at 6 hours following treatment of WS1 human skin fibroblasts with UVC at a low dose (10 J/m^2) (cluster c1)	UVC_LOW_C1_DN	0		0.0202289	0.061024	25.6301	11	Ddit4, Ddx10, Ext1, Igf1r, Pafah1b1, Pex14, Podxl, Rasa1, Stx12, Tpst1, Vegfc,
39	Genes involved in the environmental stress response that were not regulated following treatment of Werner syndrome fibroblasts with UV light	UV_ESR_WS_UNREG	0		0.0202289	0.060879	25.6301	11	1810022O10Rik, Arpc1b, H2-Aa, Hgf, Lck, Ndrg1, Rhob, Sod1, Sox7, Taf1c, Trp53i11,
39	MsigDB	NELSON_ANDROGEN_DN	0		0.0202289	0.0607348	25.6301	11	Bche, Ctbp1, Ddc, Fn1, Mmp16, Myc, Peg3, Pik3r3, Scnn1a, Sdc4, St7,
39	DNA replication genes upregulated by E2F1 induction	E2F1_DNA_UP	0		0.0202289	0.0605912	25.6301	11	Ccnc, Fen1, Mcm2, Mcm6, Pcna, Pola2, Pold1, Rfc4, Rpa2, Top2a, Tyms,
39	MsigDB	MIDDLEAGE_UP	0		0.0202289	0.0604483	25.6301	11	Col15a1, Comp, Crybb2, Cst6, Dpt, Fmod, Htra1, Mmp10, Ptgs1, Thbs2, Tnfrsf11b,
39	MsigDB	ICF_DN	0		0.0202289	0.060306	25.6301	11	Blk, Btg2, Cd27, Hmox1, Id3, Inpp4a, Itgb7, Mef2c, Slc1a1, Tfrc, Zfa,
39	LC dn chronic morphine	McClung, 2006 (1)	0		0.0202289	0.0601645	25.6301	11	Aqp4, Chpt1, Fdps, Gad2, Gria1, Hmgcr, Hsd11b1, Rbm3, Rnf138, Syt1, Uhmk1,
39	Regulated by UV-B light in normal human epidermal keratinocytes, cluster 4	UVB_NHEK3_C4	0		0.0202289	0.0600236	25.6301	11	Abcd3, Aldh1a3, Cd9, Cdk5, Ddx39, Ly6d, Nmt1, Prep, Rad23b, Sfrs9, Tnfrsf1a,
39	Downregulated synergystically by gamma-irradiation and 3-aminobenzamine (PARP inhibitor)	3AB_GAMMA_DN	0		0.0202289	0.0598833	25.6301	11	A130034K24Rik, Anxa3, Bnip2, Csad, Ddx3y, Dpagt1, Fen1, Med31, Nat12, Refbp2, Thoc4,
39	Genes up-regulated by interferon-alpha,beta but not by IRF3 in Jurkat (T cell)	GRANDVAUX_IFN_NOT_IRF3_UP	0		0.0202289	0.0597437	25.6301	11	Adar, Eif2ak2, Gbp1, Gbp2, Ifi35, Irf1, Irf7, Isg20, Mx1, Mx2, Stat1,
39	Upregulated after heat shock in lymphocytes from old individuals, compared to young	HEATSHOCK_OLD_UP	0		0.0202289	0.0596048	25.6301	11	Adar, Dhps, Fdft1, Grsf1, Ndufs4, Pctk3, Pitx2, Prkar1a, Slc12a4, St13, Trpc1,
39	rat LC dn chronic morphine	McClung, 2006 (5)	0		0.0202289	0.0594665	25.6301	11	Aqp4, Chpt1, Fdps, Gad2, Gria1, Hmgcr, Hsd11b1, Rbm3, Rnf138, Syt1, Uhmk1,
39	MsigDB	HDACI_COLON_SUL2HRS_DN	0		0.0202289	0.0593289	25.6301	11	0610030E20Rik, 2700024H10Rik, Arhgap5, Azi2, Bmp4, C8b, Lrdd, Megf9, Mitf, Orc6l, Tjp2,
39	Genes expressed specifically in human thymus tissue	HUMAN_TISSUE_THYMUS	0		0.0202289	0.0591918	25.6301	11	Adamdec1, Ccr9, Ets1, Gna13, Irf4, Irf8, Myb, Pik3cd, Rhoh, Sh2d1a, Slamf1,
39	Genes with some basal expression and partially-methylated promoters, upregulated by the combination of TSA and DAC in RKO cells	TSADAC_RKOEXP_UP	0		0.0202289	0.0590555	25.6301	11	1810011O10Rik, Cxcl1, Dlx4, Hmgcs2, Hoxa1, Igf2, Lama2, Odz2, Rims2, Ykt6, Zfp532,
39	Genes with basally hypermethylated promoters upregulated by the combination of TSA and DAC in ovarian carcinoma (CP70) cells	TSADAC_HYPERMETH_OVCA_UP	0		0.0202289	0.0589197	25.6301	11	Batf3, Ccdc123, Chek1, Cyp27b1, Eif1ay, Hist2h2be, Hspa2, Krt36, Lactb, Smg5, Tmem79,
39	Gene identified by chromatin IP and CpG island microarray as being hypermethylated in SW48 colon cancer cells, versus normal colon murcosa or WI38 fibroblasts	HYPERME_COLONCA_SW48	0		0.0202289	0.0587846	25.6301	11	9530036O11Rik, Adam12, Alx4, Cdca2, Foxf1a, Gata3, Pax6, Rasl11a, Rps27l, Tgfb2, Wwtr1,
39	MsigDB	PITUITARY_FETAL_DN	0		0.0202289	0.0586501	25.6301	11	Cart, Dnajc2, Gabarap, Grk5, Gtpbp4, Med23, Pkig, Rab22a, Sec24c, Tnfaip1, Ubr5,
39	MsigDB	CITED1_KO_WT_UP	0		0.0202289	0.0585161	25.6301	11	2810474O19Rik, Iqgap1, Kif18a, Lactb2, Map3k7, Myb, Sgcg, Smarca4, Trim27, Ucp1, Wnt5a,
39	MsigDB	HBX_HEP_DN	0		0.0202289	0.0583829	25.6301	11	EG226472, Ebi3, Gas6, Glg1, Gstm4, Il6, Map2k2, Pak1, Tgfb1, Trp53, Wt1,
39	Down-regulated at early timepoints (4-8 hrs) following ectopic expression of p21 (CDKN1A) in OvCa cells, p53-dependent	P21_P53_EARLY_DN	0		0.0202289	0.0582502	25.6301	11	Aurka, Birc2, Cdc2a, Cyr61, Ncapg, Prc1, Racgap1, Tcn2, Tpx2, Ttk, Ube2c,
39	Up-regulated in the cortex of mice that are exposed to an enriched environmental habitat for 3 or 6 hours	CORTEX_ENRICHMENT_EARLY_UP	0		0.0202289	0.0581181	25.6301	11	Ap2m1, Calm1, Dnmt1, Map4k3, Mfap5, Phc2, Ptgds, Rhoa, Tac1, Trim25, Vamp2,
39	MsigDB	HBX_HCC_UP	0		0.0202289	0.0579866	25.6301	11	Acp2, Atp5j, Casp4, Ccng1, Cdkn3, Fas, Glrx1, Hmgb2, Il6, Slc25a5, Uck2,
39	Up-regulated 1-14 days following the differentiation of human bone marrow mesenchymal stem cells (hMSC) into adipocytes, versus untreated hMSC cells (Class II)	ADIPOGENESIS_HMSC_CLASS2_UP	0		0.0202289	0.0578557	25.6301	11	Acvr2a, Ccrl2, Gadd45b, Irs2, Lifr, Nfil3, Pik3r1, Ppp1ca, Ripk1, Tgfbr3, Wasf3,
39	MsigDB	SARCOMAS_SYNOVIAL_DN	0		0.0202289	0.0577254	25.6301	11	Aif1, Brd2, Casp1, D5Ertd579e, Exosc7, Itgb2, Lgals9, Nupr1, Rnase6, Sqrdl, Ucp2,
39	Genes highly expressed in hepatocellular carcinoma with intra-hepatic reccurence within 1 year.	YAMA_RECURRENT_HCC_UP	0		0.0202289	0.0575957	25.6301	11	Ccnd2, Ddx17, Gnat1, H2-Ea, Laptm5, Mef2c, Pdgfra, Rel, Tnfaip3, Trim34, Vim,
39	MsigDB	CMV_HCMV_TIMECOURSE_10HRS_DN	0		0.0202289	0.0574665	25.6301	11	Adfp, Ankmy2, Arhgef2, Dnmbp, Fzd2, Hoxa11, Jtv1, Kif11, Stard13, Tle4, Xpc,
39	MsigDB	CMV_HCMV_TIMECOURSE_ALL_DN	2	Dusp1, Ppp2r1b,	0.0202514	0.0574015	25.6585	314	0610007P14Rik, 0610037L13Rik, 2010011I20Rik, 2810417H13Rik, 2900069M18Rik, 4631422O05Rik, 4921521F21Rik, 6330500D04Rik, AW551984, Abca4, Acaa2, Aco1, Acox1, Acpp, Adam12, Add3, Adfp, Adm, Adora2b, Aggf1, Ahr, Akr1c12, Akr1c13, Akr1c14, Akr1c18, Akr1c19, Akr1c20, Akr1c21, Akr1c6, Aldh7a1, Amotl2, Anp32a, Anpep, Anxa1, Anxa2, Ap4s1, Apex1, Arhgef17, Arhgef2, Arl4c, Arnt2, Atg5, Atp2a2, Atxn1, Atxn1…
39	Up-regulated in mouse long-term functional hematopoietic stem cells from adult bone marrow (LT-HSC Shared + Adult)	HSC_LTHSC_ADULT	2	Hbegf, Pfkfb3,	0.0218005	0.0616546	27.6213	323	1700010M22Rik, 2010107G23Rik, 2410004B18Rik, 2700050L05Rik, 4931406C07Rik, 4932411N23Rik, 5730508B09Rik, 9330129D05Rik, A730036E13Rik, Aaas, Ablim1, Acad10, Acadvl, Adarb1, Ahsg, Ak1, Aldh2, Aldh5a1, Amotl1, Angpt1, Aqp4, Aqp5, Arfrp1, Arhgef10, Arpc5l, Asxl2, Ate1, Atoh8, Atp1b1, Atxn1, B4galt5, BC020535, Bace2, Bach2, Bat5, Bcl9l, Bmp5, Brp44l, Brwd2, Cabp2, Cacna1c, Calb1, Calm4, Calm5, Casp12…
39	MsigDB	HOHENKIRK_MONOCYTE_DEND_DN	1	Dusp6,	0.0218387	0.0616251	27.6697	123	2310039D24Rik, 4921521F21Rik, AU018778, Adam10, Akr1c12, Akr1c13, Akr1c14, Akr1c18, Akr1c19, Akr1c20, Akr1c21, Akr1c6, Alg3, Ampd3, Anpep, Atp2a3, Bat2, Bcat1, Brd2, Bst1, Btg2, C3ar1, C5ar1, Ccr2, Cd14, Cd163, Cd180, Cd37, Cd44, Ces1, Ces3, Chi3l1, Coro1a, Csf1r, Ctbp1, Ctns, Cxcl1, Cxcl4, Cxcl5, Cybb, Dhx8, Dnajc8, Dok1, Dusp6, EG244595, Elk3, Emp1, Emp3, Es1, Es22, Fbp1, Fcer1g, Fgl2, Fyb, Gla…
39	MsigDB	METHOTREXATE_PROBCELL_UP	0		0.0220481	0.0620776	27.9349	12	Abi1, Ablim1, Carhsp1, Casp4, Cdkn1a, Ei24, Lpin1, Lrrc2, Mdm2, Trafd1, Txnip, Uchl5,
39	Cancer related genes involved in hormonal functions	BRENTANI_HORMONAL_FUNCTION	0		0.0220481	0.0619399	27.9349	12	Adrbk1, Bag1, Esr1, Fshr, Gip, Hsd17b2, Nkx3-1, Pgr, Sstr2, Star, Thra, Thrb,
39	MsigDB	XU_ATRA_DN	0		0.0220481	0.0618029	27.9349	12	1810022C23Rik, Anxa2, Fubp3, Gars, Mad1l1, Nthl1, Peci, Ppp3ca, Rage, Rap2a, Tpm4, Ube3a,
39	MsigDB	HDACI_COLON_BUT2HRS_DN	0		0.0220481	0.0616664	27.9349	12	Bclaf1, Bmp4, Git1, Hmgb1l, Otud4, Sdhb, Tgif1, Tyms, Vwf, Ywhah, Zfp148, Zfp692,
39	Top 20 positive significant genes associated with GI stromal tumors, versus other soft-tissue tumors.	SARCOMAS_GISTROMAL_UP	0		0.0220481	0.0615306	27.9349	12	Abcb1a, Abcb1b, Ampd3, Bche, Car2, Dpp10, Edn3, Gucy1a3, Kit, Pitpnb, Plat, Ptp4a3,
39	Downregulated by treatment of mature murine adipocytes with the PPARgamma agonist troglitazone	TZD_ADIP_DN	0		0.0220481	0.0613954	27.9349	12	Adfp, Agt, Cd81, Cfd, Cxcl12, Ddit3, Gclm, Mcl1, Mnt, Pmp22, Pparg, Sqstm1,
39	MsigDB	COLLER_MYC_UP	0		0.0220481	0.0612608	27.9349	12	Ahcy, C1qbp, Ccnd2, Fkbp4, Grpel1, H2-Eb1, Hspd1, Iars, Polr2h, Ppif, Slc16a1, Tfrc,
39	Downregulated by TSA at 30 min in SW260 colon carcinoma cells	HDACI_COLON_TSA30MIN_DN	0		0.0220481	0.0611267	27.9349	12	2700007P21Rik, Actr1a, Cdh11, Dync1i2, Mtmr2, Pcbp2, Spry2, Ttc3, Ubqln4, Wdr48, Ywhaz, Zfp294,
39	Genes on chromosome 18 with copy-number-driven expression in pancreatic adenocarcinoma.	AGUIRRE_PANCREAS_CHR18	0		0.0220481	0.0609932	27.9349	12	1110032A13Rik, 3110002H16Rik, Atp5a1, Cabyr, Ctdp1, Mbp, Npc1, Osbpl1a, Pias2, Pik3c3, Pqlc1, Riok3,
39	MsigDB	UVC_XPCS_4HR_UP	0		0.0220481	0.0608604	27.9349	12	Acaa1, Acaa1b, Acyp1, Brd2, Ccnt2, Clk3, Fgfr3, Gstt2, Mlh3, Nxf1, Osr2, Trex1,
39	MsigDB	GH_HYPOPHYSECTOMY_RAT_UP	0		0.0220481	0.060728	27.9349	12	Acsl5, Cd36, Col3a1, Cyb5b, Fgg, Fn1, Hba-a1, Id1, Mep1b, Nppa, Prdx3, Ywhaz,
39	VTA up chronic morphine	McClung, 2006 (11)	0		0.0220481	0.0605963	27.9349	12	Atp1b2, Atp6v0a1, C1qa, C1qb, Ctss, Gfra1, Nfkbia, Pcsk1, Plagl1, Sgk, Slc6a3, Xbp1,
39	Up-regulated by FSH in primary human granulosa cells (rFSH-17)	FSH_HUMAN_GRANULOSA_UP	0		0.0220481	0.0604652	27.9349	12	Acpp, Cd55, Cpe, Cxcr4, Cyp11a1, Daf2, Fdxr, Mboat4, Ptp4a1, Scp2, Snap23, Stard3,
39	MsigDB	IGLESIAS_E2FMINUS_DN	0		0.0220481	0.0603346	27.9349	12	Acpp, Casp9, Cel, Gnmt, Hist1h1c, Igf1, Itih4, Lor, Nnt, Reg3a, Reg3d, Reg3g,
39	MsigDB	XU_ATRA_PLUSNSC_UP	0		0.0220481	0.0602045	27.9349	12	Anxa1, BC021614, Birc2, Cd53, Hdac1, Itga6, Lamp2, Myh9, Nmi, Stat1, Stk10, Tnfsf10,
39	Genes highly expressed in non-tumor liver without hepatitis virus infection vs. liver with hepatitis virus infection.	LIZUKA_L0_GR_L1	0		0.0220481	0.0600751	27.9349	12	Apob, Cnbp, Dmd, Fn1, Gm967, Pcbp3, Ptpn18, Rmnd5a, Rnf103, Sult2b1, Tubb2b, Zfpl1,
39	MsigDB	BCRABL_HL60_CDNA_UP	0		0.0220481	0.0599461	27.9349	12	Abl1, Apoe, Bcl2l1, Ctnna1, Gadd45a, Gstt1, Icam1, Id1, Jup, Marcksl1, Plcd1, Rap1gap,
39	MsigDB	INSULIN_ADIP_SENS_UP	0		0.0220481	0.0598178	27.9349	12	Ak3l1, Ccdc86, Cxcl5, Lrrfip1, Nab2, Pkd2, Pprc1, Rgl1, Rsad2, Serpine1, Sntb2, Socs3,
39	Down-regulated in fibroblasts at 6 hours following infection with human cytomegalovirus in the presence of cyclohexamide (CHX)	CMV-CHX_HCMV_6HRS_DN	0		0.0220481	0.05969	27.9349	12	Abl2, Birc3, Cdkn1b, Cry1, Cxcl1, Folr2, Hdac9, Map3k8, Prkca, Stard13, Tgfb2, Zbtb5,
39	MsigDB	ROTH_HTERT_UP	0		0.0220481	0.0595627	27.9349	12	Gpr35, H28, Herc5, Ifi44, Ifit3, Mx1, Mx2, Nrip1, Oasl1, Pla2g4a, Rsad2, Slc12a8,
39	Top 25 Genes Differentially Expressed in the Respective B-Cell Lymphocytic Leukemia Subgroups VH-mutated-unmutated	HASLINGER_B_CLL_MUTATED	0		0.0220481	0.059436	27.9349	12	Dmd, Il10ra, Lpl, Mal, Nrip1, P2rx1, Pcdh9, Pcsk7, Sorl1, Tcf7, Tle1, Wsb2,
39	Genes involved with T cell differentiation which are upregulated in samples positive for HOX11, TAL1, or LYL1 by RT-PCR	FERRANDO_T_CELL_DIFFERENTIATION_PATHWAY	0		0.0220481	0.0593098	27.9349	12	Cd1d1, Cd1d2, Cd34, Cd6, Crip1, Dntt, Fcgr4, Itgb2, Mme, Ptprf, Sell, Tcf7,
39	MsigDB	HBX_NL_DN	0		0.0220481	0.0591841	27.9349	12	Acp2, Eif2ak2, Il6, Klf6, Madcam1, Map3k1, Ncoa3, Prkcd, Prkci, Ptpn14, Rybp, Tgfb1,
39	MsigDB	PARP_KO_DN	0		0.0220481	0.059059	27.9349	12	Ccna2, Ccnb1, Ccnb2, Cdc20, Dnmt1, Hmgb2, Krt14, Ncam1, Prim1, Spp1, Stmn1, Tagln2,
39	Upregulated by interferon alpha treatment in both normal primary hepatocytes and Hep3B hepatocellular carcinoma cells	IFNALPHA_NL_HCC_UP	0		0.0220481	0.0589344	27.9349	12	1500003O22Rik, Bst2, E2f2, Irf1, Lgals3bp, Mx1, Mx2, Psme1, Rfc2, Stat1, Ube2l6, Vcam1,
39	Genes expressed specifically in mouse kidney tissue	MOUSE_TISSUE_KIDNEY	0		0.0220481	0.0588103	27.9349	12	Acot11, Cryz, Cyp24a1, Entpd5, Folh1, Gas2, Kl, Miox, Pthr1, Slc17a1, Slc19a1, Slc22a6,
39	Cocaine Regulation of H4 Acetylation Up	Renthal 2009 (3)	3	Midn, Plk3, Per1,	0.0221552	0.058972	28.0707	582	0610037P05Rik, 1110012L19Rik, 1110019N10Rik, 1110032A04Rik, 1190017O12Rik, 1500002O20Rik, 1700021F05Rik, 1700027N10Rik, 1700028P14Rik, 1700029I15Rik, 1700036D21Rik, 1700049L16Rik, 1810011O10Rik, 1810030N24Rik, 2010305A19Rik, 2010321M09Rik, 2210412D01Rik, 2310033P09Rik, 2410015M20Rik, 2410127L17Rik, 2610019F03Rik, 2610301B20Rik, 2700038C09Rik, 2700050L05Rik, 4632428N05Rik, 4632433K11Rik, 4930451I1…
39	Genes whose expression is consistently negatively correlated with brca1 germline status in breast cancer - higher expression is associated with BRCA1 tumors	BRCA_BRCA1_NEG	1	Dusp6,	0.0221711	0.0588905	28.0908	124	1810020G14Rik, 2610507B11Rik, Acox2, Aff1, Ahnak, Astn2, Bmpr2, Camk2n1, Car12, Car2, Cdc42bpa, Cdh11, Chga, Clec11a, Col23a1, Col3a1, Cpe, Crym, Cxcr7, D0H4S114, Dci, Dip2c, Dnaja4, Dnali1, Dopey2, Dusp13, Dusp4, Dusp6, Emp2, Enc1, Epdr1, Epha4, Etfb, Fbxl2, Fmod, Galnt7, Gata3, Gja1, Gli3, Gosr1, Gpc1, Gpc4, Gpr98, Gprc5c, Hagh, Hey1, Hmgcs2, Hsd11b2, Htra1, Igfbp2, Igfbp7, Inpp4b, Itgb5, Itgb6…
39	MsigDB	STRESS_ARSENIC_SPECIFIC_UP	1	Dnajb5,	0.0221711	0.0587674	28.0908	124	AK032039.1, Adam17, Adfp, Agxt, Ahsa1, Apba2, Arih1, Arntl, Asns, Atf3, Atp10d, Atp6v0a1, Atp6v0d1, Atp6v0e, Atp6v1c1, Atp6v1g1, B3gnt1, Bag2, Bcas2, Bcat1, Bcl3, Cars, Cdc42ep3, Cdk6, Cebpb, Cebpg, Centb2, Cit, Clk1, Ctage5, Cth, Ctsa, Dazap2, Dnaja1, Dnajb5, Dnttip2, E2f6, Eif4ebp1, Ext1, Fhl2, Fxr1h, Gars, Gk2, Gla, Gm128, Golgb1, Grn, Gtf3c3, Gucy1a3, Hexa, Hps5, Hrasls3, Hspa1l, Hspa4, Hspa4…
39	MsigDB	SHEPARD_BMYB_MORPHOLINO_UP	1	Fos,	0.0231809	0.0613156	29.3702	127	1110004E09Rik, 1500003O22Rik, 3110056O03Rik, Abcc5, Alg6, Anxa2, Arg1, B2m, Bax, Bgn, Bmp2, Bnip3l, Brf1, Camk1g, Casp8, Ccng1, Cpn1, Cpne3, Crabp2, Cyp11a1, Cyp26b1, D10Jhu81e, Dlgap4, Dnaja2, Dnaja3, Dnajb4, Efhd2, Eif4e, Endogl1, Fabp1, Fntb, Fos, Foxi1, Foxo3a, Fst, Fxr1h, Gmpr, Gnai3, Gns, Gpc4, Hfe, Hnf4a, Hnrpd, Hpgd, Hrb, Hsbp1, Hsd3b1, Hsd3b2, Hsd3b3, Hsd3b4, Hsd3b5, Hsd3b6, Hspa2, Igf2,…
39	MsigDB	RETT_DN	0		0.0238639	0.0629908	30.2356	13	2310045A20Rik, Amigo2, Comp, Crip1, Enpp1, Grem2, Igfbp5, Itga6, Klf5, P4ha2, Ptprf, Runx1, Slc26a2,
39	Upregulated by UV-B light in normal human epidermal keratinocytes, cluster 3	UVB_NHEK1_C3	0		0.0238639	0.0628598	30.2356	13	Adm, Brd2, Ccna1, Ccnt2, Cltb, Ercc1, Gast, Lama2, Nr1d1, Prdm1, S100a9, Spink3, Tnfaip3,
39	MsigDB	CANCERDRUGS_PROBCELL_UP	0		0.0238639	0.0627294	30.2356	13	Abi1, Ablim1, Carhsp1, Cdkn1a, Ei24, Emr1, Lpin1, Lrrc2, Mdm2, Pmm1, Trafd1, Txnip, Uchl5,
39	MsigDB	CMV_HCMV_TIMECOURSE_12HRS_DN	0		0.0238639	0.0625995	30.2356	13	3110068A07Rik, Atxn1, Cbr4, Cep68, Id2, Nmt2, Pafah1b1, Paip1, Rhobtb1, Sacs, Smad3, Ube2c, Vdr,
39	LC up chronic morphine	McClung, 2006 (3)	0		0.0238639	0.0624702	30.2356	13	Atp1a1, Cd24a, Ddit4, Dlk1, Gnb1, Gstm1, Gstm3, Hba-a1, Ly6c1, Mt1, Pdyn, Sgk, Th,
39	MsigDB	MIDDLEAGE_DN	0		0.0238639	0.0623414	30.2356	13	4933413G19Rik, Ccna2, Cdc20, Cenpa, Cenpf, H2afx, Kif11, Kif23, Kif2c, Mybl2, Plk1, Ptgs2, Ube2c,
39	Domoic Acid 4h	Ryan, 2005 (2)	0		0.0238639	0.0622131	30.2356	13	Arrdc2, Ctla2a, Ctla2b, Ddit4, Map3k6, Mt2, Nfkbia, Pigt, S3-12, Sgk, Sult1a1, Tsc22d3, Zbtb16,
39	Down-regulated at intermediate timepoints (12-16 hrs) follwing ectopic expression of p21 (CDKN1A) in OvCa cells	P21_MIDDLE_DN	0		0.0238639	0.0620854	30.2356	13	2810417H13Rik, Arl6ip1, Cdkn3, Chaf1b, Cryab, Dtl, Pbk, Pcna, Rfc3, Rpa3, Smc4, Trip13, Ube2s,
39	MsigDB	METASTASIS_ADENOCARC_UP	0		0.0238639	0.0619581	30.2356	13	Cabc1, Col1a1, Col1a2, Cox7b, Dhps, Elf4, Fasn, Fbln2, Gpi1, Mad2l1, P4hb, Prmt1, Psen2,
39	Transcripts enriched more than 3-fold in SP4 compared to other lymphocytes, with average signal value differences of at least 100 between SP4 and every other lymphocyte subpopulation	LEE_TCELLS7_UP	0		0.0238639	0.0618314	30.2356	13	2210008N01Rik, Cldn1, Dusp4, Egr3, H28, Htr2b, Ier3, Irak2, P2ry1, Pde4d, Rsad2, Serpine2, Spry2,
39	Down-regulated at early timepoints (4-8 hrs) follwing ectopic expression of p21 (CDKN1A) in OvCa cells	P21_EARLY_DN	0		0.0238639	0.0617053	30.2356	13	Cdc20, Cdc6, Cenpf, Cyr61, D2Ertd750e, F9, Kif20a, Mybl2, Plk1, Plk2, Scye1, Spag5, Zfp629,
39	Genes discriminating p53 status 4 hours after DNA-damaging treatments (more strongly up-regulated in p53+/+ TK6 cells than p53-/- NH32 cells)	STRESS_P53_SPECIFIC_UP	0		0.0238639	0.0615796	30.2356	13	Bai3, Btg1, Btg2, Ccng1, Cdkn1a, Ctsd, Ddb2, Lif, Mdm2, Phlda3, Plxnb2, Trim34, Xpc,
39	Regulated by TSA, butyrate and/or curcumin in SW260 colon carcinoma cells (Cluster 4)	HDACI_COLON_CLUSTER4	0		0.0238639	0.0614544	30.2356	13	Apbb2, Aptx, Cacna1d, Cacna2d4, Faim, Fes, Myb, Nras, Nucks1, Phf10, Syk, Tyms, Zfp367,
39	MsigDB	PARK_HSC_VS_MPP_DN	0		0.0238639	0.0613298	30.2356	13	Arhgdib, BC005764, Cnn2, Ezh2, Hoxa9, Inhbc, Jmjd2c, Prg2, Ptpn12, Pwp1, Rad21, Rpl6, Slc25a5,
39	Genes which are known to be associated with cancer and which are upregulated in MaCa 3366/TAM compared to MaCa 3366 (fold change > 2)	BECKER_CANCER_ASSOCIATED_SUBSET_1	0		0.0238639	0.0612056	30.2356	13	Bcas1, E2f1, Ebag9, Lgals3bp, Nmi, Ptk6, Tusc3, Ugt2b1, Ugt2b35, Ugt2b36, Ugt2b37, Ugt2b38, Ugt2b5,
39	Glucocorticoid regulated genes cluster	Korostynski, 2007 (21)	0		0.0238639	0.061082	30.2356	13	Aff1, Errfi1, Gpt2, Klf15, Mat2a, Nfkbia, Nt5e, Pdk4, Rhpn2, S3-12, Sgk, Slc2a1, Zbtb16,
39	MsigDB	BCRABL_HL60_AFFY_UP	0		0.0238639	0.0609588	30.2356	13	Adfp, Ctnna1, Hoxb2, Klf1, Nup214, Pdlim5, Pim1, Prpf4b, Rapgef2, Rras2, Sept8, Sox5, Tusc3,
39	Genes whose levels were highly, persistently, and reproducibly affected by wild-type cyclin D1 and K112E (a cyclin D1 mutant unable to activate cdk4) overexpression (p = 0.048)	LAMB_CYCLIN_D1_UP	0		0.0238639	0.0608362	30.2356	13	Axin1, Efna1, Evx1, Gnai2, Hexa, Hsp110, Hspa1a, Hspa1b, Hspg2, Lgals3bp, Ltbr, Rps6ka1, Smad3,
39	MsigDB	ESR_FIBROBLAST_DN	0		0.0238639	0.060714	30.2356	13	Cept1, Cnksr1, Col17a1, Fut4, Gabbr1, Hsd17b10, Kiaa0146, Lrrfip2, Sgpl1, Sox9, Syk, Ttc19, Usp1,
39	Genes up-regulated 4 hours following ionizing radiation treatment that discriminate IR from other stress agents	STRESS_IONIZING_SPECIFIC_UP	0		0.0238639	0.0605923	30.2356	13	Cad, Cox10, Gga1, Git1, Inppl1, Lamc1, Limk1, Limk2, Msh3, Ptpn1, Rbl1, Rtkn, Syk,
39	MsigDB	CITED1_KO_WT_DN	0		0.0238639	0.0604711	30.2356	13	Amacr, Bid, Bpgm, Cited1, Fgg, Galc, Gsta1, Gsta2, Phgdh, Prkcdbp, Sorl1, Stc2, Vamp3,
39	MsigDB	GH_HYPOPHYSECTOMY_RAT_DN	0		0.0238639	0.0603504	30.2356	13	Akr1a4, Akr1b3, Car3, Clu, Col18a1, Decr1, Fth1, Gpt1, Hadh, Lpl, Ppara, Slc2a1, Ugdh,
39	MsigDB	TSA_HEPATOMA_CANCER_DN	0		0.0238639	0.0602302	30.2356	13	Adam9, Egfr, Grb10, Hnrph1, Itgav, Lig3, Man1a2, Mapk6, Mdm2, Ptk2, Tgfb2, Tpr, Trp53bp2,
39	MsigDB	FLECHNER_KIDNEY_TRANSPLANT_WELL_PBL_UP	1	Hbegf,	0.0242095	0.0609809	30.6734	130	A130090K04Rik, A730008L03Rik, Aasdhppt, Aco2, Actb, Agl, Ahnak, Alox5ap, Anapc13, Anp32b, Arhgap1, Arid5a, Atp5a1, Atp5g1, Bicd2, Bms1, Bphl, C80913, Cad, Camkk2, Capzb, Cct7, Cdipt, Chd3, Clec11a, Cltc, Clu, Ctsd, Ctsk, Cul4b, Cyc1, Dap3, Dctd, Dedd, Dhx9, Eef1b2, Eif3f, Emg1, F830028O17Rik, Fth1, Gnb2l1, Hax1, Hbegf, Hipk1, Hyou1, Ik, Ikbke, Il2rg, Immt, Itgb1, Klf6, Krt222, Lamp2, Leng4, Lgals…
39	Genes identified as time indicators in mouse liver.	UEDA_MOUSE_LIVER	1	Per2,	0.0245564	0.0617321	31.113	131	Abcb4, Acot2, Acot5, Adh4, Ak2, Ak3l1, Alas1, Alcam, Anp32a, Apoa5, Aqp8, Aqp9, Arntl, Asl, Atf5, Atxn2, Avpr1a, Bhlhb2, Bri3, Btg1, Ccrn4l, Cd47, Cd9, Cebpa, Cebpb, Chd4, Chka, Chordc1, Cldn1, Col18a1, Col4a1, Cpt1a, Crip2, Cry1, Cte1, Cyb5b, Cyp7a1, Cyp8b1, Dazap2, Dhcr7, Dhrs3, Dnaja1, Dnajb11, Dynll1, EG13909, Elovl5, Elovl6, Erbb3, Es31, Ethe1, F2r, Fasn, Fbxo21, Fbxo8, Fdps, Fdx1, Fgf1, Fkb…
39	MsigDB	OLD_FIBRO_DN	1	Rnd3,	0.0245564	0.0616099	31.113	131	1190002H23Rik, Aamp, Abr, Adar, Aip, Alas2, Aldh6a1, Alg13, Ammecr1, Apol6, Arpc2, Atp1b3, Atp6v0a1, Bap1, Baz2a, Bckdhb, Bcl2a1a, Bcl2a1b, Bcl2a1c, Bcl2a1d, Bre, C79407, Cacna1d, Cd8a, Cdc123, Cdc27, Chi3l1, Ckap5, Cldn10, Clk2, Cnn2, Coasy, Cops5, Csf3r, Cul2, Cyfip1, Cyp3a25, Dad1, Ddah1, Ddt, Ddx17, Dhcr24, Drap1, Dyrk4, EG226472, Ece1, Epb4.2, Fndc3b, Fvt1, Galc, Gfap, Gm2a, Gpatch8, Grb2, G…
39	MsigDB	MMS_HUMAN_LYMPH_HIGH_24HRS_DN	0		0.0256765	0.0642927	32.5321	14	Arhgdia, Ctsc, D1Pas1, Ddx21, Ddx3x, E2f5, Ebi2, Eif4g1, Irf4, Myc, Pfkm, Rabggtb, Syncrip, Ube2e1,
39	Down-regulated at 4 hours following treatment of human lymphocytes (TK6) with a low dose of methyl methanesulfonate (MMS)	MMS_HUMAN_LYMPH_LOW_4HRS_DN	0		0.0256765	0.0641658	32.5321	14	Clasp2, Fnbp4, Id2, Ly75, Mad2l1, Marcks, Mthfd2, Prkar1a, Rnf6, Rybp, Stx16, Syncrip, Sypl, Tmem123,
39	MsigDB	DAC_FIBRO_UP	0		0.0256765	0.0640395	32.5321	14	Aldh1a3, Aqp1, Asah1, Ccnd2, Cox7a1, Krt2-8, Lgmn, Mfap5, Mmp3, Scg5, Srgn, Stat1, Timp3, Tnfsf4,
39	MsigDB	XU_ATRA_PLUSNSC_DN	0		0.0256765	0.0639137	32.5321	14	Abce1, Appbp1, Cse1l, Ddx10, Ddx18, Eif3b, Eif4e, Eif4ebp1, Grb10, Myc, Ppm1g, Prmt1, Rabggtb, Ruvbl2,
39	MsigDB	GREENBAUM_E2A_DN	0		0.0256765	0.0637884	32.5321	14	Blk, Cyfip2, D15Wsu75e, Emp1, Evl, Gab1, Gbp1, Gbp2, Gimap4, Gm2a, Myo7a, Rps14, Serinc3, Xrcc6,
39	MsigDB	METHOTREXATE_PROBCELL_DN	0		0.0256765	0.0636636	32.5321	14	1200013B08Rik, Ak3l1, Aldoa, Aldoart1, Aldoart2, Anxa4, Bnip3l, Ctage5, Edaradd, Eno1, Fkbp3, Ostf1, Pdk3, Slc25a1,
39	MsigDB	MAGRANGEAS_MULTIPLE_MYELOMA_IGL_VS_IGK_UP	0		0.0256765	0.0635392	32.5321	14	Abcd4, Axl, Cdsn, Fmo5, Hpn, Hyal1, Lmna, Lta, Ltbp4, Mxi1, Pbx1, Rpl4, Samhd1, Scn1b,
39	MsigDB	UVC_LOW_ALL_UP	0		0.0256765	0.0634154	32.5321	14	Btg2, Ccdc86, Ccne1, Cdkn1a, Csnk1g2, Efnb1, Fdxr, Gdf15, Gprc5a, Il11, Plk2, Rsl1d1, Smox, Zfp263,
39	VTA dn chronic morphine	McClung, 2006 (9)	0		0.0256765	0.063292	32.5321	14	Cirbp, Fabp7, Fdps, Gna11, Gng11, Hsd11b1, Lxn, Nkx6-2, Pltp, Raly, Rbm3, S100a6, Scd1, Slc6a6,
39	MsigDB	XU_ATRA_UP	0		0.0256765	0.0631691	32.5321	14	Add3, Alas1, Cdkn2c, Col9a2, Eif2c1, Elf4, Itm2b, Pgd, Pim1, Psmb9, Ptk2b, Rcbtb2, Rel, Was,
39	pRB pathway target genes CLUSTER 2 The listed genes were found regulated by pRB and p16 and one of the E2Fs (E2F1, E2F2, or E2F3) Cluster 2 genes are down-regulated by E2F and up-regulated by pRB and p16	VERNELL_PRB_CLSTR2	0		0.0256765	0.0630467	32.5321	14	Cited2, Cpa4, Ctgf, Dctn4, Dynlrb1, Ehd3, Gprc5a, Itgb8, Nmd3, Ppfibp1, Serpine1, Sh3bp4, Tob2, Zfp655,
39	Up-regulated 1 day following the differentiation of human bone marrow mesenchymal stem cells (hMSC) into adipocytes, versus untreated hMSC cells (Class I)	ADIPOGENESIS_HMSC_CLASS1_UP	0		0.0256765	0.0629247	32.5321	14	1110032E23Rik, Arhgap1, Dkk1, Fyn, Gas1, Il1r1, Lhfp, Myc, Pappa, Pde4d, Pde6h, Snai2, Sod2, Sst,
39	MsigDB	DSRNA_DN	0		0.0256765	0.0628033	32.5321	14	Cdc14a, Dnahc2, Dnmt3a, Efnb3, Meis1, Parg, Pck2, Plau, Stab1, Stam, Tomm70a, Trp53, Vcam1, Wasf1,
39	Genes upregulated in multiple myeloma plasma cells that secrete the heavy chain immunoglobulin IgG versus those that secrete IgA.	MAGRANGEAS_MULTIPLE_MYELOMA_IGG_VS_IGA_UP	0		0.0256765	0.0626822	32.5321	14	Actb, Alas2, Apoh, Brca1, Csk, Fbp1, Gata6, Hadhb, Id2, Itga2b, Klf1, Myb, Psmb7, Zfp148,
39	Genes downregulated in multiple myeloma plasma cells that secrete the heavy chain immunoglobulin IgG versus those that secrete IgA.	MAGRANGEAS_MULTIPLE_MYELOMA_IGG_VS_IGA_DN	0		0.0256765	0.0625617	32.5321	14	Actb, Alas2, Apoh, Brca1, Csk, Fbp1, Gata6, Hadhb, Id2, Itga2b, Klf1, Myb, Psmb7, Zfp148,
39	MsigDB	INSULIN_ADIP_INSENS_DN	0		0.0256765	0.0624416	32.5321	14	Abca1, Adrb3, Ccng2, Cox4nb, D4Wsu53e, Gab1, Hmgb2, Klhl24, Nr1d2, Pik3c3, Ptgfr, Six5, Tcta, Txnip,
39	Regulated by TSA, butyrate and/or curcumin in SW260 colon carcinoma cells (Cluster 7)	HDACI_COLON_CLUSTER7	0		0.0256765	0.062322	32.5321	14	Arhgef2, Bgn, Ddx21, Eif2c2, Mmrn2, Myst2, Nckap1, Nfkb2, Pcbp1, Ptgds, Stk3, Tmem77, Trp53, Zfp593,
39	Upregulated in gastric cancer cell lines reistant to cisplatin, compared to parent chemosensitive lines	CIS_RESIST_GASTRIC_UP	0		0.0256765	0.0622028	32.5321	14	BC023892, Cdkn1a, Dalrd3, Grn, Hspa1a, Hspa1b, Ier5, Igfbp6, Jup, Lztfl1, Rac2, Sf3b3, Tfpi, Zdhhc3,
39	MsigDB	GOLUB_ALL_VS_AML_DN	0		0.0256765	0.0620841	32.5321	14	Atp6v0c, Cfd, Cst3, Ctsd, Fah, Hoxa9, Leprot, Lyn, Mcl1, Nfkbia, Ppif, Sqstm1, Srgn, Zyx,
39	Upregulated in mature, differentiated adipocytes following treatment with troglitazone	TGZ_ADIP_UP	0		0.0256765	0.0619659	32.5321	14	Acox1, Acsl1, Aqp7, Cidec, Dbi, Dgat1, Dhrs3, Hipk3, Lama4, Nfs1, Rasd1, Scarb1, Stat1, Taldo1,
39	MsigDB	ET743_HELA_DN	0		0.0256765	0.0618481	32.5321	14	Abcb6, Arhgdia, Ccdc86, Ddx10, Fars2, Gmds, H1fx, Lrba, Mcm5, Pftk1, Pkp4, Stag1, Stx8, Tead4,
39	MsigDB	HOGERKORP_ANTI_CD44_DN	0		0.0256765	0.0617307	32.5321	14	AI427122, Apc, Ephb3, Gucy2f, Hlcs, Lamp2, Mllt10, Palm, Prdm2, Serpina1a, Serpina1b, Serpina1d, Slc14a1, Sstr4,
39	MsigDB	CANCERDRUGS_PROBCELL_DN	0		0.0256765	0.0616138	32.5321	14	1200013B08Rik, Ak3l1, Aldoa, Aldoart1, Aldoart2, Anxa4, Bnip3l, Ctage5, Edaradd, Eno1, Fkbp3, Ostf1, Pdk3, Slc25a1,
39	MsigDB	PENG_RAPAMYCIN_UP	1	Bcl6,	0.0266811	0.0639035	33.805	137	2310045A20Rik, A530082C11Rik, Acadvl, Ada, Aes, Aldh2, Ap4m1, Arhgap1, Arpc3, Ascl1, Atp2a3, Atp6ap1, Atp6v0a2, Basp1, Bckdha, Bcl6, Bcl7a, Bnip3l, Brd3, Brf1, Btg2, Cadm1, Camk1, Cblb, Ccng1, Cd27, Cd37, Cd48, Cd53, Cdt1, Cenpf, Cflar, Cirbp, Clock, Crat, Crhr2, Csnk1g2, D0H4S114, Daam1, Ddx46, Dok2, Drap1, Dvl1, Edg5, Eif3e, Enpp2, Epb4.9, Eps15, Ercc1, Faim2, Fancg, Fkbp8, Fuca1, Gmds, Gmpr, G…
39	MsigDB	WERNER_FIBRO_DN	1	Rnd3,	0.0266811	0.063783	33.805	137	2610209M04Rik, 4933413G19Rik, Aadac, Aamp, Abr, Adar, Adcy7, Aip, Aldh6a1, Alg13, Amfr, Arhgdib, Arpc1a, Arpc2, Atp6v0a1, BC010304, Bap1, Bcl2a1a, Bcl2a1b, Bcl2a1c, Bcl2a1d, Becn1, Bre, C79407, Cacna1d, Cd8a, Cdc123, Cdc27, Chi3l1, Ckap5, Cldn10, Clk2, Cnn2, Cog2, Cops5, Csf3r, Ctdspl, Cul2, Cyfip1, Cyp3a25, Dad1, Ddt, Dhcr24, Dpf2, Drap1, Dyrk4, EG226472, Ece1, Epb4.2, Fgfr2, Fgr, Fxn, Gabbr1, G…
39	Cancer related genes involved in protein modification	BRENTANI_PROTEIN_MODIFICATION	1	Ppp2r1b,	0.0266811	0.0636628	33.805	137	3222402P14Rik, Abl1, Abl2, Acp1, Acp2, Acp5, Acpp, Anpep, Bcr, Blk, Bmx, Chuk, Csnk1d, Csnk1e, Csnk2a2, Csnk2b, Ctsb, Ctsd, Cul1, Cul2, Dmpk, Dpp4, Dusp3, Dusp4, Dusp5, Dusp7, Dusp8, Dusp9, Elk1, Elk3, Ep300, F830028O17Rik, Fert2, Fes, Fgr, Furin, Hck, Hdac4, Hdac5, Hdac6, Hpn, Kit, Lck, Limk1, Limk2, Ltk, Lyn, Matk, Mme, Nat1, Nat2, Nat3, Pak2, Papss1, Pdk2, Pdk4, Pdpk1, Phka2, Phkg2, Pik3ca, Pi…
39	Upregulated by TSA alone, with non-hypermethylated promoters, in RKO cells	TSA_RKO_UP	0		0.0274857	0.0654595	34.8244	15	Adk, Arfip2, Avil, Emr1, Fabp4, Gnai2, Gsta1, Gsta2, Mbnl1, Pdia5, Ppp1r12a, Rad23b, Tfdp1, Tradd, Trim32,
39	Top 25 Genes Differentially Expressed in the Respective B-Cell Lymphocytic Leukemia Subgroups 13q14	HASLINGER_B_CLL_13Q14	0		0.0274857	0.0653367	34.8244	15	Alox5, Bcl7a, Dusp8, Efna2, Epb4.1l2, Id4, Itgb5, Klf4, Ldlr, Pnma2, Rb1, Rbms2, Ssbp2, Tubb4, Tubb5,
39	Genes expressed specifically in human placental tissue	HUMAN_TISSUE_PLACENTA	0		0.0274857	0.0652143	34.8244	15	Acvr2b, Adam12, Egfr, Emx1, Etv3, Flt1, Gcm1, Gpc1, Hmgb3, Hoxb3, Msx2, Pdpn, Phlda2, Serpinb2, Slc16a5,
39	MsigDB	CPR_NULL_LIVER_DN	0		0.0274857	0.0650924	34.8244	15	Apoa4, Atf5, Bdh1, Ccrn4l, Cyp7b1, Ehhadh, Fabp2, Fgf1, Hsd17b11, Hsp110, Rab30, Retsat, Sdc4, Sds, Vnn1,
39	E2F target genes highly correlated with cyclin D3 expression (p = 0.002)	LAMB_CYCLIN_D3_GLOCUS	0		0.0274857	0.064971	34.8244	15	Anxa8, Dut, Ezh2, Hmgb2, Lig1, Mcm7, Ncaph, Prim1, Rb1, Rfc2, Rfc3, Rrm2, Slbp, Tk1, Top2a,
39	Genes differentially expressed in monoclonal gammopathy of uncertain significance (MGUS, a precursor state for multiple myeloma) and multiple myeloma (MM) plasma cells versus normal (N) plasma cells. Fold Change uses N as the baseline.	DAVIES_N	0		0.0274857	0.06485	34.8244	15	Cd163, Cd5l, Ctsh, Cxcl4, Fabp4, Gli3, Gna-rs1, H2-Ea, Marcks, Nme2, Ppbp, Ppp1ca, Ring1, Rpl14, Sepp1,
39	Top 25 Genes Differentially Expressed in the Respective B-Cell Lymphocytic Leukemia Subgroups 12	HASLINGER_B_CLL_12	0		0.0274857	0.0647294	34.8244	15	A230046K03Rik, Anapc5, Arpc3, Atp2b1, Dyrk2, Git2, Igj, M6pr, Mcrs1, Myf6, Pmf1, Pwp1, Sfrs9, Timeless, Vcl,
39	Downregulated by overexpression of TIS7 in murine mammary epithelial cells	TIS7_OVEREXP_DN	0		0.0274857	0.0646094	34.8244	15	Aph1a, Crabp2, Cth, Ctsz, Ebp, Fem1a, Fundc2, Krt7, Msx2, Myh8, Shfm1, Spp1, Tk1, Tomm7, Wfdc2,
39	Top 25 Genes Differentially Expressed in the Respective B-Cell Lymphocytic Leukemia Subgroups 17p13	HASLINGER_B_CLL_17P13	0		0.0274857	0.0644897	34.8244	15	Eif4a1, Fxr2, Gabarap, Gemin4, Gnai2, Gps2, Hnrpdl, Mapre3, Pld2, Prdx4, Ryr1, Scp2, Senp3, Trp53, Vdac1,
39	MsigDB	DNMT1_KO_DN	0		0.0274857	0.0643705	34.8244	15	Cenpa, Cks1b, Col11a1, Col5a1, Col6a1, Col6a2, Dnmt1, Efnb1, Gas2, Hmgb1l, Hps1, Jup, Ldlr, Pold1, U2af2,
39	MsigDB	RIBAVIRIN_RSV_UP	0		0.0274857	0.0642517	34.8244	15	Ass1, C1s, Cd81, Gja1, Gpx2, Irf7, Lcn2, Mx1, Mx2, Myh11, Pdlim1, Pim2, Sox9, Stat1, Vtn,
39	Up-regulated by treatment with insulin of NIH3T3 cells overexpressing insulin receptor	INSULIN_NIH3T3_UP	0		0.0274857	0.0641334	34.8244	15	Alad, Apaf1, Cnn1, Cryab, Itga6, Mapt, Nt5e, Prlr, Pvalb, Slc25a5, Tagln, Tnfrsf1a, Tubb2b, Vhlh, Zfp90,
39	MsigDB	TPA_SKIN_DN	0		0.0274857	0.0640155	34.8244	15	6430550H21Rik, Acsbg1, Aebp1, Ankrd17, Ccdc28b, Col1a1, D4Wsu53e, Deaf1, Gmpr, Gpt1, Hoxa7, Itm2b, Mxra8, Sh3glb2, Zbtb17,
39	MsigDB	WONG_IFNA_HCC_RESISTANT_VS_SENSITIVE_UP	0		0.0274857	0.0638981	34.8244	15	Akt2, Bai2, Birc3, Cdc42, Dhx34, Ephb6, Gdap1l1, Gtf2f1, Ids, Rev3l, Slc5a2, Snx1, Tll1, Tnrc5, Ube4b,
39	MsigDB	CAMPTOTHECIN_PROBCELL_UP	0		0.0274857	0.063781	34.8244	15	Abi1, BC035295, Carhsp1, Cbs, Cdkn1a, Ei24, Grb10, Lpin1, Lrrc2, Pmm1, Tpp1, Trafd1, Txnip, Uchl5, Ulk1,
39	MsigDB	5FU_RESIST_GASTRIC_DN	0		0.0274857	0.0636644	34.8244	15	Bace2, Calb2, Ddit4, Flnb, Got1, Itgb4, Lamc2, Ldlr, Mst1r, Nfya, Oplah, Pck2, S100a14, Slc2a1, Slc43a1,
39	MsigDB	PITUITARY_FETAL_UP	0		0.0274857	0.0635483	34.8244	15	Ccng1, Cdc2a, Fgfr1, Fubp1, G0s2, Ing2, Pik3cb, Pik3r1, Prkcd, Rgs10, Rgs2, Tnr, Ucn, Vgf, Zfp238,
39	MsigDB	LEI_HOXC8_DN	0		0.0274857	0.0634325	34.8244	15	Acta2, Adam19, Ankrd1, Ass1, Cnn1, Cxcl10, Elmo1, Gas1, Grem2, Ncam1, Nqo1, Plagl1, Serpinf1, Spp1, Tagln,
39	MsigDB	BRCA1_SW480_DN	0		0.0292918	0.0674776	37.1127	16	Actb, Bax, Ccnb1, Cd59a, Cd59b, Col16a1, Dvl1, Fzd1, Grb10, Grb2, Krt4, Krt5, Pin1, Rxrb, Sema3b, Zyx,
39	MsigDB	BCNU_GLIOMA_NOMGMT_48HRS_UP	0		0.0292918	0.0673551	37.1127	16	Bcl10, Ecm2, Esrra, Gcm1, Gdi2, Gnrhr, Rnase4, Slc10a1, Smarcd1, Smpd2, Snapc1, Snapc3, Sncg, Snrpb2, St6gal1, St8sia1,
39	Cancer related genes also related to the cytoskeleton	BRENTANI_CYTOSKELETON	0		0.0292918	0.0672331	37.1127	16	Actg1, Cetn1, Flna, Gsn, Mapt, Mcf2, Msn, Mtap1b, Muc1, Myl2, Myl3, Pfn1, Spnb1, Tln1, Vcl, Vim,
39	Down-regulated in Sertoli cells from both 4 and 10 week old ERM knockout mice, compared to 4 week wild-type controls	ERM_KO_SERTOLI_DN	0		0.0292918	0.0671115	37.1127	16	9930013L23Rik, Angptl2, Ccl7, Cd36, Cd53, Cxcl12, Cxcl5, Elavl2, Gbf1, Gcg, Gpnmb, Igfbp4, Il6, Plek, Sec24d, Thbd,
39	Upregulated by TGF-beta treatment of skin fibroblasts, cluster 1	TGFBETA_C1_UP	0		0.0292918	0.0669904	37.1127	16	Adam9, Bsg, Cd44, Ephb3, Hspg2, Igfbp3, Itga3, Lrrc17, Nid1, Notch2, Pak1, Plat, Rhob, Serpine1, Sparc, Tcf7l2,
39	Cell cycle- and proliferation-related genes underexpressed in plasma cells.	UNDERHILL_PROLIFERATION	0		0.0292918	0.0668697	37.1127	16	Ccnc, Ccnt1, Cdc2l1, Cdc7, Cdk2, Cdkn2d, Chek2, Clk2, Mcm4, Mcm5, Mcm7, Pa2g4, Pold1, Polg, Rad17, Rbl1,
39	Ras-inducible, NF-kB-regulated genes	HANSON_NFKAPPB_IND	0		0.0292918	0.0667494	37.1127	16	Adra2c, Aldh1a3, Cgref1, Clcf1, Col18a1, Crisp4, Klf3, Lgals7, Pip5k1b, Pkp1, Serpinb2, Sh3rf1, Sox5, Stk10, Tmod2, Tslp,
39	Genes that escape X inactivation	DISTECHE_XINACTIVATED_GENES	0		0.0292918	0.0666296	37.1127	16	Atp6ap2, Car5b, D1Pas1, Ddx3x, Eif1ay, Eif2s3y, Grpr, Ofd1, Pctk1, Pir, Prkx, Rps4x, Tbl1x, Usp9x, Utx, Zfa,
39	Upregulated by TGF-beta treatment of skin fibroblasts, cluster 2	TGFBETA_C2_UP	0		0.0292918	0.0665102	37.1127	16	Arhgdia, Cdh6, Col1a2, Col3a1, Col6a1, Dvl1, Fn1, Icam1, Itgb2, Jup, Lrp1, Marcksl1, Mmp14, Mmp3, Timp1, Wnt2b,
39	MsigDB	HOGERKORP_CD44_TEMPORALLY_DN	0		0.0292918	0.0663912	37.1127	16	AI427122, Apc, Apoe, Ephb3, Gucy2f, Hlcs, Lamp2, Mllt10, Palm, Prdm2, Serpina1a, Serpina1b, Serpina1d, Slc14a1, Sstr4, Tomm40,
39	Up-regulated in pro-B cells (FL5.12) following treatment with cisplatin	CISPLATIN_PROBCELL_UP	0		0.0292918	0.0662726	37.1127	16	Abi1, Ablim1, Asnsd1, Cdkn1a, Dhrs3, Ei24, Emr1, Isoc1, Lpin1, Mdm2, Pmm1, Tmem49, Tob1, Trp53inp1, Txnip, Ypel3,
39	Downregulated in human lymphocytes from old individuals, compared to young	AGEING_LYMPH_DN	0		0.0292918	0.0661545	37.1127	16	Adfp, Cdc16, Col9a3, Fdft1, Glipr1, Ndufs4, Nrg2, Pcmt1, Pctk3, Runx3, Sdc4, Soat1, Stat4, Txk, Ufd1l, Utx,
39	MsigDB	TPA_SKIN_UP	0		0.0292918	0.0660368	37.1127	16	1100001H23Rik, Adar, Anxa6, Crnkl1, Edf1, Gch1, Kbtbd11, Lsm8, Mat2a, Pdpn, Ptbp1, Ralgds, Rorb, Rrad, S100a9, Xk,
39	MsigDB	YAO_P4_KO_VS_WT_DN	0		0.0292918	0.0659195	37.1127	16	1600015I10Rik, Abp1, Acta1, Aldh1a2, Cdkn2b, Col15a1, Doxl2, Fn1, Fst, Gja1, Hoxa10, Hoxa11, Qsox1, Svs1, Tgfbr3, Ubtf,
39	32Dcl3 and 32Dcl3/DNStat3 cells were starved of cytokines for 8 h and then stimulated or left unstimulated with 10 ng/ml G-CSF Total RNA	NUMATA_G_CSF_DIFF	0		0.0292918	0.0658026	37.1127	16	Blnk, Cebpa, Evi1, Fli1, Htr3a, Il17ra, Itgal, Kif3b, Madcam1, Map2k7, Mknk1, Mst1r, Ninj1, Ptpn13, Rora, Tfrc,
39	MsigDB	AGED_MOUSE_RETINA_ANY_UP	0		0.0292918	0.0656861	37.1127	16	Abca1, Atf3, B2m, Col18a1, Col19a1, Ell2, Enpp2, Hdc, Mlf1, Nsg2, Rbm3, Rgr, Slc38a2, Smad1, Srebf1, Tsg101,
39	MsigDB	IGFR_IR_UP	0		0.0292918	0.0655701	37.1127	16	Adrm1, Arl4c, Bnc1, Coro1c, D3Ucla1, Ddx21, Ebna1bp2, Gnl3, Grem2, Hspa4, Rcl1, St3gal4, St6gal1, Tmem97, Usp10, Wdr77,
39	MsigDB	PARK_HSC_VS_MPP_UP	0		0.0292918	0.0654544	37.1127	16	Capns1, Cct7, Clip2, D230046B21Rik, EG245440, Gimap6, H2afy, Hat1, Hmgb1l, Nedd4, Nfix, Pabpc1, Prkar1a, Ramp2, Rbm3, Tmem14a,
39	Genes up-regulated by Wnt-3A in NCCIT (teratocarcinoma)	WILLERT_WNT_NCCIT_ALL_UP	0		0.0292918	0.0653392	37.1127	16	1700013N18Rik, Cited2, Cstf1, Ednrb, Gja1, Gstm5, Id2, Ing1, Msx2, Ncoa3, Nsmaf, Slc2a1, Snrpa1, Srp19, Tle1, Tnfrsf11b,
39	MsigDB	SERUM_FIBROBLAST_CORE_DN	1	Bcl6,	0.0307622	0.0684986	38.9757	148	1110032E23Rik, 2310047A01Rik, 4932438A13Rik, 5730409G15Rik, 8430408G22Rik, A230050P20Rik, A230083H22Rik, A430107O13Rik, Acin1, Add3, Apod, App, Arhgap12, Arhgef3, Arid5b, Armcx3, Atp6v0a1, Azi2, Bbc3, Bcl6, Bdh2, Bhlhb2, Brf2, C1s, Calcoco1, Ccpg1, Cd46, Cd82, Cdc14b, Cdkn1a, Cdkn1c, Cfb, Clcn6, Cntnap1, Crtap, Csf1, Cst3, Ctns, Cybrd1, Cyp27a1, D19Wsu162e, Ddit3, Dnm1, Dpysl2, Dusp22, E130112L23…
39	MsigDB	ELONGINA_KO_DN	1	Dusp6,	0.0307622	0.0683785	38.9757	148	2010011I20Rik, 2810474O19Rik, 3110003A22Rik, A730008L03Rik, Acly, Adam23, Adh5, Agr2, Akr1b3, Aktip, Aldh2, Aldh7a1, Aldoa, Aldoart1, Aldoart2, Anxa1, Apoe, Arl4a, Arl6ip1, Ash2l, Aurka, Bub1b, Cacna1a, Cbr3, Ccne1, Cct3, Cdc5l, Cdh1, Cdh3, Cdkn1c, Cldn13, Cldn4, Cldn7, Cmas, Cobl, Col18a1, Cpeb1, Crabp1, Ctbp2, Cul2, Cul4b, Cyba, Dbf4, Dhcr24, Diap1, Dnmt1, Dpys, Dusp6, Ebna1bp2, Ect2, Eed, Elav…
39	Genes associated with cytolytic effector function induced during antigen activation of CD8+ T cells.	GOLDRATH_CYTOLYTIC	0		0.0310945	0.0689961	39.3967	17	Casp1, Casp3, Ccr2, Cd24a, Cd44, Cd74, Cxcr3, Emr1, Fgl2, Gzma, Gzmb, Gzmm, Ifng, Lag3, Ms4a1, Perp, Prf1,
39	Genes associated with cellular adhesion that are differentially expressed in endothelial cells of pig aortas from regions of disturbed flow (inner aortic arch) versus regions of undisturbed laminar flow (descending thoracic aorta).	PASSERINI_OXIDATION	0		0.0310945	0.0688754	39.3967	17	Acox1, Cox6b1, Cox7a2l, Cpt1a, Crat, Gpx1, Gpx3, Kcnh2, Loxl1, Nos1, Nos3, Olr1, Pgd, Por, Ptgs2, Sepp1, Sod2,
39	MsigDB	GRANDVAUX_IRF3_DN	0		0.0310945	0.0687552	39.3967	17	3222402P14Rik, Adam9, Anxa4, Cdh11, F13b, Fgf1, Gem, Mfap5, Pah, Pik3c3, Plag1, Rasa1, Sorl1, Stk17b, Timp3, Tmpo, Tyrp1,
39	Genes basally silent, with hypermethylated promoters, upregulated by the combination of TSA and DAC in RKO cells	TSADAC_RKOSILENT_UP	0		0.0310945	0.0686355	39.3967	17	4833409A17Rik, Cyp4b1, Dnase1l3, Folh1, Kynu, Lama2, Lphn2, Mcph1, Pcdh8, Ptgs2, Ptprm, S100a10, Sez6l, Sfrp1, Timp2, Timp3, Xcl1,
39	MsigDB	GALE_FLT3ANDAPL_DN	0		0.0310945	0.0685161	39.3967	17	9130409I23Rik, Arf1, Bad, Degs1, Drap1, Gpr137, H2-M1, H2-M11, H2-M9, Napg, Ndufb7, Ndufv1, Oasl1, P4hb, Pqbp1, Rabac1, St3gal5,
39	LC dn withdrawal	McClung, 2006 (2)	0		0.0310945	0.0683971	39.3967	17	Aqp4, B3galt2, Cd9, Ednrb, Fabp7, Fdps, Fgfr2, Gnb1, Gria1, Pitpnb, Psap, Rb1, Rbm3, S100a6, Sc5d, Taf9, Vcam1,
39	MsigDB	BRACX_UP	0		0.0310945	0.0682786	39.3967	17	Arhgef7, Casd1, Cept1, Ep300, Fkbp8, Ftcd, Hps5, Huwe1, Lphn3, Nap1l1, Neb, Nek7, Prpf6, Slc38a2, Ubr5, Wdr37, Ythdc1,
39	MsigDB	HBX_HEP_UP	0		0.0310945	0.0681605	39.3967	17	Casp4, Ccni, Cdk4, Cdkn3, Dad1, Fas, Gstm7, Ifnar2, Mfng, Myb, Myc, Pdcd2, Slc2a5, Tcfap4, Twf1, Tyms, Vcl,
39	Yao genes	Yao, 2004 (1)	0		0.0310945	0.0680427	39.3967	17	AW125753, Actr2, Adcy1, Clstn1, Creld1, Dlg4, Dlgap3, Dynll2, Ergic1, Hisppd2a, Jmjd2b, Mtap1a, Psap, Shank3, Slc4a3, Syt16, Tmod2,
39	MsigDB	DOX_RESIST_GASTRIC_DN	0		0.0310945	0.0679254	39.3967	17	5830417C01Rik, A230046K03Rik, Agmat, Asxl2, Atp2b1, Clic4, Ncoa3, Nfat5, Nr1d2, Pcyox1, Psat1, Ptp4a2, Rb1cc1, Tbl1x, Tjp1, Tmem106b, Wwp1,
39	Down-regulated at 6-12 hours following treatment of WS1 human skin fibroblasts with UVC at a low dose (10 J/m^2) (cluster c2)	UVC_LOW_C2_DN	0		0.0310945	0.0678085	39.3967	17	Cradd, Cxcl12, Ehbp1, Erc1, Hmga2, Mrg1, Myo10, Nav3, Pftk1, Rftn1, Samd4, Satb2, Sipa1l1, Slc20a2, Slit2, Stk39, Wwox,
39	Upregulated by TGF-beta treatment of skin fibroblasts, cluster 5	TGFBETA_C5_UP	0		0.0310945	0.067692	39.3967	17	Arhgap1, Ctnna1, Ctnnb1, Dvl3, Efna5, Epha2, Fgd1, Itga4, Itga5, Itgb3, Itgb8, Mmp11, Mmp2, Sema3f, Smo, Tnfrsf1a, Wnt8b,
39	MsigDB	HDACI_COLON_TSABUT_DN	0		0.0310945	0.0675759	39.3967	17	2010309E21Rik, Bclaf1, Bmp4, Ctnna1, Fdps, Fes, Golgb1, Mrpl23, Myb, Rbbp4, Senp6, Spry2, Tgif1, Tmed5, Ttc3, Tyms, Ywhaz,
39	MsigDB	BCNU_GLIOMA_MGMT_48HRS_UP	0		0.0310945	0.0674602	39.3967	17	Cntnap1, Ctnnal1, Gcm1, Gnrhr, Golga4, Gpr65, Pik3r3, Slc10a1, Slc16a2, Slc6a2, Smarcd1, Smpd2, Snapc1, Snapc3, Snrpb2, Tubb5, Ugt8a,
39	MsigDB	UVC_TTD_8HR_DN	1	Dusp1,	0.0326944	0.0708099	41.4238	153	2610101N10Rik, 3110068A07Rik, 3222402P14Rik, 9630050M13Rik, 9930013L23Rik, A130037E08Rik, Afap1, Amph, Atp2b1, Atxn1, Bcar3, Cap2, Cask, Cblb, Cdc2l6, Cdc42bpa, Cdyl, Clasp2, Clec16a, Col5a2, Cradd, Creb5, Ctbp2, Ctgf, Cxcl12, D430001L07Rik, Ddef2, Ddx10, Dok5, Dpyd, Dusp1, Edg2, Egfr, Ehbp1, Eif4e, Eif4g3, Enc1, Epha4, Ext1, F3, Fars2, Fat1, Fchsd2, Fgf2, Fgf5, Flnb, Fto, Fut8, Fyn, G6pdx, Galk2…
39	Down-regulated at 12 hours following treatment of WS1 human skin fibroblasts with UVC at a low dose (10 J/m^2) (cluster c3)	UVC_LOW_C3_DN	0		0.032894	0.0711207	41.6767	18	9930013L23Rik, Angpt1, Ap3b1, Cdh2, Col13a1, Dock1, Eif4g3, Fto, G6pdx, Gbe1, Mical2, Phkb, Pola1, Ptprk, Ptprm, Sema3c, Ubl3, Utrn,
39	Downregulated early by sodium arsenite in fibroblasts (Cluster 4)	AS3_FIBRO_C4	0		0.032894	0.0709995	41.6767	18	Cdc42, Cradd, Egfr, Eif4e, Elk1, Etv6, F11r, Grb2, Jun, Krt2-8, Map3k8, Mycn, Mycs, Nck1, Npat, Nr2f6, Rab3a, Tapbp,
39	MsigDB	CMV_HCMV_TIMECOURSE_16HRS_DN	0		0.032894	0.0708788	41.6767	18	Acaa2, Cdc25b, Cdc42ep3, Cog4, Cxcr7, Fas, Fbxl2, Irs1, Me3, Mipep, Nav3, Ppap2b, Ppp1r3c, Rhobtb3, Sgk, Sipa1l1, Tgfbr3, Utp14b,
39	Up-regulated by PDGF in mouse embryonic stem cells, via microarray-coupled gene-trap mutagenesis	PDGF_ES_UP	0		0.032894	0.0707584	41.6767	18	Arid5b, Axud1, Epha2, Got1, Gpd2, Klf2, Klf9, Lmna, Mcl1, Myo1e, Phf17, Plekha1, Schip1, Sgpl1, Slc2a2, Tiparp, Uck2, Zfand5,
39	Up-regulated in the hippocampus of 16-month aged mice from at least two of four strains (S8, S10, SR1, B6J), versus 3-month young controls	AGED_MOUSE_HIPPOCAMPUS_MULTI_UP	0		0.032894	0.0706385	41.6767	18	Alcam, Apod, Dbp, Frmd6, Gna13, Igf1r, Igfbp6, Kcna1, Kif5b, LOC381788, Mapt, Mef2c, Pcgf2, Pten, Rbm3, Rbm39, Smarcc1, Wdr26,
39	Genes highly expressed in non-tumor liver with hepatitis virus infection vs. liver without hepatitis virus infection.	LIZUKA_L0_SM_L1	0		0.032894	0.070519	41.6767	18	Arpc2, Cd74, Cox4i1, Cst3, Ctnna1, Ctsd, Cyba, H2-M1, H2-M11, H2-M9, Kars, Pltp, Prcp, Rhoa, Ssr4, Tspo, Txndc1, Vdac3,
39	Upregulated by the combination of TSA and butyrate in HT-29 cells	BUT_TSA_UP	0		0.032894	0.0703998	41.6767	18	Cdc20, Cdkn1a, Cxcr4, Ephb3, Gadd45a, Gata2, Gstt1, Hspb1, Icam1, Mapre1, Net1, Nr4a1, Por, Prdx1, Prkcd, Rhoa, Rnh1, Tob1,
39	VTA up withdrawal	McClung, 2006 (12)	0		0.032894	0.0702811	41.6767	18	Ank1, Apod, Cdkn1a, Ddit4, Fkbp5, Heph, Hist1h1c, Hspa1a, Hspa1b, Ipo4, Mt2, Nfkbia, Pdk4, Rhou, S3-12, Sgk, Sult1a1, Zbtb16,
39	MsigDB	INSULIN_ADIP_SENS_DN	0		0.032894	0.0701628	41.6767	18	Acvr1, Ccdc101, Cdc2a, Cdkn1b, Dbp, Exosc7, Herpud1, Ints9, Mmp11, Mpdz, Nupr1, Pdk4, Ralgds, Rarg, Rere, Sesn1, Trib3, Ube2h,
39	MsigDB	TNFALPHA_ADIP_UP	0		0.032894	0.0700449	41.6767	18	Abca1, Cp, Dcn, F11r, Gbp1, Gbp2, Hp, Ifngr1, Serpina3a, Serpina3b, Serpina3c, Serpina3f, Serpina3g, Serpina3h, Serpina3m, Serpina3n, Stat1, Tap2,
39	MsigDB	UVC_TTD-XPCS_COMMON_UP	0		0.032894	0.0699274	41.6767	18	Abcb6, Acyp1, Amacr, Brd2, Ccnt2, Ctsl, Efna1, Glul, Lhx2, Mlh3, Nxf1, Pim2, Rela, Rhob, Rnf103, Rsl1d1, Shox2, Slc30a3,
39	Upregulated by curcumin at 12 hrs in SW260 colon carcinoma cells	HDACI_COLON_CUR12HRS_UP	0		0.032894	0.0698102	41.6767	18	Anxa2, Anxa5, Api5, Arrdc3, Eif2c2, Errfi1, Eya2, Flnb, Herpud1, Hspca, Mmrn2, Myc, Phka1, Sdhb, Sesn2, Trib1, Tube1, Wwox,
39	MsigDB	XU_CBP_UP	0		0.032894	0.0696935	41.6767	18	Adsl, Alg3, Gnl3, Hltf, Hmox1, Ktn1, Lgmn, Lmbr1l, Mcm2, Nme4, Nvl, Ppan, Prmt1, Rad1, Rcn1, S100a6, Tsta3, Xpot,
39	Down-regulated in testes from 4 week old ERM knockout mice, compared to wild-type controls	ERM_KO_TESTES_DN	0		0.032894	0.0695771	41.6767	18	6230416J20Rik, Ccne2, Cdca7, Cdk2, Crabp1, Dazl, Dck, Ddx10, Dmc1, Hells, Mad2l1, Mcm2, Nfyb, Rad51, Rbl1, Sox3, Tgfbr1, Tktl1,
39	Adipocyte genes induced by both PPARgamma and rosiglitazone	ADIPOCYTE_PPARG_UP	0		0.032894	0.0694612	41.6767	18	1600015I10Rik, Abp1, Acsl4, Adipoq, Adrb3, Aebp1, Agt, Cebpa, Cfd, Dgat1, Doxl2, Fasn, Lipe, Nr1h3, Pcx, Pparg, Retn, Svs1,
39	MsigDB	UV_UNIQUE_FIBRO_UP	0		0.032894	0.0693456	41.6767	18	Ace, Cab39, Cd53, Cd69, Cebpb, Cnn1, Cops7a, Cryab, Eps8l1, Gpd2, Hk1, Il11ra2, Lcn2, Mink1, Prkab2, Ptpn18, Samd1, St6galnac2,
39	Downregulated by nickel(II) in human peripheral lung epithelial cells	NI2_LUNG_DN	0		0.032894	0.0692304	41.6767	18	Abcc3, Faim2, Gtf2a2, Hspca, Jun, Lgtn, Ms4a6c, Ms4a6d, Mtap1b, Polr2c, Rara, Rbbp8, Sla, St13, Tlk2, Trap1, Usp16, Zfp113,
39	MsigDB	TSA_CD4_DN	0		0.032894	0.0691156	41.6767	18	Akp2, Cd247, Cd3d, Cd3e, Cx3cr1, Entpd2, Fgf18, Icam1, Il2ra, Lat, Metap2, Notch1, Notch2, Ogdh, Rarb, Slc3a2, Wnt4, Wnt7a,
39	Genes with significantly lower average gene expression in AL plasma cells than in MM cells	ABRAHAM_AL_VS_MM_DN	0		0.032894	0.0690012	41.6767	18	Casp3, Ccnb1, Cd47, Cdc37, Cdk4, Cdk5, Cdk9, Il6st, Myc, Psen1, Psen2, Pten, Rela, Tgfb1, Txn1, Uchl1, Xrcc4, Xrcc5,
39	Genes downregulated in influenza-specific CD8+ T cells isolated from spleen as compared to those from bronchoalveolar lavage (BAL) during influenza pneumonia in mice.	MARSHALL_SPLEEN_BAL	0		0.032894	0.0688871	41.6767	18	Cd7, Dtx1, Gabpb1, Gzma, Gzmb, H2afz, Il18rap, Itgb7, Klrg1, Myb, Nfkbib, Pcna, Pdlim1, Rasa3, Relb, Stat5b, Tob1, Txk,
39	Genes involved in the environmental stress response that were not regulated following treatment of fibroblasts from elderly donors with UV light	UV_ESR_OLD_UNREG	0		0.032894	0.0687734	41.6767	18	1810022O10Rik, Ap3b2, Bnip3l, Cnksr1, Flot1, Galnt2, Glrx1, Gnpnat1, H2-Aa, Hgf, Lrrfip2, Rhob, Slc18a2, Sox7, Sox9, Taf1c, Tpr, Trp53i11,
39	Progressively down-regulated through 24 hrs following treatment of WS1 human skin fibroblasts with UVC at a high dose (50 J/m^2) (cluster d9)	UVC_HIGH_D9_DN	0		0.032894	0.0686601	41.6767	18	2400003C14Rik, Acvr1b, Adm, Agtr1a, Agtr1b, Bat2d, Ccna2, Ccng1, Cited2, D5Ertd579e, Dyrk2, Gcap14, Idi1, Klf9, Nap1l1, Rrs1, Tmem97, Trim32,
39	Up-regulated in the cortex of mice that are exposed to an enriched environmental habitat for 2 or 14 days	CORTEX_ENRICHMENT_LATE_UP	0		0.032894	0.0685472	41.6767	18	Calb2, Calm1, Cdh2, Clpp, Coro1a, Cttn, Dad1, Dhx32, Dlg4, Dnpep, Polr2c, Sez6, Tbca, Usp21, Vldlr, Xbp1, Xpnpep1, Zic1,
39	MsigDB	TAKEDA_NUP8_HOXA9_8D_DN	1	Bcl6,	0.0330865	0.0688351	41.9206	154	1100001H23Rik, 1110032E23Rik, 1600015I10Rik, 5033411D12Rik, 5033414K04Rik, Abi1, Abp1, Adam19, Adam9, Aldh2, Alox5, Amfr, Antxr1, Ap1s2, Arpc5, Atp10d, Bcl6, Bpi, C1qb, C5ar1, Camk1d, Capza2, Ccl6, Ccl9, Cd14, Cd163, Cd24a, Cd9, Cdc42, Cdh8, Cebpe, Chi3l1, Clec5a, Clu, Colec12, Coro2a, Creb5, Cst7, Ctsb, Cxcl1, Cxcl5, Cybb, Cytl1, Dab2, Dach1, Dfna5h, Dock4, Doxl2, Emp1, Enc1, Entpd1, Epas1, Etnk…
39	Upregulated 2-fold in HT1080 cells 6 hours following treatment with interferons alpha, beta and gamma	IFN_ALL_UP	0		0.0346902	0.0720534	43.9525	19	Adar, Bag1, Btg1, C1s, Casp8, H2-M1, H2-M11, H2-M9, Ifit3, Il6, Irf1, Map3k10, Nmi, Plod2, Pml, Rbbp4, Stat1, Trim21, Xrcc6,
39	MsigDB	CMV_HCMV_TIMECOURSE_8HRS_UP	0		0.0346902	0.0719354	43.9525	19	2210008N01Rik, 2410024N18Rik, Abca6, Atf3, Cct6b, D1Pas1, Ddx3x, Efnb2, Gns, Icam1, Irf4, Kitl, Max, Nr4a3, Plcl1, Polg2, Rbbp6, Ripk1, Tll2,
39	MsigDB	POMEROY_MD_TREATMENT_GOOD_VS_POOR_DN	0		0.0346902	0.0718179	43.9525	19	B4galt1, Bard1, Bysl, Cad, Cbx5, Cdc25b, Cenpf, Crip1, Dag1, E2f5, Erp29, Fgfr3, Gabrg2, Nme4, Rpl10a, Rps18, Slc29a1, Sri, Trap1,
39	MsigDB	HDACI_COLON_SUL12HRS_UP	0		0.0346902	0.0717007	43.9525	19	Anxa2, Anxa5, Api5, Cav2, Cd55, Cdh1, Daf2, Flnb, Gsr, Hspca, Lif, Mmrn2, Myc, Phka1, Ptgds, Sdhb, Trib1, Vegfa, Wwox,
39	MsigDB	HOGERKORP_CD44_DN	0		0.0346902	0.0715839	43.9525	19	Apoc3, Auh, Ccng2, Efna3, Ell, Fxn, Htr1a, Mef2a, Mnat1, Nr4a3, Nucb2, Pafah2, Pik3r3, Plk1, Samd1, Slc18a1, Snca, Terf1, Usp6nl,
39	Chronic oxycodone downregulated	Hasan 2009 (1)	0		0.0346902	0.0714676	43.9525	19	Adamts1, Akap1, Col4a1, Erbb3, Gna12, H2-Ea, Mtap1b, Prss35, Rffl, S100a8, S100a9, Serpinh1, Skap2, Stam2, Tbc1d23, Tgm2, Tm4sf1, Tmem27, Tnfrsf11b,
39	Relative expression levels of neutrophil-specific genes in immature versus mature neutrophils	MARTINELLI_IFNS_DIFF	0		0.0346902	0.0713515	43.9525	19	Akp2, Aoah, Bpi, Camp, Csf3r, Ctsg, Cybb, Ela2, Fcgr4, Gpr109a, Il8ra, Il8rb, Lcn2, Mmp8, Mpo, Ncf2, Sema3c, Sod2, St6galnac2,
39	Genes on chromosome 9 with copy-number-driven expression in pancreatic adenocarcinoma.	AGUIRRE_PANCREAS_CHR9	0		0.0346902	0.0712359	43.9525	19	5033414D02Rik, 6230416J20Rik, BC057079, Clta, Creb3, D19Bwg1357e, Mtap, Nfib, Npr2, Pdcd1lg2, Psip1, Rnf38, Rps6, Rraga, Smarca2, Snapc3, Spag8, Tln1, Vldlr,
39	MsigDB	HDACI_COLON_SUL12HRS_DN	0		0.0346902	0.0711206	43.9525	19	6330409N04Rik, Bclaf1, Cd46, Cul4b, Hmgb1l, Kif1b, Mme, Myb, Ndufb6, Pcf11, Phlppl, Psma1, Ptprm, Rbbp6, Senp7, Slc7a8, St18, Suv420h1, Vil1,
39	MsigDB	OLDWERNER_FIBRO_UP	0		0.0346902	0.0710057	43.9525	19	1810041L15Rik, Amd1, Armc8, Cdc2a, Chit1, Dynlt3, Elp3, Hspb8, Inpp5e, Mbd1, Mycn, Mycs, Ndrg1, Nudt21, Prkab2, Rab11a, Sema7a, Stambp, Trp53i11,
39	CHOP induces death by promoting protein synthesis and oxidation in the stressed endoplasmic reticulum	MARCINIAK_CHOP_DIFF	0		0.0346902	0.0708912	43.9525	19	Adh7, Ampd3, Cdca7, Chka, Clcn3, Ddit3, Ero1l, Ets2, Kitl, Mtm1, Pard6a, Ppan, Ptx3, Rad1, Rbm38, Rpo1-4, Soat2, Tcea1, Wfs1,
39	MsigDB	HDACI_COLON_TSA2HRS_DN	0		0.0346902	0.070777	43.9525	19	2010309E21Rik, Bclaf1, Bmp4, Efcab2, Eif4g2, Igsf1, Lif, Otud4, Phlda3, Pigt, Pprc1, Ptk2, Rfx3, Senp6, Slc17a5, Slc22a18, Spry2, Tgif1, Tyms,
39	Upregulated by hypoxia in normal fibroblasts from both young and old donors (Table 3)	HYPOXIA_FIBRO_UP	0		0.0346902	0.0706632	43.9525	19	Adfp, Aldoa, Aldoart1, Aldoart2, Aldoc, Ampd3, Angptl4, Bach1, Bnip3l, Eno2, F3, Gys1, Icam1, Igfbp3, Jun, Pdlim4, Pfkp, Serpine1, Slc2a1,
39	MsigDB	HINATA_NFKB_DN	0		0.0346902	0.0705498	43.9525	19	C4bp, Clec16a, Dapk1, Dsg3, Dusp4, Hyal1, Ina, Klk6, Klk7, Ppl, Pthlh, Rgs2, Rims2, Runx1, Scel, Sult2b1, Thbs1, Upk1b, Zfp185,
39	MsigDB	HOGERKORP_CD44_UP	0		0.0346902	0.0704368	43.9525	19	Adrb2, Afap1, Aqp1, Atp1a2, Cdkl5, Cfi, Gcnt2, Il6, Mitf, Mllt3, Nbl1, Pde6a, Plg, Pygl, Rgs3, Rpusd2, Serpinc1, Sh3bp2, Sox5,
39	Down-regulated at48 hours following treatment with Et-743 in at least 8 of 11 sarcoma cell lines	ET743_SARCOMA_48HRS_DN	1	Ppp2r1b,	0.0350747	0.0711034	44.4397	159	1700013N18Rik, 1700034H14Rik, 2310005N01Rik, 2510003E04Rik, 5630401D24Rik, 9130401M01Rik, Adsl, Arfgap1, Atf1, Atg5, B4galt5, BC052040, Bag2, Bcl2l1, Birc2, Birc6, Blzf1, Bub1, Ccna2, Ccnh, Cct4, Cdc23, Cdc27, Cdc2a, Cdc42bpa, Cdc5l, Cdh11, Cdk7, Cflar, Clcn7, Crlf3, Csnk2a1, Ctgf, Cxxc5, Ddx20, Ddx21, Dlg5, Dnaja2, Eif2a, Elovl6, Eml4, Epb4.1, Eps8, Ercc3, Fbxl3, Fbxl7, Fndc3a, Fnta, Fosl1, Fzd1…
39	MsigDB	HDACI_COLON_SUL_DN	1	Fos,	0.0358828	0.0726255	45.4635	161	0610030E20Rik, 1600015I10Rik, 2700024H10Rik, 3222402P14Rik, 4933413G19Rik, 6330409N04Rik, 9430010O03Rik, A730008L03Rik, Aass, Abcc6, Abp1, Acp1, Add3, Adipoq, Agpat1, Akap1, Ammecr1, Ank1, Apoc2, Aptx, Aqp1, Arhgap5, Armcx1, Atp1a3, Atp2a2, Azi2, Baiap2, Bclaf1, Bmp1, Bmp4, Btk, C2, C8b, Cacna1d, Cald1, Camsap1l1, Caprin1, Cd46, Cdc7, Cdk6, Chchd7, Chd1l, Col9a1, Crebbp, Cryl1, Ctnna1, Cul4b, D6W…
39	Cancer related genes involved in vesicle transport	BRENTANI_TRANSPORT_OF_VESICLES	0		0.0364832	0.0737229	46.2243	20	Actr1a, Ap2m1, Ap3d1, Golga4, Pik3c3, Rab1, Rab10, Rab11a, Rab13, Rab27a, Rab27b, Rab31, Rab33a, Rab3a, Rab3b, Rab4a, Rab5a, Rab5b, Rab5c, Rab7l1,
39	MsigDB	CMV_HCMV_TIMECOURSE_18HRS_DN	0		0.0364832	0.0736055	46.2243	20	0610037L13Rik, Aim1, Ap4s1, Bdkrb2, Ccl2, Chn1, Clip3, Fabp3, Mpg, Mvd, Nrp1, Ppp1r3c, Rin2, Serpinb1b, Serpinb1c, Serpinh1, Sgcd, Slc24a1, Tnks, Zfp36l2,
39	MsigDB	4NQO_UNIQUE_FIBRO_UP	0		0.0364832	0.0734885	46.2243	20	Ankrd11, Arpc3, Atox1, Cd36, Cyp51, Dscam, Esd, Fbln2, Hspb8, Id1, Ifngr2, Itgb5, Net1, Pck2, Pdgfrl, Polr2f, Rabggtb, Rage, Rhobtb3, Ssr3,
39	Upregulated by UV-B light in normal human epidermal keratinocytes, cluster 2	UVB_NHEK1_C2	0		0.0364832	0.0733719	46.2243	20	Atf3, Bambi, Ccl20, Cited2, Cldn13, Cldn4, Csrp1, Ctgf, Cxcl1, Gadd45a, Hist1h2ab, Hist1h2ad, Hist1h2ao, Ier3, Phlda2, Psmd8, Tacstd2, Tob1, Tsta3, Ube2s,
39	MsigDB	POD1_KO_MOST_DN	0		0.0364832	0.0732556	46.2243	20	Adm, Art3, Clic5, Egf, Gabra4, Galc, Hspa1a, Hspa1b, Lrrfip1, Mapt, Mertk, Nphs2, Parp4, Pde10a, Ptger4, Sema3e, Slc12a2, Tlr4, Tspan2, Umod,
39	Up-regulated at 24 hours following treatment of mouse lymphocytes (TK 3.7.2C) with a high dose of methyl methanesulfonate (MMS)	MMS_MOUSE_LYMPH_HIGH_24HRS_UP	0		0.0364832	0.0731397	46.2243	20	Actr2, Atp6v1a, Casp1, Cd28, Cdkn1c, Cpa3, Cyb5, Esd, Fen1, Gzma, Gzmb, Itgb1, Lcp1, Macf1, Oaz2, Psmb8, Ptprc, Serinc3, St8sia4, Zfand6,
39	MsigDB	ABRAHAM_MM_VS_AL_UP	0		0.0364832	0.0730241	46.2243	20	Cabc1, Casp3, Ccnb1, Cd47, Cdc37, Cdk4, Cdk5, Cdk9, Il6st, Myc, Psen1, Psen2, Pten, Rela, Tgfb1, Trp53, Txn1, Uchl1, Xrcc4, Xrcc5,
39	MsigDB	ADIP_HUMAN_DN	0		0.0364832	0.0729089	46.2243	20	Adora1, Cd37, Col3a1, Col4a2, Col6a1, Dcn, Elmo3, Fn1, Loxl1, Lrp5, Lum, Med1, Mmp9, Ppard, Ppp2r1a, Ptgds, Ptprn, Snn, Sparc, Thbs2,
39	MsigDB	HBX_NL_UP	0		0.0364832	0.0727941	46.2243	20	Anpep, Atp5j, Bcl2l1, Casp4, Ccng1, Cdc42bpa, Cdkn3, Csnk1g2, Fas, Glrx1, Hmgb2, Hspa1l, Pds5b, Ppp5c, Rab5c, Slc25a5, Stk25, Tgfb2, Uck2, Ywhae,
39	Upregulated by interferon alpha treatment in Hep3B hepatocellular carcinoma cells	IFNALPHA_HCC_UP	0		0.0364832	0.0726797	46.2243	20	1500003O22Rik, Adar, Bst2, Casp3, Cdkn1b, E2f2, Il12rb2, Irf1, Lgals3bp, Mx1, Mx2, Mxd4, Phb, Psme1, Rfc2, Socs1, Stat1, Tubb5, Ube2l6, Vcam1,
39	Regulated by TSA, butyrate and/or curcumin in SW260 colon carcinoma cells (Cluster 5)	HDACI_COLON_CLUSTER5	0		0.0364832	0.0725656	46.2243	20	Acads, Adk, Atf4, Bcl2l12, Btf3, Dnaja4, Eif2c2, Fus, Inpp5a, Kcns2, Lad1, Mbtd1, Mlh1, Pcbp2, Psmb5, Smpd1, Stc2, Tars, Xbp1, Xpot,
39	MsigDB	5FU_RESIST_GASTRIC_UP	0		0.0364832	0.0724518	46.2243	20	Arid5b, Btg3, Cdkn1a, Clu, Cry1, Ddb2, Dguok, Gpnmb, H3f3a, Hoxb6, Igfbp2, Klc1, Lztfl1, Nov, Nqo1, Nr2f2, Osbpl3, Sf3b3, Sri, Tyms,
39	MsigDB	WANG_HOXA9_VS_MEIS1_DN	0		0.0364832	0.0723384	46.2243	20	Calcrl, Cd244, Cd27, Cd34, Cd93, Ednra, Erg, Flt3, Gem, Gpr56, Il7r, Itgb7, Ly86, Meis1, Nrgn, Nrip1, Ptprcap, Satb1, Tsc22d1, Tspan2,
39	Genes highly expressed in moderately differentiated vs. poorly differentiated hepatocellular carcinoma	LIZUKA_G2_GR_G3	0		0.0364832	0.0722254	46.2243	20	Acsl1, Baat, Cpb2, D130043K22Rik, Fbxw11, Hadh, Kcnh2, Lyzl6, Pah, Pcsk6, Pgrmc1, Ppm1a, Prdx6, Prdx6-rs1, Rapgef2, Sdc1, Sdhd, Sepp1, Timm17a, Tomm40,
39	MsigDB	CPR_LOW_LIVER_UP	0		0.0364832	0.0721127	46.2243	20	2210023G05Rik, Aqp8, BC015286, Ces2, Ces5, Ces6, Cyb5b, Cyp2b10, Cyp2b13, Cyp2b19, Cyp2b23, Cyp2b9, Cyp51, Cyp7a1, Dhcr7, Ethe1, Fdps, Gck, Sc4mol, Sqle,
39	Upregulated by TSA at 12 hrs in SW260 colon carcinoma cells	HDACI_COLON_TSA12HRS_UP	0		0.0364832	0.0720004	46.2243	20	Api5, Aqp1, Cacna2d4, Cdh11, Crebbp, Cryl1, Epb4.1, Gna-rs1, Kcna1, Mtap9, Neurod6, Phka1, Plcb4, Rhbdf1, Samd4, Sat1, Sept3, Srcs3, Stx8, Tpm3,
39	MsigDB	GOLUB_ALL_VS_AML_UP	0		0.0364832	0.0718884	46.2243	20	1110008L16Rik, Acadm, Ada, Atp2a3, Cbx1, Ccnd3, Cyfip2, Dynll1, Gtf2e2, Il7r, Irf2, Mcm3, Nup88, Psma6, Rbbp4, Smarca4, Srp9, Tcfe2a, Top2b, Zfp422,
39	Acute Morphine Upregulated in SWR	Korostynski, 2007 (9)	1	Dnajb1,	0.0375207	0.073818	47.5388	165	1810007M14Rik, 2810485I05Rik, 3222402P14Rik, 4932441K18Rik, 5031439G07Rik, 5730557B15Rik, 6030408C04Rik, A830080D01Rik, AK220484, Abcc4, Acot11, Acpl2, Acsbg1, Aff1, Ampd3, Ankrd10, Anubl1, Arhgap26, Asb11, Atp11a, Azin1, B230112C05Rik, BC006779, BC029169, BC055107, Bbs5, Camk1g, Ccdc117, Cd24a, Cdc7, Cdh19, Cdkn1a, Cebpd, Cenpc1, Cflar, Chfr, Cklf, Clk4, Clmn, Clpx, Cpt2, Crot, Crym, Cte1, Cth, …
39	MsigDB	HBX_HCC_DN	0		0.038273	0.0751812	48.4919	21	Anpep, Bcl2l1, Cdc42bpa, Csnk1g2, Eif2ak2, Hspa1l, Klf6, Madcam1, Map3k1, Ncoa3, Pds5b, Ppp5c, Prkcd, Prkci, Ptpn14, Rab5c, Rybp, Stk25, Tgfb1, Tgfb2, Ywhae,
39	Genes whose protein products' expression in lung adenocarcinomas are associated with patient survival.	CHEN_LUNG_SURVIVAL	0		0.038273	0.0750648	48.4919	21	Anxa1, Anxa8, Atp5d, BC021614, Calu, Ephx1, Fgf4, Gfap, Krt1, Krt19, Krt2-8, Krt7, Mycn, Mycs, P4hb, Pgam1, Pgk1, Pkm2, Plcb3, Rab14, Sod2,
39	MsigDB	WANG_HOXA9_VS_MEIS1_UP	0		0.038273	0.0749488	48.4919	21	Alas1, Bmi1, Ccnb1, Ccnd2, Ctnnd1, Ela2, Hsd11b1, Igsf6, Mpo, Ms4a3, Mtus1, Myb, Pde2a, Prtn3, Rnf128, Sort1, Tcfec, Tgfbr3, Thbs1, Tlr4, Tnfsf13,
39	MsigDB	ZELLER_MYC_UP	0		0.038273	0.0748332	48.4919	21	Apex1, Ccna2, Ccnd2, Cdk4, Centg1, Ddx18, Edaradd, Eif4e, Eno1, Fasl, Fkbp4, Hspa4, Hspd1, Ldha, Nme2, Ptma, Rpl3, Rpl6, Tert, Tfrc, Trp53,
39	Genes with high expression of transcripts in brain and other neural tissues (from the GNF Expression Atlas)	CHESLER_BRAIN_NEURAL_HIGH_GENES	0		0.038273	0.0747179	48.4919	21	Atp2b2, Atp6v1e1, Cacna1c, Cd4, Cidec, Cops7a, Eno2, Gdf3, Gpr162, Il17ra, Lag3, Leprel2, Lrrc23, Mlf2, Phc1, Plxnd1, Ret, Rho, Spsb2, Usp5, Wnt5b,
39	Transcripts with cis-acting modulation that were tissue specific (were in brain but not hematopoietic stem cell (HSC) tissue). These QTLs have low P values at the peak likelihood ratio statistic (LRS) for each transcript and high trait heritability. (genetic variance > 30% and FDR (q-value) < 25%)	CHESLER_BRAIN_ONLY_SUBSET	0		0.038273	0.0746029	48.4919	21	Atp2b2, Atp6v1e1, Cacna1c, Cd4, Cidec, Cops7a, Eno2, Gdf3, Gpr162, Il17ra, Lag3, Leprel2, Lrrc23, Mlf2, Phc1, Plxnd1, Ret, Rho, Spsb2, Usp5, Wnt5b,
39	MsigDB	CROONQUIST_IL6_RAS_DN	0		0.038273	0.0744883	48.4919	21	4933413G19Rik, Bub1b, Ccnb1, Ccnb2, Cdc20, Cdc25c, Cdc2a, Cdc6, Cdkn3, Cenpa, Exo1, Gale, Kif2c, Mcm3, Mybl2, Pold1, Sbno2, Spc25, Traip, Ube2c, Wee1,
39	Genes associated with cellular adhesion that are differentially expressed in endothelial cells of pig aortas from regions of disturbed flow (inner aortic arch) versus regions of undisturbed laminar flow (descending thoracic aorta).	PASSERINI_IMMUNE	0		0.0400595	0.0778457	50.7554	22	A130037E08Rik, C3, Ccbp2, Cd97, Crhr1, Ctsc, Ctsg, Ctss, Cxcr4, Dnajc8, Ets1, Gem, H2-Ea, Hrh2, Ikbkap, Il10, Il1r1, Prkra, Ptger4, Tnfsf11, Tomm40, Xbp1,
39	Up-regulated in pyloric atrium tissue from Trefoil Factor 2 (Tff2) knockout mice, compared to wild-type controls	TFF2_KO_UP	0		0.0400595	0.0777265	50.7554	22	2010002M12Rik, Abcg2, Abcg3, Apoa4, Bcat2, Ccl12, Crip1, Dgka, Dpep1, Ggt1, Gnb1, Irf7, Ltb, Ms4a1, Ogfr, Psmb8, Ptpn22, Rbp2, Samhd1, Slc2a2, Tap1, Tff3,
39	MsigDB	ABBUD_LIF_DN	0		0.0400595	0.0776077	50.7554	22	Ahnak, Alcam, Arid1a, Bckdhb, Capn9, Cd24a, Cyfip1, Ddc, EG384639, Efna2, Enpp2, Foxa2, Gria2, Hk2, Itga6, Nipa2, Ostf1, Peli1, Rexo2, S100a4, Sucla2, Wdr23,
39	Upregulated by interferon alpha treatment in normal primary hepatocytes	IFNALPHA_NL_UP	0		0.0400595	0.0774892	50.7554	22	1500003O22Rik, Bst2, Calr, E2f2, H2-M1, H2-M11, H2-M9, H28, Irf1, Irf7, Lgals3bp, Mx1, Mx2, Ntrk1, Pias4, Psme1, Rfc2, Rsad2, Stat1, Tnfsf10, Ube2l6, Vcam1,
39	Downregulated in fibroblasts from patients with Hutchinson-Gilford progeria, compared to normal young individuals	HG_PROGERIA_DN	0		0.0400595	0.077371	50.7554	22	4933413G19Rik, Bard1, Cbx1, Cdc25b, Cenpa, Ddx39, Enpp2, H2afx, Has2, Hmgb2, Kif2c, Mcm2, Mmp3, Mybl2, Nasp, Nup88, Parp1, Pkmyt1, Ptgs2, Ranbp1, Safb, Ugcg,
39	Down-regulated at intermediate timepoints (12-16 hrs) following ectopic expression of p21 (CDKN1A) in OvCa cells, p53-dependent	P21_P53_MIDDLE_DN	0		0.0400595	0.0772533	50.7554	22	Anln, Aspm, Atad2, Aurkb, Bub1, Ccdc99, Cdc25b, Cep55, Exo1, Hmgb2, Kntc1, Mcm3, Mcm4, Mcm7, Ncapd3, Pbk, Smc2, Tubb3, Tubb4, Tyms, Ube2t, Wdhd1,
39	MsigDB	HOGERKORP_ANTI_CD44_UP	0		0.0400595	0.0771359	50.7554	22	Adrb2, Afap1, Alb, Aqp1, Atp1a2, Cdkl5, Ecgf1, Gcnt2, Il1a, Mapk14, Mitf, Mllt3, Nbl1, Pde6a, Piga, Plg, Pygl, Rgs3, Serpinc1, Sh3bp2, Sox5, Stx1a,
39	MsigDB	BRCA1_SW480_UP	0		0.0400595	0.0770188	50.7554	22	Arhgdia, Cdc34, Cdk4, Cdkn1a, Ctnna1, Ddit3, Gadd45a, Igfbp2, Igfbp4, Lfng, Mapre2, Met, Pcna, Pctk1, Rac1, Rhoa, Sod1, Timp1, Timp2, Top2a, Ube2b, Xrcc6,
39	Gene regulation data derived from microarray screening of 4HPR-treated HUVECs	FERRARI_4HPR_UP	0		0.0400595	0.0769021	50.7554	22	8430408G22Rik, Atf3, Bhlhb2, Bmp2, Ccl20, Cd34, Cxcl1, Ddit4, Dhrs3, Herpud1, Hspa2, Irf1, Klf7, Ldlr, Nrip1, Ppp1r3c, Ptgs2, Sele, Sema3c, Slc7a5, Tff3, Trim33,
39	MsigDB	BOQUEST_CD31PLUS_VS_CD31MINUS_DN	1	Mest,	0.0408815	0.0783613	51.7968	173	2900024C23Rik, 4921521F21Rik, 5031439G07Rik, 5033414K04Rik, 9530068E07Rik, Abca8b, Acox2, Adcy7, Agl, Akr1c12, Akr1c13, Akr1c14, Akr1c18, Akr1c19, Akr1c20, Akr1c21, Akr1c6, Aldh1a1, Aldh1a7, Angpt1, Anpep, Aox1, Atp1a2, Axl, Basp1, Bbs9, Bhlhb3, Bhmt2, Bmpr1a, C1s, Cdh11, Cdkn2c, Cebpb, Cfb, Col16a1, Col1a1, Col1a2, Col3a1, Col5a1, Col5a2, Col6a1, Col6a2, Crabp2, Crispld2, Cryab, Cxcl12, Cybrd1, …
39	MsigDB	CIS_XPC_DN	1	Bcl6,	0.041739	0.0798842	52.8833	175	0610009O20Rik, 2610209M04Rik, 2700024H10Rik, 4631422O05Rik, 4933426M11Rik, 5031439G07Rik, 9130227C08Rik, Acvr1, Add3, Agpat7, Agxt, Arhgef2, Atp6v1c1, Atp9b, BC017158, BC035295, BC056474, Bbc3, Bcl6, Bcs1l, Bnc1, Bpgm, Btg1, C130039O16Rik, C1d, C920006C10Rik, Capn2, Casp3, Casp4, Ccng2, Cd248, Cd46, Cda, Cdc40, Cdc42ep2, Cdipt, Cdkn1a, Cebpb, Clk3, Cntnap1, Csda, Csf1, Cstf2, Ctnnal1, Cul3, Cyba,…
39	MsigDB	HEARTFAILURE_ATRIA_UP	0		0.0418428	0.0799621	53.0148	23	Apom, Arid1a, Atp6v0a1, Brd3, Efna2, Epha5, Fbln1, Fgfr1, Fkbp8, Gak, Hes2, Map3k11, Mmp15, Ncdn, Ppp5c, Ptrf, Pura, Spib, Tcf2, Tjp1, Tob2, Trio, Tyr,
39	Strongly down-regulated at 2 hours during differentiation of 3T3-L1 fibroblasts into adipocytes with IDX (insulin, dexamethasone and isobutylxanthine), vs. fibroblasts treated with IDX + TSA to prevent differentiation (cluster 6)	IDX_TSA_DN_CLUSTER6	0		0.0418428	0.0798416	53.0148	23	1190002N15Rik, Arid1a, BC023882, Bub1, C330027C09Rik, Capn7, Cyp1b1, D4Wsu53e, Dnajc3a, Impad1, Ireb2, Kif2a, Mobkl1a, Myef2, Nipbl, Phf12, Pum2, Rock1, Sp3, Srpk2, Tmem68, Zbtb32, Zfml,
39	Up-regulated in the nucleus accumbens of mice after 2 weeks of induction of transgenic CREB	CREB_BRAIN_2WKS_UP	0		0.0418428	0.0797216	53.0148	23	Abhd14a, Ak1, Atp6v0c, Bdnf, Calb2, Gadd45b, Klf10, Mef2c, Mgst3, Nfix, Nov, Olfm1, Psmd4, Rnaseh2c, Rps6kb1, Slc29a1, Stmn2, Stx1a, Syt17, Tbr1, Tmem14c, Tubb5, Vsnl1,
39	Granule constituents expressed during mouse promyelocytic cell line cell differentiation	LIAN_MYELOID_DIFF_GRANULE	0		0.0418428	0.0796019	53.0148	23	Camp, Cpa3, Ctrc, Ctsb, Ctsc, Ctsd, Ctse, Ctsg, Ctsh, Ctss, Cybb, Ela2, Fpr1, Gusb, Itgb2, Lcn2, Ltf, Man2c1, Mmp13, Mmp9, Mpo, Prg3, Scarb2,
39	MsigDB	CITED1_KO_HET_UP	0		0.0418428	0.0794825	53.0148	23	2810474O19Rik, Cbx5, Cd8a, Cnot3, Ddx6, Dpp4, Eif3eip, Fgf23, Gpc3, H2-M1, H2-M11, H2-M9, Hal, Kcnk1, Kif5b, Mbp, Mlf1, Nr2f2, Pank3, Rbm5, Rbm9, Samhd1, Snca,
39	MsigDB	TNFALPHA_TGZ_ADIP_UP	0		0.0418428	0.0793635	53.0148	23	Abca1, Acox1, Cidec, Col15a1, Cp, F11r, Gbp1, Gbp2, Hipk3, Hp, Ifngr1, Ltc4s, Maml1, Serpina3a, Serpina3b, Serpina3c, Serpina3f, Serpina3g, Serpina3h, Serpina3m, Serpina3n, Stat1, Tap2,
39	Genes up-regulated by MYC in HUVEC (umbilical vein endothelial cell)	MENSSEN_MYC_UP	0		0.0418428	0.0792449	53.0148	23	Brca1, C1qbp, Ccnb1, Cct3, Cdk4, Eif5, Eno1, Eprs, Hspd1, Ldha, Ldhb, Metap2, Mnt, Msh2, Nme2, Pfkm, Phb, Pias1, Polr2f, Ppif, Rpl3, Rpl32, Ywhae,
39	MsigDB	TSA_CD4_UP	0		0.0418428	0.0791266	53.0148	23	Bysl, Cd2, Cd6, Cd82, Cox8a, Eif4a1, Eif6, Eno2, Fkbp4, Hspa1a, Hspa1b, Igfbp4, Mif, Myc, Pa2g4, Psmb4, Rara, Selplg, Ssr4, Tgfb1, Trp53, Usf2, Ywhah,
39	Cocaine Regulation of Histone Acetylation and Methylation	Renthal 2009 (7)	0		0.0418428	0.0790087	53.0148	23	4930504E06Rik, Adck1, Atp5g1, Cln3, E130108L08Rik, Fgd4, Galnt13, Gja7, Golga4, Klf8, Lmbr1, Myo7a, Nr1h3, Nsg1, Olfr323, Pde1a, Ppp1r14c, Ptprj, Rab11fip5, Rln1, Rras2, Sin3b, Tm7sf3,
39	MsigDB	IL6_SCAR_FIBRO_UP	0		0.0418428	0.0788911	53.0148	23	Adcy9, Agrn, Cdc25b, Centb2, Clec3b, Dnm1, Fcho1, Golga2, Irs1, Ltbp1, Maf, Mgrn1, Mme, Moxd1, Myo1d, Nt5e, Pbx3, Pkig, Plec1, Pnpla6, Ppl, Tnc, Tpx2,
39	Welch Blood 2004	WELCH_GATA1	0		0.0418428	0.0787739	53.0148	23	Ank1, Bach1, Epb4.9, Gstt2, Hba-a1, Hba-x, Hbb-b1, Hbb-b2, Hebp1, Hebp2, Hmbs, Klf1, Mafb, Maff, Mafg, Mafk, Nfe2, Ppox, Serpini1, Slc12a5, Tfrc, Trfr2, Uros,
39	MsigDB	IRS_KO_ADIP_UP	0		0.0418428	0.078657	53.0148	23	Adora2b, Bmp6, Bpgm, Cars, Cdkn2b, Ch25h, Col7a1, Crabp2, Ddx47, Dlk1, Efnb2, Fhl1, Gjb3, Glrb, Mapk12, Mgp, Mthfd2, Nnat, Prss23, Tcf7, Trib3, Uck2, Wisp1,
39	Progressively down-regulated through 18 hours following treatment of WS1 human skin fibroblasts with UVC at a high dose (50 J/m^2) (cluster d8)	UVC_HIGH_D8_DN	0		0.0418428	0.0785405	53.0148	23	Arhgef7, Cbx3, Cdyl, D0H4S114, Emp1, Fyn, Hmgcr, Irs1, Mapk14, Marcks, Nr2f2, Parp1, Ppp1r12a, Rev3l, Spred2, Sqle, Stk24, Stk38, Sumo2, Top2a, Tspan5, Twist1, Yy1,
39	Up-regulated 2 hours after VEGF treatment in human umbilical vein endothelial cells	VEGF_HUVEC_2HRS_UP	0		0.0418428	0.0784243	53.0148	23	Apoe, Bpi, Cars, Cdkn1a, Cyp1a1, Elavl4, Herpud1, Lad1, Ldlr, Nr4a1, Pdcd1, Ppap2b, Ppl, Ppy, Prkcd, Rapgef1, Rdbp, Serpinb2, Tktl1, Tnfrsf14, Upp1, Xpo7, Zcchc14,
39	50 neurologically relevant transcripts with highest genetic variance (Amount of variance accounted for by strain (heritability) has a median of 11% and is as high as 78% across all transcripts.)	CHESLER_BRAIN_HIGHEST_VARIANCE_GENES	0		0.0418428	0.0783085	53.0148	23	Alad, Aldh7a1, Asb3, Bcat2, Cap1, Col4a1, Cpsf2, Darc, Folh1, Gnb1, Kcnj9, Mef2c, Mtif2, Myoc, Pam, Phlda1, Prdx2, Pttg1, Rgs19, Rpp14, Sc5d, Scg5, Thumpd1,
39	MsigDB	XPB_TTD-CS_UP	0		0.0436229	0.0815194	55.2702	24	3222402P14Rik, Cand2, Cnn1, Col1a2, Dlc1, Dmn, Dok5, Enpp2, Gulp1, Has2, Hmgn3, Irf5, Lpxn, Map2k5, Pdgfrl, Ppap2b, Prkcz, Ptn, Ramp2, Ror1, Serpinb2, Ssbp2, Stambp, Vcan,
39	Genes regulated in mouse lymphocytes (TK 3.7.2C) at 4 hours by all six genotoxins tested (cisplatin, methyl methanesulfonate, mitomycin C, taxol, hydroxyurea and etoposide)	GENOTOXINS_ALL_4HRS_REG	0		0.0436229	0.0813994	55.2702	24	Alas1, Anln, Aurka, Bub1, Cdc20, Cdc25c, Cdt1, Commd7, Cul1, Ect2, Ifnar2, Itgb7, Mapre1, Mthfd2, Nek2, Prc1, Pttg1, Smg5, Syncrip, Tcf19, Tnnc1, Trafd1, Uck1, Zscan21,
39	MsigDB	JNK_UP	0		0.0436229	0.0812797	55.2702	24	Angptl2, Ccl5, Ccnd2, Cxcl10, Cyr61, Dpt, Efnb2, Hip1r, Il1rl1, Impact, Isgf3g, Jun, Lox, Man2a1, Map2k7, Plekho1, Runx1, Sgk, Shox2, Tgfbi, Tnc, Tnk2, Xrcc5, Zeb1,
39	Interferon-regulated genes upregulated by DAC treatment in T24 bladder carcinoma cells	DAC_IFN_BLADDER_UP	0		0.0436229	0.0811603	55.2702	24	C1s, C3, Ccl20, Ccl5, Cxcl1, Icam1, Ifit3, Il13ra2, Irf7, Mx1, Mx2, Oas1a, Oas1b, Oas1c, Oas1d, Oas1e, Oas1f, Oas1g, Oas1h, Oas2, Slpi, Stat1, Tnfaip3, Tnfsf10,
39	MsigDB	ROME_INSULIN_2F_DN	0		0.0436229	0.0810413	55.2702	24	2310045A20Rik, 8430408G22Rik, Alms1, BC031853, Bcl10, Cdc16, Cltb, Cntn2, Cpa1, Cryba4, Cyp4a12b, Cyp4a14, Fbxl6, Mll1, Msh5, Ng23, Pcdh17, Prkx, Serpina1a, Serpina1b, Serpina1d, Tgfb2, Tgm3, Tox,
39	Downregulated by all three of H2O2, HNE and t-BH in retinal pigment epithelium cells (Table 2)	OXSTRESS_RPETHREE_DN	0		0.0436229	0.0809227	55.2702	24	Adora1, Amph, Arhgdia, BC048355, Capns1, Cask, Ccna2, Cdh3, Comt, Dapk1, Gnas, Hmga1, Id1, Igfbp2, Itga5, Itgb6, Lcat, Mcm4, Nf2, Nfix, Nfkb1, Pik3r2, Pold1, Rbl2,
39	MsigDB	RETT_UP	0		0.0436229	0.0808044	55.2702	24	1190002H23Rik, A230083H22Rik, Akap12, Bid, Cald1, Car12, Dnase1l1, Dpp4, Fbln1, Hspb3, Il6, Ltbp1, Mmp10, Mmp3, Moxd1, Pla2g4a, Plcb1, Ptger3, Rps6kc1, Slc16a7, Spon2, Stat1, Svil, Tcf21,
39	MsigDB	HYPOPHYSECTOMY_RAT_UP	0		0.0436229	0.0806864	55.2702	24	2900024C23Rik, Atp5g2, Car3, Cd24a, Cnn3, Cox8a, Dnase1, Gdi1, Gltscr2, Gpt1, H2-Aa, Id3, Igfbp2, Pde4b, Ppara, Rpl32, Rpl5, Rps15, Rps18, Rps27a, Rps9, Ssb, Tubg1, Ucp1,
39	Genes differentially expressed in CD34 cells from patients with high-risk MDS compared with healthy controls	HOFMANN_MDS_CD34_HIGH_RISK	0		0.0436229	0.0805688	55.2702	24	Cd8b, Celsr2, Coil, Cxcl4, Dhh, Dyrk2, Elk1, Gpr12, Hlf, Ifnar1, Klf11, Mtmr11, Ogg1, Pik3cg, Ppbp, Prkaa1, Prkar2a, Ptch1, Ptprs, Stat2, Traf6, Upk3a, Zhx3, Zmym3,
39	MsigDB	TAKEDA_NUP8_HOXA9_3D_DN	0		0.0436229	0.0804515	55.2702	24	Alb, Alox5, Atp10d, Ccl7, Cd163, Cxcl5, Cyp7b1, Entpd1, Ets1, Gpr97, Hgf, Lif, Mafb, Mgl1, Mgl2, Ppap2a, Ppbp, Prg3, Rap1a, Rapgef5, S100a8, S100a9, Tex15, Tgfbi,
39	Genes on chromosome 1 with copy-number-driven expression in pancreatic adenocarcinoma.	AGUIRRE_PANCREAS_CHR1	0		0.0436229	0.0803346	55.2702	24	Ak2, Akp2, Aof2, Clic4, D4Wsu53e, E2f2, Fuca1, Gale, Gmeb1, Hmgcl, Lypla2, Mecr, Nudc, Phc2, Pigv, Rps6ka1, Srrm1, Stmn1, Taf12, Ttf2, Wdr3, Yars, Ythdf2, Zfp593,
39	Heroin incubation down	Kuntz 2009 (2)	0		0.0436229	0.080218	55.2702	24	Chrm1, Dpm1, Gabbr1, Gabrb2, Gabrb3, Gabrg1, Grin2b, Lynx1, Mapre1, Mapt, Nefl, Nlgn1, Nlgn3, Npy, Nras, Nrcam, Nrgn, Ntf3, Ntrk1, Ntrk2, Slc1a1, Slc6a7, Slc6a9, Syn2,
39	Highly expressed in prenatal mouse hippocampus (cluster 1)	HIPPOCAMPUS_DEVELOPMENT_PRENATAL	0		0.0436229	0.0801017	55.2702	24	Ccnb2, Ccnd2, Ccng2, Cdk4, Eef1a1, Gadd45g, H2afv, H2afx, Lsm4, Mtap7, Myt1, Neurog2, Nfyb, Pcna, Rpl13a, Rpl34, Rpo1-1, Rps18, Rps8, Sfpq, Sfrs6, Snrpb2, Ube2c, Wbp1,
39	Down-regulated at 24 hours following treatment of mouse lymphocytes (TK 3.7.2C) with a low dose of bleomycin	BLEO_MOUSE_LYMPH_LOW_24HRS_DN	0		0.0436229	0.0799858	55.2702	24	Anp32b, Arf6, Arid1a, Ddx21, Eef2, Ezh2, Fbxo6b, H3f3a, Idh3a, Loxl3, Mbtd1, Mrpl36, Myb, Nono, Oaz1, Parp2, Ppp1cc, Ptp4a2, Sar1a, Sfrs1, Slbp, Snrpd1, Tcp1, Vdac3,
39	Genes with at least five fold change in expression between Pre-BI and Large Pre-BII cells	HOFFMANN_BIVSBII_BI_TABLE2	1	Srf,	0.0439125	0.0804005	55.6371	180	Aars, Aatk, Abca1, Abr, Actn2, Actn4, Ank3, Anks3, Anln, Anp32a, Anp32b, Aph1a, Arl1, Atp5d, Aurka, Aurkb, Azin1, Baz2a, Bcl3, Birc3, Brca2, Bub1, Camp, Capg, Capn1, Casp3, Cbx1, Cbx5, Ccdc99, Ccna2, Ccnb1, Ccnb2, Ccne1, Cd151, Cd2, Cd55, Cdc20, Cdc25c, Cdc45l, Cdca3, Cdca5, Cdkn1a, Cdkn2c, Cdkn3, Cenpa, Chaf1b, Cit, Ckap5, Clcn2, Coil, Crip2, Daf2, Dbf4, Dbndd2, Ddx19a, Dnmt1, E2f8, Ect2, Edn2, …
39	MsigDB	ET743_SARCOMA_DN	1	Ppp2r1b,	0.0447936	0.0818954	56.7535	182	1700013N18Rik, 2010011I20Rik, 2510003E04Rik, 2900069M18Rik, 5630401D24Rik, 9030624J02Rik, Adsl, Aof2, Arfgef2, Arhgef2, Atg5, Aurka, Bag2, Bcl2l1, Birc2, Blzf1, Btg1, Bub1, C430003P19Rik, Ccna2, Ccnh, Cct4, Cdc23, Cdc25c, Cdc2a, Cdc42bpa, Cdc5l, Cdh11, Cdk5r1, Cdk7, Cflar, Clcn7, Crk, Crlf3, Csnk2a1, Ctgf, Cyhr1, Dck, Ddx21, Dis3, Dkc1, Dlg5, Dnaja2, E430002G05Rik, Egfr, Eif3s10, Eif4b, Elovl6, E…
39	MsigDB	UV-4NQO_FIBRO_UP	0		0.0453997	0.0828839	57.5214	25	Btg3, Cdc25a, Ifngr1, Igf1, Inpp1, Irf2, Itgal, Itgb1, Myd88, Nmt1, Pafah1b3, Pcna, Ppp2r2b, Prkab1, Prmt1, Rap2a, Rin2, Sema4d, Serpinb2, Slc35b1, Suox, Tfpi2, Tgfb3, Tle1, Twf1,
39	Genes highly expressed in moderately differentiated vs. well differentiated hepatocellular carcinoma	LIZUKA_G1_SM_G2	0		0.0453997	0.0827647	57.5214	25	4732418C07Rik, Aars, Actb, Atp2a2, Atxn2l, Cct6a, Dicer1, Dpm1, Eif4g1, Fdps, Gorasp2, Impa2, Ppib, Prpf40a, Psme4, Rpn1, Sfpq, Siah1a, Siah1b, Sp3, Tcea1, Tpd52l2, Tsc22d2, Ubqln2, Vezf1,
39	Strongly down-regulated at 8-48 hours during differentiation of 3T3-L1 fibroblasts into adipocytes with IDX (insulin, dexamethasone and isobutylxanthine), vs. fibroblasts treated with IDX + TSA to prevent differentiation (cluster 4)	IDX_TSA_DN_CLUSTER4	0		0.0453997	0.0826458	57.5214	25	Acadl, Ankrd57, Anxa6, Atp6v1c1, C230082I21Rik, Ccng2, Cpeb2, Dock9, Fdft1, Fdps, Flot1, Gyg, Lrrfip1, Mtm1, Nsdhl, Pkp2, Pygb, Rab3il1, Sc4mol, Sdpr, Sept10, Sqle, Tmem37, Vcl, Zfand6,
39	Regulated by UV-B light in normal human epidermal keratinocytes, cluster 6	UVB_NHEK3_C6	0		0.0453997	0.0825272	57.5214	25	Aco2, Acy1, Arl4a, Atf4, Calb2, Celsr2, Commd1, Cyb5, Dhcr24, Dut, Gadd45a, H1fx, Itgb5, Mmp9, Pold2, Ptgs1, Pygl, Rbp1, Sept2, Stk25, Tgfbi, Tnc, Tpbg, Tsc22d1, Xrcc6,
39	MsigDB	PRMT5_KD_DN	0		0.0453997	0.082409	57.5214	25	Canx, Ccrn4l, Cnr1, Cyr61, Dnahc2, Efnb3, Exosc7, Gata4, Gm128, Gzma, Il1a, Klf10, Krt17, Mettl3, Mllt11, Myt1l, Nupr1, Pdia6, Ppie, Pvalb, Sel1l, Serpine1, Tcf15, Tctex1, Vcam1,
39	Up-regulated in mouse short-term functional hematopoietic stem cells from both adult bone marrow and fetal liver (ST-HSC Shared)	HSC_STHSC_SHARED	0		0.0453997	0.0822911	57.5214	25	5133401N09Rik, Akap8, Apc, Bclaf1, Dntt, Emid1, Erbb2ip, Gabpb1, Gpr172b, Guf1, Hirip3, Impad1, Mid1, Mphosph9, Ncoa6, Pde1a, Pkp1, Prkca, Rdm1, Senp6, Slc5a12, Trappc3, Tspan1, Zc3hav1, Zranb1,
39	Highly expressed in neonatal mouse hippocampus (clusters 4 and 8)	HIPPOCAMPUS_DEVELOPMENT_NEONATAL	0		0.0453997	0.0821735	57.5214	25	Cct5, Cct7, Cct8, Cdh2, Chl1, Col4a1, Fasn, Fn1, Il31ra, L1cam, Lpl, Mmp14, Myef2, Ncam1, Nrp1, Sqle, St8sia2, Tbca, Tnc, Tubb2b, Tubb5, Tubb6, Ube2e3, Usp22, Vars,
39	Genes involved in the environmental stress response that were not regulated following treatment of fibroblasts from elderly donors with gamma radiation	GAMMA_ESR_OLD_UNREG	0		0.0453997	0.0820563	57.5214	25	1810022O10Rik, Ap3b2, Cept1, Cnksr1, Ctcf, Flot1, Fut4, Gabbr1, Glrx1, Gnpnat1, H2-Aa, Hgf, Itgb8, Kiaa0146, Lck, Ndrg1, Pdcd5, Rhob, Rhod, Sgcb, Sgpl1, Sox7, Taf1c, Trp53i11, Zfp36l1,
39	Up-regulated in mouse short-term functional hematopoietic stem cells from fetal liver (ST-HSC Shared)	HSC_STHSC_FETAL	0		0.0453997	0.0819394	57.5214	25	5133401N09Rik, Akap8, Apc, Bclaf1, Dntt, Emid1, Erbb2ip, Gabpb1, Gpr172b, Guf1, Hirip3, Impad1, Mid1, Mphosph9, Ncoa6, Pde1a, Pkp1, Prkca, Rdm1, Senp6, Slc5a12, Trappc3, Tspan1, Zc3hav1, Zranb1,
39	MsigDB	RORIE_ES_PNET_UP	0		0.0453997	0.0818228	57.5214	25	Anxa1, Ccno, Cd55, Ctgf, Cth, Dab2, Daf2, Dlx2, Dynlt3, Emp3, Gadd45b, Gpc4, H2-M1, H2-M11, H2-M9, Htra1, Mdfic, Myc, Nid1, Pawr, Phlda2, Pitx2, Pou4f1, Rbp1, Tcfap2a,
39	MsigDB	NAB_LUNG_UP	0		0.0453997	0.0817066	57.5214	25	2310021P13Rik, Atp5g3, BC021614, Cd82, Cetn2, Clu, Cox6a1, Fabp4, Furin, Gdi1, Gprc5a, Hadhb, Igf2, Nr4a1, Pcmt1, Polr2l, Prdx1, Prkcb1, Psap, Rab11a, Sat1, Sec61b, Serpinb2, Timp1, Uqcrq,
39	MsigDB	VERHAAK_AML_NPM1_MUT_VS_WT_UP	1	Bcl6,	0.0456813	0.0820968	57.8783	184	2310021P13Rik, 4631426J05Rik, 4921521F21Rik, 9430028L06Rik, A730036E13Rik, AI427122, Abcc4, Abhd2, Acsl1, Adcy2, Akr1c12, Akr1c13, Akr1c14, Akr1c18, Akr1c19, Akr1c20, Akr1c21, Akr1c6, Aqp9, Arhgap22, BC017612, Basp1, Bcl2a1a, Bcl2a1b, Bcl2a1c, Bcl2a1d, Bcl6, C1qb, C2, C3ar1, C5ar1, Camk1, Card9, Casp1, Cast, Cat, Ccl1, Ccl20, Ccl4, Ccl6, Ccl9, Ccr1, Ccr1l1, Cd14, Cd163, Cd300a, Cd300c, Cd300d, Cd…
39	MsigDB	ET743_SARCOMA_72HRS_DN	1	Ppp2r1b,	0.0456813	0.0819805	57.8783	184	1700013N18Rik, 2010107E04Rik, 2210018M11Rik, 2310005N01Rik, 2510003E04Rik, 5630401D24Rik, 5730410I19Rik, 5730453I16Rik, 9030624J02Rik, A530082C11Rik, Actl6a, Adsl, Arfgap1, Arfgef2, Arhgef2, Atg5, Atp2a2, B4galt5, Bag2, Bcl2l1, Birc2, Blzf1, Bub1, C430003P19Rik, Ccna2, Ccnh, Cct4, Cdc23, Cdc25c, Cdc27, Cdc2a, Cdc5l, Cdh11, Cdk7, Cep55, Cflar, Chst2, Clcn7, Coro1c, Cpt1a, Crk, Ctgf, Ctnnd1, Cyhr1,…
39	MsigDB	MAGRANGEAS_MULTIPLE_MYELOMA_IGL_VS_IGK_DN	0		0.0471734	0.0845384	59.7686	26	Bmp2, Bphl, Csnk2a2, Ctsb, Cul4a, Ddr1, Dsg1a, Dsg1b, Dsg1c, Edn3, Elavl4, Ext1, Fgr, Hsd17b2, Lamb3, Nfe2l3, Nr2c1, Plxnb3, Prkci, Recql5, Sh3gl2, Siah2, Smarca1, Tjp2, Ube3a, Ube4a,
39	MsigDB	MMS_HUMAN_LYMPH_HIGH_24HRS_UP	0		0.0471734	0.084419	59.7686	26	Acta2, Anxa4, Btg1, Btg2, Cd70, Cdkn1a, Ddb2, Fas, Fasn, Fdxr, Gdf15, Klk1, Klk1b16, Klk1b21, Klk1b24, Klk1b26, Klk1b27, Klk1b3, Klk1b4, Klk1b5, Laptm5, Lrp10, Plxnb2, Top2a, Trim34, Ube2c,
39	MsigDB	BCNU_GLIOMA_NOMGMT_48HRS_DN	0		0.0471734	0.0842999	59.7686	26	Actc1, Actn1, Adcyap1, Adra1b, Amh, Aqp8, Atp1a3, Atp5d, Ephx1, Fbn1, Fyn, Gtf2f1, Inppl1, Insig1, Irs1, Itga3, Krt17, Loxl1, Lrch4, Map4k2, Nrtn, Pfn1, Ppm1g, Tubg1, Upk3b, Ywhah,
39	Gene expression of pulmonary neutrophils from rhAPC- or placebo-treated volunteers	NICK_RHAPC_UP	0		0.0471734	0.0841812	59.7686	26	Ahcyl1, Alox5, Atp6v1a, Brd1, Casp9, Cdc42se1, Creld2, Dync1li1, Echdc2, Eif2s3y, Etnk1, Flot1, Fubp1, Icam1, Itpr2, Maff, Nfyc, ORF61, Prkab1, Rpl38, Rtf1, Ssfa2, Tlk1, Zfa, Zfp160, Zpbp,
39	MsigDB	TNFALPHA_TGZ_ADIP_DN	0		0.0471734	0.0840628	59.7686	26	Abcd2, Adipoq, Alad, Ap3s1, Aqp7, Cbx4, Cdkn2c, Cib2, Dhrs3, Fasn, Idh1, Idh3g, Mut, Nrip1, Pcx, Pfkfb1, Pla2g6, Pparg, Retn, Rgs2, Rnf11, Selenbp1, Selenbp2, Slc2a4, Tpp2, Tst,
39	MsigDB	YU_CMYC_UP	0		0.0471734	0.0839447	59.7686	26	2010011I20Rik, Aspm, Aurka, Birc5, Brca2, Bub1, Ccnb2, Cdkn3, Cks1b, Clic4, Csda, Dtl, E2f8, Ect2, Fdps, Gmnn, Idi1, Kif20a, Nup54, Pcna, Plk1, Racgap1, Rrm1, Top2a, Tspan4, Uchl5,
39	MsigDB	VANTVEER_BREAST_OUTCOME_GOOD_VS_POOR_DN	0		0.0471734	0.083827	59.7686	26	1810022C23Rik, 5330417C22Rik, Acads, Bbc3, Btg2, Cirbp, Fbp1, Fgf18, Fut8, Gcn1l1, Gstm5, Kif3b, Krt18, Matn3, Peci, Pex12, Pib5pa, Qdpr, Rab27b, Rai2, Rbp3, Rps4x, Sec14l2, Slfn1, Tgfb3, Wisp1,
39	MsigDB	POMEROY_MD_TREATMENT_GOOD_VS_POOR_UP	0		0.0471734	0.0837096	59.7686	26	Aes, Aip, Amt, Ap3b2, Apod, Col6a2, Crmp1, Dvl3, Ech1, Etv4, Gps2, Gtf3c1, Irf3, Mll1, Nbl1, Ndn, Nup62, Plod1, Rasl10a, Reep5, Reg1, Reg2, Slco2a1, Tctex1, Usp4, Zfp167,
39	MsigDB	ADIP_VS_FIBRO_DN	0		0.0471734	0.0835925	59.7686	26	Anxa2, Anxa3, Anxa5, Bax, Cct2, Cct5, Cd44, Cd9, Cdk4, Ddb1, Ecm1, Fgf7, Fn1, Gas6, Gas7, Il11ra2, Il4ra, Itgb1, Pdcd2, Pkm2, Thbd, Thbs1, Thbs2, Tnfaip2, Tubb5, Vcan,
39	MsigDB	BCRABL_HL60_CDNA_DN	0		0.0489438	0.0866086	62.0118	27	BC005764, Cd44, Cdc25c, Cdh11, Cdh8, Creb5, Fgfr1, Fgfr3, Il2rg, Itgb2, Map3k8, Mark3, Mmp8, Mmp9, Mylk, Nqo1, Nrgn, P2rx5, Pde1b, Pkd1, Plcg2, Prg2, Prkcd, Rps6ka2, Tfdp1, Tnf, Trim34,
39	MsigDB	NGUYEN_KERATO_UP	0		0.0489438	0.0864878	62.0118	27	Abcc8, Anxa6, Arl6ip5, Canx, Cdca3, Cntn1, Col18a1, F2r, Flot1, Hdac1, Hmgcr, Itgav, Lamb2, Nqo1, Pcf11, Phb2, Pthlh, Rbp1, S100a13, Sfpq, Slc12a3, Slc4a3, Stat5a, Tagln, Tcap, Tloc1, Vat1,
39	rat LC dn withdrawal	McClung, 2006 (6)	0		0.0489438	0.0863674	62.0118	27	A730031E08Rik, Aph1a, Atp1a3, Bclaf1, Car2, Cat, Cyp51, Ednrb, Fabp7, Fdps, Gtf2ird1, Marcks, Mog, Phr1, Pja2, Prim1, Rbm9, Rpl6, Scd1, Scd2, Scd3, Scd4, Serinc5, Sfxn4, Slc6a6, Stk38, Trim32,
39	MsigDB	UV-4NQO_FIBRO_DN	0		0.0489438	0.0862473	62.0118	27	Adam11, Arnt2, Bap1, C3ar1, Dnahc2, Dusp5, Efnb3, Gga3, Hnmt, Hnrpd, Il1r1, Kcnk1, Kifc5a, Lrp1, Mta1, Pcdh1, Pcyt2, Pofut1, Ppp2cb, Ptprk, Ptprn2, Rbm3, Rbm5, Slc9a6, Tal1, Tcea2, Topbp1,
39	Expression of selected genes involved in DNA repair and cell-cycle control in hTERT-transduced T cells	ROTH_HTERT_DIFF	0		0.0489438	0.0861275	62.0118	27	Abl1, Apaf1, Atm, Bax, Bcl2l1, Brca1, Cdkn1a, Chek1, Cideb, Fancg, Gadd45a, Gtse1, Hus1b, Mlh1, Myc, Myd116, Nbn, Pcbp4, Pcna, Rad1, Rad17, Rad21, Rad9, Rb1, Rbbp8, Sesn1, Smc1a,
39	Genes involved in the environmental stress response that were not regulated following treatment of Werner syndrome fibroblasts with gamma radiation	GAMMA_ESR_WS_UNREG	0		0.0489438	0.086008	62.0118	27	1810022O10Rik, Arpc1b, Atp5k, Bnip3l, Cept1, Ctcf, Efnb1, Flot1, Gabbr1, Glrx1, Gnpnat1, H2-Aa, Itgb8, Kiaa0146, Lck, Mark3, Ndrg1, Pdcd5, Sgcb, Sod1, Sox7, Sox9, Syk, Taf1c, Tbca, Trp53i11, Zfp36l1,
39	The 30 most differentially expressed genes in a comparison of MM1 and MM4 subgroups	ZHAN_MULTIPLE_MYELOMA_SUBCLASSES_DIFF	0		0.0489438	0.0858889	62.0118	27	Aco2, Cct4, Cdc6, Csnk2b, Dffa, Eif2b1, Eif2s1, Ewsr1, Ezh2, Fkbp1a, Fnta, Ggt1, Maz, Msh2, Mtif2, Pold2, Prim1, Prkdc, Psmd14, Ranbp1, Snrpc, Sumo1, Tmem131, Tyms, Ube2v2, Ugp2, Xrcc6,
39	MsigDB	POD1_KO_MOST_UP	0		0.0489438	0.0857701	62.0118	27	Cadm1, Ccnd2, Cdh6, Cdkn1b, Cfh, Col3a1, Col6a1, Col6a2, Col8a2, Cyp7b1, Dcn, Epha4, Fap, Hmmr, Homer2, Igfbp2, Lbp, Lhfpl2, Lum, Ncam1, Penk1, Phgdh, Ptn, Rbp1, Serpinf1, Sox11, Vcan,
39	List of differentially expressed genes between RhloLin2/loSca-11c-kit1 and RhhiLin2/loSca-11c-kit1 HSCs	PARK_MSCS_DIFF	0		0.0489438	0.0856516	62.0118	27	Arhgdib, Capns1, Cct7, Cnn2, D230046B21Rik, Dcun1d1, EG245440, Ezh2, Gimap6, Gsta1, Gsta2, H2afy, Hat1, Hoxa9, Nedd4, Nfix, Pabpc1, Prg2, Prkar1a, Ptpn12, Pwp1, Rbm3, Rpl6, Sft2d1, Slc25a5, Tes3-ps, Tmem60,
39	Genes known to modulate ROS or whose expression changes in response to ROS	HOUSTIS_ROS	0		0.0489438	0.0855335	62.0118	27	Cat, Cp, Cyp1b1, Fth1, Gclm, Glrx1, Glrx2, Gpx1, Gpx2, Gpx3, Gpx5, Hmox1, Hmox2, Hp, Prdx1, Prdx2, Prdx3, Prdx4, Prdx6, Prdx6-rs1, Sdc4, Sod1, Sod2, Txn2, Txnip, Txnrd1, Xdh,
39	Upregulated by curcumin at 2 hrs in SW260 colon carcinoma cells	HDACI_COLON_CUR2HRS_UP	0		0.0489438	0.0854157	62.0118	27	Actg2, Aldoa, Aldoart1, Aldoart2, Anxa2, Atp8a1, B230208H17Rik, Btf3, Dtymk, Hspa1a, Hspa1b, Hspca, Kcns2, Krt7, Mrpl23, Myc, Pcbp2, Phlda1, Ppapdc1a, Rfx3, Rpl18, Rps3, Sdc4, Serpine1, Tm4sf1, Tnpo3, Ywhaz,
39	Progressively down-regulated through 18 hours following treatment of WS1 human skin fibroblasts with UVC at a high dose (50 J/m^2) (cluster d6)	UVC_HIGH_D6_DN	0		0.0489438	0.0852982	62.0118	27	2500003M10Rik, Ahdc1, Arl4c, Bcar3, Cdk7, Cstf3, Cxcl12, Eps8, Fzd2, Hmgb2l1, Ifngr2, Igf2bp3, Mrg1, Nck1, Nfil3, Nfyb, Pafah1b1, Pdgfra, Ptk2, Pum2, Rab14, Smad3, Strn3, Tle4, Trib2, Ugcg, Zfp146,
39	MsigDB	GH_GHRHR_KO_6HRS_DN	0		0.050711	0.0882567	64.2509	28	0610040J01Rik, Apbb2, Cadm3, Caskin2, Ccpg1, Cdc7, Dhx35, Dus1l, Ephb6, Garnl1, Map2k1, Mapk14, Mkrn3, Nek4, Noc3l, Ola1, Phlpp, Plagl2, Pld1, Polr3f, Pvrl3, Scin, Scyl3, Slc27a2, Syncrip, Tmed9, Usp10, Wdr19,
39	Fifty genes most strongly expressed in human platlets from three healthy donors	PLATELET_EXPRESSED	0		0.050711	0.0881356	64.2509	28	Actb, B2m, Ccl5, Cfl1, Clu, Cxcl4, Dynll1, Flna, Gnas, Gpx1, H2-M1, H2-M11, H2-M9, Hbb-b1, Hbb-b2, Hist2h2aa1, Itga2b, Itm2b, Mlh3, Ncoa4, Oaz1, Pgrmc1, Ppbp, Rgs10, Slc7a8, Sparc, Tln1, Top3b,
39	MsigDB	CALRES_MOUSE_UP	0		0.050711	0.0880149	64.2509	28	1700023I07Rik, Actb, Actc1, Adfp, Adipoq, Aldoc, Cltb, Ctnna1, Ddit3, Fasn, Fbp2, Fzd6, Gip, Glul, Guca1a, Mybph, Myl3, Pex5, Ppard, Pparg, Ppp1r2, Prkcsh, Psmc3, Psme1, Slc1a5, Ssr4, Thbd, Tkt,
39	Down-regulated at 24 hours following treatment of mouse lymphocytes (TK 3.7.2C) with a high dose of bleomycin	BLEO_MOUSE_LYMPH_HIGH_24HRS_DN	0		0.050711	0.0878945	64.2509	28	Anp32b, Atf4, Bcap29, C1qbp, Dhx15, Ebna1bp2, Eprs, Fbl, Fkbp1a, H3f3a, Idh3a, Ifrd1, Lmnb1, Nolc1, Polr2c, Ppm1g, Ppp2cb, Prmt1, Psmd1, Rab14, Ranbp1, Rdx, Sec61a1, Sfpq, Sfrs1, Snrpb2, Tcp1, Uck2,
39	MsigDB	OLDONLY_FIBRO_UP	0		0.050711	0.0877744	64.2509	28	Add3, Aldh1a1, Aldh1a7, Arhgap11a, Arl3, Arpc5, Calb1, Cdk7, Cth, Cugbp1, Dhx8, Ets2, Gtpbp1, Hnrpu, Inppl1, Mafg, Myb, Nlk, Osbpl9, Pcmt1, Phox2a, Pim1, Pknox1, Rab31, Rnf103, St13, Vim, Yes1,
39	Genes expressed specifically in mouse testis tissue	MOUSE_TISSUE_TESTIS	0		0.050711	0.0876547	64.2509	28	Acrv1, Akap4, Arsa, Ccdc101, Ccdc96, Coil, Cox6b2, Crisp2, Csnk1d, D14Ertd500e, Dazl, Dnahc8, Gmfb, H1fx, Kif9, Mrpl54, Nasp, Odf2, Pdha2, Pla2g6, Ppm1b, Stat4, Sycp1, Tcea2, Tekt2, Theg, Zfp574, Zpbp,
39	Up-regulated in mouse liver tissue from mice in which NADPH-cytochrome P450 reductase (CPR) was specifically deleted in the liver by cre-lox recombination, versus mice with low expression of CPR	CPR_NULL-LOW_LIVER_UP	0		0.050711	0.0875352	64.2509	28	2210023G05Rik, Acot2, Acot5, Actg1, Anxa5, Asns, BC015286, Ces2, Ces5, Ces6, Cte1, Cyp2b10, Cyp2b13, Cyp2b19, Cyp2b23, Cyp2b9, Cyp2c55, Cyp7a1, Entpd5, Fgl1, Gadd45b, Hmox1, Lgals1, Retsat, Slco1a1, Slco1a4, Slco1a5, Vnn1,
39	MsigDB	UV_UNIQUE_FIBRO_DN	0		0.050711	0.0874161	64.2509	28	Adam12, Adamts3, Aldh8a1, Dbt, Dlx4, Elf4, Galc, Gm2a, Inpp5a, Kif14, Lcp2, Lig4, Mgat2, Nfyb, Nrcam, Pdcd10, Phlda1, Ptprcap, Qpct, Sec23a, Sirt5, Skap1, Slc6a12, Tfdp2, Thoc1, Ubr2, Vasp, Wwox,
39	MsigDB	AGED_MOUSE_MUSCLE_UP	0		0.050711	0.0872974	64.2509	28	Actr1b, Aldh1a1, Aldh1a7, Ap3s2, Arf5, Arhgdib, Atf3, Ckmt2, Dctn1, Etv4, Gadd45a, Gdf9, Hint1, Htra1, Mecp2, Mfap5, Plagl1, Pou3f2, Rab1, Rab21, Smarcc2, Sox17, Stard7, Tcfap2b, Tgfb1i1, Tgif1, Tspan8, U2af2,
39	Receptors expressed during myeloid differentiation process	LIAN_MYELOID_DIFF_RECEPTORS	0		0.050711	0.0871789	64.2509	28	Ccr1, Ccr1l1, Ccrl2, Cr2, Crhr1, Cxcr4, Drd2, Ebi3, Fcer1g, Fcgr4, Fpr1, Grina, Htr5a, Ifngr1, Ifngr2, Il1r2, Il2rg, Ldlr, M6pr, Nr4a1, P2rx1, Plaur, Rarg, Scarb1, Sell, Tnfrsf1a, Tomm70a, Tspo,
39	MsigDB	ROS_MOUSE_AORTA_UP	0		0.050711	0.0870608	64.2509	28	2310039D24Rik, AU018778, Akt2, Aqp7, Atp5g3, Ces1, Ces3, Cib2, Cox17, Cyp4b1, EG244595, Es1, Es22, Fabp3, Hspd1, Iars2, Mrpl4, Ndufb6, Ndufs3, Pex6, Pnpla2, Ppara, Sdhb, Slc25a5, Them2, Ube2m, Uqcrq, Vegfb,
39	MsigDB	DORSAM_HOXA9_UP	0		0.050711	0.086943	64.2509	28	Add3, Aldh1a1, Aldh1a7, Arhgap11a, Arl3, Arpc5, Calb1, Cdk7, Cth, Cugbp1, Dhx8, Ets2, Gtpbp1, Hnrpu, Inppl1, Mafg, Myb, Nlk, Osbpl9, Pcmt1, Phox2a, Pim1, Pknox1, Rab31, Rnf103, St13, Vim, Yes1,
39	Cancer related genes involved in DNA methylation and modification	BRENTANI_DNA_METHYLATION_AND_MODIFICATION	0		0.050711	0.0868255	64.2509	28	Adk, Dnmt1, Hmga1, Hmga2, Lig1, Lig3, Mbd2, Mbd4, Mcm4, Mll1, Nme6, Oas1a, Oas1b, Oas1c, Oas1d, Oas1e, Oas1f, Oas1g, Oas1h, Polb, Rfc3, Rfc4, S100a11, Tep1, Terf1, Terf2ip, Tert, Tk2,
39	Genes upregulated by doxycycline in K562-derived Gab2WT-6 and Gab2WT-7 cells	DORSEY_DOXYCYCLINE_UP	0		0.050711	0.0867083	64.2509	28	Acvr1, Akap12, Arhgap25, Atp1b1, Ccrl2, Cd44, Cd69, Col1a1, Cryab, Dusp5, Gng11, Grik1, Gsn, Gyk, Hsd17b1, Il13ra2, Itga2b, Itgb3, Mt4, Phlda2, Ren1, Serpine1, Smad7, Sparc, Stc1, Tfpi2, Thbs1, Tnfrsf9,
39	Genes associated with clinical prognosis in pediatric acute myeloid leukemia.	YAGI_AML_PROGNOSIS	0		0.050711	0.0865915	64.2509	28	Aplp2, Atp6v0b, Bst1, Cd14, Cd68, Cdk6, Ece2, Ensa, Gabarap, Grik5, Homer3, Lbr, Luzp1, Nfkbia, Nme2, Npc2, Ogt, Pgd, Polr2h, Ptp4a2, Rab32, Tial1, Tkt, Tspo, Vat1, Vdac1, Xpo1, Zyx,
39	MsigDB	RORIE_ES_PNET_DN	0		0.0524751	0.089483	66.4859	29	Apc2, Cd24a, Chga, Chgb, Crmp1, D0H4S114, Dbh, Dcx, Ddc, Dlk1, Elavl3, Enpp2, Fev, Gap43, Gata2, Gata3, Gm128, Ina, Isl1, Mllt11, Mycn, Mycs, Prph, Renbp, Rgs5, Scg2, Sfrp1, Tmod1, Trib2,
39	Expression profile of Mll wild-type cells Top 40 list includes Genbank accession codes (GAC#), gene names (target gene), and log2 factors of differential gene expression	SCHRAETS_MLL_UP	0		0.0524751	0.0893628	66.4859	29	Acadm, Agt, Arhgdib, Cap1, Cd53, Cd93, Cdkn1b, Col6a1, Col6a2, Ctsh, Dffb, Enpp2, Foxc2, Gas1, Gata6, Hoxc8, Hspb8, Il1rn, Limk1, Mgll, Mgp, Mvk, Pitx2, Rspo2, Tgfbi, Thbd, Thbs2, Tpsab1, Tpsb2,
39	MsigDB	ZMPSTE24_KO_UP	0		0.0524751	0.0892428	66.4859	29	Adarb1, Atf3, Atf4, Baiap2, Bcl2l1, Btg3, Cd14, Cdkn1a, Cirbp, Cpeb1, Crcp, Csnk1d, Cutl2, Cyp26a1, Cyp2c55, Ddit4, Erf, Gadd45b, Gadd45g, Klf3, Lepr, Mknk2, Pi4k2a, Rgs16, Sesn1, Slc20a1, Srr, Tiprl, Txnip,
39	MsigDB	WONG_IFNA_HCC_RESISTANT_VS_SENSITIVE_DN	0		0.0524751	0.0891232	66.4859	29	Atp6v0b, C030016K15Rik, Dusp3, Emr1, Foxf1a, Grin2a, Hmgb1l, Hnrpf, Idua, Lztr1, Mgmt, Mkln1, Mrps35, Msh2, Nol5a, Pak7, Pdk2, Plaur, Por, Prkacb, Pscd4, Psmd8, Pwp1, Rnf19, Sae2, Sbf1, Ttr, Zfp185, Zfp637,
39	MsigDB	WANG_MLL_CBP_VS_GMP_UP	0		0.0524751	0.0890039	66.4859	29	Adam15, Adcy3, Atp6v1e1, Cd14, Cpd, F10, Glg1, Gpc1, Gtpbp2, Hoxa9, Il12a, Itsn2, Kif1b, Laptm4b, Laptm5, Mrpl11, Ncam1, Nr2c2, Ogfrl1, Pglyrp1, Pias4, Rapgef3, Rgs10, Slc38a3, Stac, Stk10, Vcam1, Vil2, Ywhaz,
39	MsigDB	NF90_UP	0		0.0524751	0.0888849	66.4859	29	Apoe, BE649362, Bdkrb2, Blzf1, Ctso, Emp1, Fap, H2-M1, H2-M11, H2-M9, Ifit3, Mx1, Mx2, Nt5e, Oas1a, Oas1b, Oas1c, Oas1d, Oas1e, Oas1f, Oas1g, Oas1h, Pnpla6, Pros1, Stat1, Tbx5, Trim34, Tspan8, Tubb5,
39	Genes differentially expressed in blood mononuclear cells of clinically stable sickle-cell patients.	JISON_SICKLE_CELL	0		0.0524751	0.0887662	66.4859	29	Adm, Atm, Atox1, Axl, Blvra, Blvrb, Bnip3l, C230093N12Rik, Casp7, Cdkn1a, Cradd, Dgka, Gadd45b, Gpx1, Gsto1, Hmox1, Il15, Itga2b, Itgb3, Itpr3, Jak1, Jak2, Mapk8ip1, Pde3b, Prdx4, Selp, Stat1, Txn1, Txnrd1,
39	MsigDB	JNK_DN	0		0.0524751	0.0886479	66.4859	29	Abca1, Cd14, Cd9, Col6a1, Col6a2, Cp, Cyp2f2, Enpp2, Ero1l, Fas, Gdf10, Ghr, Has2, Hsd11b1, Isyna1, Josd3, Lbp, Map4k3, Ogn, Pawr, Pfkp, Pltp, Rbp1, Rgs2, Sema3c, Slc29a1, Socs3, Spib, Wnt6,
39	MsigDB	TPA_RESIST_EARLY_UP	0		0.0524751	0.0885298	66.4859	29	Add2, Akap1, Akap7, Aldoa, Aldoart1, Aldoart2, Alox5ap, Ccl7, Chl1, Clcn6, Csf1r, D1Pas1, Ddc, Ddx3x, Eln, Fap, Gak, Gata6, Gc, Gstm7, Gtpbp6, Hdh, Htr2a, Mapk1, Mre11a, Ndufs4, Ssr4, Thoc1, Tjp1,
39	MsigDB	CAMPTOTHECIN_PROBCELL_DN	0		0.0524751	0.0884121	66.4859	29	1200013B08Rik, 2310004I24Rik, Ak3l1, Aldoa, Aldoart1, Aldoart2, Anxa4, Aph1a, Bad, Bnip3l, Cdc2a, Ctage5, Edaradd, Eno1, Fkbp3, Mbc2, Myb, Ostf1, Pdk3, Plac8, Psat1, Rcn1, Rsu1, Slc25a1, Slc25a5, Ssb, Tax1bp1, Ttc35, Tubb5,
39	Deficient induction by H2O2 in CSB-null fibroblasts, compared to CSB-rescued (Table 2, cluster 2)	H2O2_CSBDIFF_C2	0		0.0524751	0.0882947	66.4859	29	Aldh18a1, Bdh1, Clcn4-2, Cox6a1, Cryab, Cstf2, Cyp51, Ddb1, Fus, Gas2l1, Gnb2l1, Itm2b, Mapk1, Mmp16, Nap1l1, Nek3, Oaz2, Pdzd2, Pfn1, Plxna1, Psmb6, Rbm10, Rps5, Sh2b1, Siah2, Tcfe2a, Trim58, Ung, Zfp36l2,
39	MsigDB	CITED1_KO_HET_DN	0		0.0524751	0.0881776	66.4859	29	Abcb7, Amacr, Ar, Asph, Atp1a2, Btbd1, Cap1, Cdh11, Cited1, Clca5, Cryab, Epb4.1l2, Galc, Hgf, Hif1a, Ier5, Indo, Lin7c, Mpp5, Nr1d2, Obfc2a, Pdgfd, Rad51ap1, Rnf14, Sc5d, Slc25a24, Syt13, Thbs1, Uap1,
39	JAK2-dependent genes with a 7-fold change in both experiments 1 and 2	WALLACE_JAK2_DIFF	0		0.0524751	0.0880608	66.4859	29	0610007P14Rik, 2210023G05Rik, Atp5b, BC015286, Bin1, Cdc25b, Ces2, Ces5, Ces6, Csf3, D0HXS9928E, Dgcr6, Eef1a1, Ephb6, Gnb2l1, H1fx, Mgst3, Mrpl12, Obsl1, Pak1, Pole, Polr2j, Ppih, Prpf6, Sqstm1, Tceb3, Tfdp1, Tmem109, Tmpo,
39	50 top ranked SAM-defined over-expressed genes in each subgroup_LB	ZHAN_MM_CD138_LB_VS_REST	0		0.0524751	0.0879443	66.4859	29	9030607L17Rik, 9530008L14Rik, AI427122, Arid5b, Arnt2, Bik, Boc, Cacnb3, Cgref1, Col9a2, Copz2, Cttn, Cybrd1, Flnb, Hes5, Kcnj11, Map4k3, Mast4, Mbd2, Nthl1, P2rx5, Pcgf5, Phactr3, Plekha7, Plxna1, Ppp1r14a, Rasgrp1, Samd3, Slc39a6,
39	Down-regulated in an MGMT+ glioma cell line (T98G) at 24 hours following treatment with BCNU	BCNU_GLIOMA_MGMT_24HRS_DN	0		0.0524751	0.0878281	66.4859	29	Actn1, Adra1b, Arpc2, Artn, Col9a1, Dhx16, Gabra2, Golga2, Gpr37, Gtf2f1, Hadh, Hagh, Icam5, Ikbkg, Msr1, Nrtn, Pfn1, Rad51, Rgr, Rit2, Slc30a3, Sorbs2, Speg, Sprr2k, Stxbp2, Tle3, Tnfrsf11b, Traf1, Tspan4,
39	Upregulated by hypoxia in normal, RPTEC renal cells (Fig. 3)	HYPOXIA_NORMAL_UP	1	Dusp1,	0.0525441	0.0878278	66.5734	199	2010107E04Rik, 3230401D17Rik, 9130230N09Rik, 9530096D07Rik, AI597479, AW125753, Abca4, Actc1, Adam10, Adar, Add3, Adfp, Agpat2, Akap12, Akp2, Aldoc, Anapc10, Angptl4, Ankrd17, Anxa4, Ap3m2, Arhgef2, Arih2, Arl1, Atf7ip, Atp1b3, Blvrb, Bnip3l, Bsg, C1ql3, Canx, Capg, Car12, Cav1, Cc2d1a, Ccnjl, Cd9, Cdc34, Cdc42, Cfd, Chpt1, Cited2, Ckb, Cldn3, Cnnm4, Coro1a, Cpd, Ctso, D8Ertd738e, Ddx19b, Ddx41, …
39	Genes most consistently regulated in mouse lymphocytes (TK 3.7.2C) at 24 hours by all six genotoxins tested (cisplatin, methyl methanesulfonate, mitomycin C, taxol, hydroxyurea and etoposide)	GENOTOXINS_ALL_24HRS_REG	0		0.0542359	0.0905361	68.7169	30	Atf4, BC056474, Bag3, Banf1, Casp1, Ddr1, Dnaja1, Eef2, Eif1b, Eif4ebp1, Gzmb, Herpud1, Hmgb3, Iars, Imp3, Lsm8, Mthfd2, Ptp4a1, Rpl10a, Serpinb9, Serpinb9b, Serpinb9c, Serpinb9d, Serpinb9e, Serpinb9g, Slc1a4, Slc7a5, Tmod3, Tubb2a, Ubap2l,
39	MsigDB	WERNERONLY_FIBRO_UP	0		0.0542359	0.090417	68.7169	30	Actn4, Aldh9a1, Apba3, Ccna2, Ccnc, Ccnh, Copb2, Crebbp, Crhbp, Csnk1a1, Dlg1, Dnaja1, Gadd45a, Hexb, Il10rb, Lox, Morf4l1, Ndufb6, Nnmt, Nrp2, Pp11r, Ptger4, Rab6, Sema7a, Serpinb6a, Serpinb6b, Serpinb6c, Shfm1, Tcf4, Tpm1,
39	Genes associated with cellular adhesion that are differentially expressed in endothelial cells of pig aortas from regions of disturbed flow (inner aortic arch) versus regions of undisturbed laminar flow (descending thoracic aorta).	PASSERINI_EM	0		0.0542359	0.0902981	68.7169	30	Car5a, Col10a1, Col12a1, Col15a1, Col16a1, Col17a1, Col5a1, Col6a1, Col7a1, Col9a3, Ctgf, Dcn, Dgcr6, Dtx2, Efemp1, Fbln5, Fmod, Fn1, Ilk, Itga6, Ltbp2, Lum, Mmp3, P4ha2, P4hb, Plod2, Ppfia1, Spp1, Tfpi2, Timp1,
39	MsigDB	MA_ATRA_EMP_UP	0		0.0542359	0.0901796	68.7169	30	Ada, BC005764, Bnip3l, Calr, Cct5, Cdkn1a, Dad1, Dhps, Eef1a1, Elavl3, Emp3, Fgfr4, Gnas, Gzmb, Igj, Impdh2, Itgb7, Klf9, Lats1, Mdm2, Mtf2, Myo1c, Ncl, Prg2, Ptpn11, Ran, Rb1, Rgl2, Tial1, Vasp,
39	MsigDB	GAMMA-UV_FIBRO_DN	0		0.0542359	0.0900615	68.7169	30	Acox1, Adsl, Ahcy, Atp6v0a1, BC004022, Ctdspl, Cxcr4, Dis3, Eml4, Entpd1, Ercc5, Gclc, Igfbp1, Mast2, Mef2c, Msx2, Phf3, Plcl1, Polr2a, Ppp3ca, Prlr, Pth, Rbbp6, Rps6ka3, Rps6kb1, Siah1a, Siah1b, Slc1a3, Slc6a1, Vcam1,
39	Genes upregulated in multiple myeloma cells exposed to the pro-proliferative cytokine IL-6 versus those that were IL-6-starved.	CROONQUIST_IL6_STARVE_UP	0		0.0542359	0.0899436	68.7169	30	4933413G19Rik, Bub1, Bub1b, Ccnb1, Ccnb2, Cdc20, Cdc45l, Cdc6, Cdkn3, Cenpa, Chek1, Csnk1g1, Dhfr, Gins1, Kif11, Kif2c, Kifc5a, Lig1, Mad2l1, Mybl2, Plk4, Pold1, Pttg1, Rrm2, Spp1, Tk1, Top2a, Ube2c, Wee1, Zwint,
39	MsigDB	TAVOR_CEBP_DN	0		0.0542359	0.089826	68.7169	30	A2m, Akr1b3, Cradd, Foxo1, Fxr2, Gal, Gata2, Gja1, Gp9, H1fx, H2-M1, H2-M11, H2-M9, Icam2, Itgb5, Klrk1, Lyl1, Mmrn1, Myc, Oas2, Pfn2, Plod2, Rin1, Serpinb1b, Serpinb1c, Sult1a1, Tbxas1, Thbd, Tnfsf10, Zbtb48,
39	Down-regulated in fibroblasts following infection with human cytomegalovirus (at least 3-fold, with Affymetrix change call, in at least two consectutive timepoints), with maximum change at 1 hour	CMV_HCMV_TIMECOURSE_1HR_DN	0		0.0542359	0.0897087	68.7169	30	Abca4, Aggf1, Akt3, BE649362, Bbs4, Cdc40, Cdh13, Dusp4, Emg1, Galk2, Gja1, Gpsm3, Gria3, Grm5, Inpp5b, Itsn2, Kifc5a, Ncaph, Odf2, Pias3, Pik3r4, Six1, Slc12a1, Socs1, Taf13, Thoc1, Thpo, Tnfrsf1b, Uty, Zfp13,
39	Downregulated by butyrate at 30 min in SW260 colon carcinoma cells	HDACI_COLON_BUT30MIN_DN	0		0.0542359	0.0895918	68.7169	30	0910001A06Rik, 2700007P21Rik, 2810417H13Rik, Cald1, Creb3l1, Ctnna1, D18Ertd653e, Dlg1, Eif4e, Fndc3b, Golgb1, Gtpbp4, Itga5, Itga6, Lamp2, Larp4, Mbnl2, Mga, Mrps31, Narg2, Ofd1, Prkar1a, Prox1, Psen1, Rbbp6, Rgl1, Riok1, Sclt1, Ttc3, Zranb2,
39	MsigDB	P21_ANY_DN	0		0.0542359	0.0894751	68.7169	30	2810417H13Rik, Actb, Arl6ip1, Atg7, Cdc20, Cdc6, Cdkn3, Cenpf, Chaf1b, Cks1b, Crop, Cryab, Cyr61, Dtl, F9, G3bp1, Kif20a, Mybl2, Pbk, Pcna, Plk1, Plk2, Ptprc, Rfc3, Rpa3, Scye1, Smc4, Spag5, Trip13, Zfp629,
39	Genes on chromosome 6 with copy-number-driven expression in pancreatic adenocarcinoma.	AGUIRRE_PANCREAS_CHR6	0		0.0542359	0.0893588	68.7169	30	1600012H06Rik, Ahi1, Amd1, Asf1a, Atg5, Ccdc28a, Cd164, Cdc2l6, Cdc40, Grm1, Hbs1l, Hdac2, Hebp2, Heca, Il20ra, Map3k5, Mical1, Pdss2, Phf10, Ppp2r5d, Qrsl1, Rev3l, Sec63, Smpd2, Snx3, Tnxb, Tspyl1, Wasf1, Zbtb24, Zfp259,
39	MsigDB	PARP_KO_UP	0		0.0542359	0.0892427	68.7169	30	5730409G15Rik, Ak1, Anxa3, App, B2m, Cav1, Ccnd2, Ccng1, Cd81, Cdkn1a, Col4a5, Cttn, Dcn, Eef2, Eln, Fgf7, Fst, Id1, Igfbp4, Igfbp6, Mdm2, Mfap5, Mgp, Nov, Pcna, Prrx2, Rangap1, S100a6, Timp3, Tinagl,
39	MsigDB	SHIPP_DLBCL_CURED_DN	0		0.0542359	0.089127	68.7169	30	Abcg1, Arntl, Asna1, Cited2, Gns, Gtf2e1, Gucy2c, Hadha, Ifrd2, Ik, Lcat, Lig1, Lrpprc, Matn1, Me2, Pdcd4, Pde4b, Prkcb1, Rpl14, Sla, Slc25a13, Slc2a5, Slk, Snrpd1, Stat5b, Tbl3, Tgif1, Tle1, Vegfa, Zfp212,
39	MsigDB	GAMMA-UV_FIBRO_UP	0		0.0542359	0.0890115	68.7169	30	Actn4, Aldh9a1, Apba3, Ccna2, Ccnc, Ccnh, Copb2, Crebbp, Crhbp, Csnk1a1, Dlg1, Dnaja1, Gadd45a, Hexb, Il10rb, Lox, Morf4l1, Ndufb6, Nnmt, Nrp2, Pp11r, Ptger4, Rab6, Sema7a, Serpinb6a, Serpinb6b, Serpinb6c, Shfm1, Tcf4, Tpm1,
39	Down-regulated 1-14 days following the differentiation of human bone marrow mesenchymal stem cells (hMSC) into adipocytes, versus untreated hMSC cells (Class VIII)	ADIPOGENESIS_HMSC_CLASS8_DN	0		0.0542359	0.0888964	68.7169	30	Abi3bp, Actg2, BE649362, Basp1, Col15a1, Col9a3, Cyr61, D0H4S114, Gdf15, Hapln1, Hck, Ier2, Igfbp3, Itga3, Krr1, Lox, Myh11, Nt5e, Postn, Scye1, Serpine1, Serpine2, Slc7a5, Smad3, Srpk2, Stk38l, Thbs2, Tmem47, Tnfrsf11b, Tpm1,
39	Up-regulated in mouse short-term functional hematopoietic stem cells from adult bone marrow (ST-HSC Shared + Adult)	HSC_STHSC_ADULT	0		0.0542359	0.0887815	68.7169	30	5133401N09Rik, Akap8, Apc, Bclaf1, Cpa6, Dntt, Emid1, Erbb2ip, Gabpb1, Gpr172b, Guf1, H3f3a, Hirip3, Ifih1, Impad1, Mid1, Mphosph9, Ncoa6, Pde1a, Pkp1, Pparg, Prkca, Rdm1, Senp6, Slc5a12, Trappc3, Tspan1, Xrn1, Zc3hav1, Zranb1,
39	MsigDB	AGED_MOUSE_MUSCLE_DN	0		0.0542359	0.0886669	68.7169	30	1700023I07Rik, Abcb4, Apbb2, Calm1, Cdc2l1, Cltb, Col1a1, Col1a2, Fdft1, Gfer, Hnrpd, Il6st, Lonp1, Nr2f1, Phox2a, Pla2g7, Pmp22, Pola2, Ppp1r2, Ppp3cc, Prkcsh, Psmb8, Psmc3, Ptprr, Rai2, S100a10, Tst, Usp4, Wnt4, Zfp637,
39	MsigDB	HDACI_COLON_TSA48HRS_UP	0		0.0542359	0.0885527	68.7169	30	1500005A01Rik, Alg12, Avpr1a, BC026590, Bckdk, Cd36, D430042O09Rik, Echdc2, Fbn2, Fkbp5, Fzd8, Gmcl1, Gramd1c, Hsf1, Htf9c, Il10ra, Jarid1c, Kcna1, Lasp1, Luzp2, Mtfr1, Odz3, Rbck1, Rybp, Scyl3, Sf3a2, Urm1, Vgll1, Wipi1, Zfp523,
39	Genes differentially expressed in monoclonal gammopathy of uncertain significance (MGUS, a precursor state for multiple myeloma) versus multiple myeloma (MM) plasma cells. Fold Change uses MGUS as the baseline.	DAVIES_MGUS_MM	0		0.0542359	0.0884387	68.7169	30	Actn1, Add1, Arhgap1, Ctsg, Dok1, Fcer1g, Frzb, Glul, Itga8, Lasp1, Litaf, Ly96, Marcks, Mertk, Mfng, Myh9, Npc2, Pde6g, Pftk1, Pitx3, Ppbp, Ring1, Rnase6, Rps6ka4, S100a8, Sgce, Slc7a7, Tlr1, Ube2g2, Vcl,
39	Up-regulated at 4 hours following treatment of mouse lymphocytes (TK 3.7.2C) with a high dose of methyl methanesulfonate (MMS)	MMS_MOUSE_LYMPH_HIGH_4HRS_UP	0		0.0542359	0.0883251	68.7169	30	Actg1, Atp6v1a, Ccrn4l, Cdc6, Cxcr4, Cyb5, Dck, Eif4a2, Fen1, Hmgb3, Hnrpdl, Lmo4, Lypla1, Nqo1, Peli1, Pgrmc1, Plk4, Prkar1a, Psma3, Ptdss1, Rab18, Rbbp6, Rbbp7, Rcn2, Rrm2, Sp3, Txnrd1, Vbp1, Vps4b, Xbp1,
39	MsigDB	KUROKAWA_5FU_IFN_SENSITIVE_VS_RESISTANT_DN	0		0.0542359	0.0882117	68.7169	30	Agr2, Aldh9a1, Asb4, Atp6v1d, Birc4, Blmh, Brca2, C430003P19Rik, Ctps2, Eef2, Egr3, Enpep, Ero1l, Gls, Gpr125, Hk2, Ifnb1, Kdelr3, Mad2l1, Mgst2, Nmnat2, Nr1d2, Nt5c, Pdcd4, Polr2h, Ppp2r2a, Pvrl2, S100a10, Snd1, Tmpo,
39	MsigDB	WERNERONLY_FIBRO_DN	0		0.0542359	0.0880986	68.7169	30	Acox1, Adsl, Ahcy, Atp6v0a1, BC004022, Ctdspl, Cxcr4, Dis3, Eml4, Entpd1, Ercc5, Gclc, Igfbp1, Mast2, Mef2c, Msx2, Phf3, Plcl1, Polr2a, Ppp3ca, Prlr, Pth, Rbbp6, Rps6ka3, Rps6kb1, Siah1a, Siah1b, Slc1a3, Slc6a1, Vcam1,
39	MsigDB	TPA_RESIST_LATE_UP	0		0.0559936	0.0908372	70.9438	31	Actb, Aff3, Aga, Alox5ap, Arf4, Atp6v0e, BE649362, Cacna2d2, Cap1, Casp4, Ccl8, Cdipt, Clcn6, Coro1a, D1Pas1, Ddx3x, Ets2, Gnao1, Gys2, Hax1, Hnrpab, Igfbp7, Mapk1, March6, Mphosph6, Mpp2, Ndufs4, Ptges, Ptpn7, S100a11, Sst,
39	Down-regulated in fibroblasts following infection with human cytomegalovirus (at least 3-fold, with Affymetrix change call, in at least two consectutive timepoints), with maximum change at 4 hours	CMV_HCMV_TIMECOURSE_4HRS_DN	0		0.0559936	0.090721	70.9438	31	0610007P14Rik, Abcc10, C1orf144, Ccnt2, Clk2, Ctps, Ddit4, Gstt2, Gzmk, Hoxa9, Isg20l2, Itga3, Kif23, Krr1, Lyst, Mnat1, Phka1, Ppfia2, Prdm2, Rabgap1l, Rbm10, Scn8a, Sip1, Slc6a15, Smad3, Smad7, Tcp11l1, Tom1l1, Zbtb1, Zfp113, Zfp623,
39	Progressively down-regulated through 18 hours following treatment of WS1 human skin fibroblasts with UVC at a high dose (50 J/m^2) (cluster d7)	UVC_HIGH_D7_DN	0		0.0559936	0.0906052	70.9438	31	Casp8, Cdk8, Cul1, EG229571, Emg1, Gbas, Hdhd1a, Il4ra, Lsm2, Met, Morc3, Nasp, Ndufv2, Pftk1, Pgrmc2, Pmp22, Ppap2b, Prkcd, Ptpn1, Rab11a, Rars, Rras2, Spop, Stx7, Tbl1x, Tdpoz1, Tdpoz3, Tdpoz4, Tle1, Tnfrsf1a, Trip10,
39	MsigDB	SHIPP_FL_VS_DLBCL_UP	0		0.0559936	0.0904896	70.9438	31	Ccl21a, Ccl21c, Cd180, Cd3d, Cd40lg, Cd69, Cirbp, Clu, Dnase1l3, Glipr1, Gpr18, Hes1, Hspa1l, Inpp1, Itga4, Ly9, Pdcd1, Pik3ip1, Pou6f1, Rapsn, Rhoh, Stx16, Tceal1, Tcf20, Traf5, Trib2, Tsc22d3, Txk, Txnip, Wwp1, Zmynd11,
39	MsigDB	BRG1_ALAB_DN	0		0.0559936	0.0903743	70.9438	31	AI427122, Arhgdib, Asns, Ccr1, Ccr1l1, Cd74, Clk1, Cxcr6, Cyp4b1, Ebi2, Efnb1, Fchsd2, H2-Ea, Hexb, Hpgd, Id3, Itgb1, Kcnj2, Ltbp2, Lum, Mapk1, Myc, Nrp1, Nrp2, Per3, Ptp4a1, Ptp4a2, Sftpb, Spry2, Trem2, Yy1,
39	Genes up-regulated by imatinib during dendritic cell differentiation	APPEL_IMATINIB_UP	0		0.0559936	0.0902593	70.9438	31	Acp5, Apoc1, Apod, Apoe, Asah1, C5ar1, Cd163, Cd300a, Cd300c, Cd300d, Cd68, Ctsb, Ctsd, Ctsh, Ctsz, Eng, Fuca1, Gba, Gm2a, Gns, Gusb, Hexa, Hexb, Lamp1, Lamp2, Msr1, Neu1, Osbpl3, Pld1, Pparg, Rarres1,
39	MsigDB	TAKEDA_NUP8_HOXA9_6H_DN	0		0.0559936	0.0901447	70.9438	31	1190002H23Rik, 2210008N01Rik, Aqp1, Cacna1g, Ccl2, Ccl4, Ccr1, Ccr1l1, Clmn, Coro2a, Dyrk1a, Gas7, Hip1r, Hmox1, Il6ra, Jmjd3, Ninj1, Pdgfa, Ptprc, Rara, Rhob, Serpine1, Slc1a6, Slc4a2, Spna2, Tm4sf1, Tnfsf8, Traf1, Trib2, Vash1, Zfp36,
39	MsigDB	CMV_HCMV_TIMECOURSE_12HRS_UP	0		0.0559936	0.0900303	70.9438	31	B4galt5, Cbx4, Ccl5, Ch25h, Gbp1, Gbp2, Ifit3, Il6, Irf7, Isg20, Mx1, Mx2, Ncf2, Nr4a3, Oas1a, Oas1b, Oas1c, Oas1d, Oas1e, Oas1f, Oas1g, Oas1h, Oas2, Oasl1, Prpf19, Rhob, Rrad, Rsad2, Sod2, Tnfaip6, Tnfsf10,
39	Genes highly expressed in hepatitis C-related hepatocellular carcinoma	SMITH_HCV_INDUCED_HCC_UP	0		0.0559936	0.0899162	70.9438	31	Acaca, Amacr, Anxa7, Bmi1, Cdkn3, Cenpf, Cops5, Ctnna2, Ddc, EG226472, Fdps, Gstm4, Impa2, Ncoa2, Pak4, Pdcd5, Pir, Pla2g12b, Pmvk, Ppp2r5a, Pxmp3, Sdc2, Sdhc, Sema5a, Tbce, Tbx3, Tnfaip3, Tob1, Top2a, Trp53bp2, Zfp238,
39	Up-regulated by treatment with IGF1 of NIH3T3 cells overexpressing IGF1R (Tables 1+3)	IGF1_NIH3T3_UP	0		0.0559936	0.0898023	70.9438	31	Csda, Csf1, Cyr61, Daxx, Etf1, Foxc2, Gdnf, Gpd2, H3f3a, Ier3, Il4ra, Itga5, Kif1a, Mgp, Nab2, Nfe2l2, Nt5e, Phlda1, Pvalb, Sfrs3, Slc20a1, Slc25a5, Smad5, Sox2, Tagln, Tnfrsf1a, Tubb2b, Twist1, Vhlh, Wee1, Zfp90,
39	Stronger induction by H2O2 in CSB-null fibroblasts, compared to CSB-rescued (Table 2, cluster 1)	H2O2_CSBDIFF_C1	0		0.0559936	0.0896888	70.9438	31	1700023I07Rik, 2810047F03Rik, Abi2, Acsl1, Aldh6a1, Bcl2a1a, Bcl2a1b, Bcl2a1c, Bcl2a1d, Ccna2, Col3a1, Fbxw2, Ift88, Kit, Limd1, Mrpl19, Nup88, Phlda1, Ppp1r2, Ptplad1, Rfxap, Rybp, Slc20a2, Slc26a2, Slc31a2, Slc39a6, Taf10, Tomm34, Trip6, Uros, Vars,
39	Strongly upregulated at 8 hours during differentiation of 3T3-L1 fibroblasts into adipocytes (cluster 3)	ADIP_DIFF_CLUSTER3	0		0.0559936	0.0895756	70.9438	31	1700023I07Rik, Bcl3, Cd44, Cebpb, Ereg, Fosl1, Gsto1, Hsp110, Il1rl1, Itga5, Klf5, Plac8, Por, Ppp1r2, Prdx6, Prdx6-rs1, Rcl1, Rras2, Samhd1, Slc16a1, Slc23a2, Slc7a6, Srxn1, Tead4, Tiam1, Tsc22d3, Tubb2c, Uap1, Ucp2, Vdr, Xpo1,
39	MsigDB	PENG_GLUCOSE_UP	0		0.0559936	0.0894626	70.9438	31	Aars, Acta1, Ada, Apoe, Asns, Atf5, Bcat2, Cars, Cebpb, Clcn6, Coro1a, Drap1, Fkbp2, Gart, Gm2a, Hnrpdl, Idh2, Ltbr, Mfng, Mgst2, Ms4a1, Ms4a2, Myb, Pck2, Pou2f2, Pycr1, Sc4mol, Tcf20, Tomm40, Unc119, Wars,
39	Cell proliferation genes determined in zebra fish	SHEPARD_CELL_PROLIFERATION	1	Areg,	0.0563467	0.0899135	71.3913	207	4921521F21Rik, 4932441K18Rik, Adra1b, Akr1c12, Akr1c13, Akr1c14, Akr1c18, Akr1c19, Akr1c20, Akr1c21, Akr1c6, Areg, BC048355, Bcar1, Bcat1, Bin1, Blzf1, Bst2, Btg1, Bub1, Bub1b, Cbfa2t2, Cbfa2t3h, Cckbr, Cd160, Cd28, Cd81, Cdc14a, Cdc16, Cdc25c, Cdc27, Cdc2l1, Cdk3, Cdk4, Cdk5, Cdk5r1, Cdk6, Cdk7, Cdk9, Chrm1, Chrm5, Clk1, Crip1, Cse1l, Csf1, Csf1r, Ctf1, Ctnnbip1, Cul5, Cxcl1, Cyr61, Dab2, Dctn2,…
39	MsigDB	VERHAAK_AML_NPM1_MUT_VS_WT_DN	1	Mest,	0.0563467	0.0898004	71.3913	207	1200015P04Rik, 4732435N03Rik, 5830404H04Rik, 6330527O06Rik, 9630050M13Rik, Abcb1a, Abcb1b, Ablim1, Adcy3, Adipor1, Agtpbp1, Ak3l1, Alas2, Aldh2, App, Arhgef12, Arhgef17, Ass1, Atp9a, B4galt6, BC004728, BC052328, BC054438, Baalc, Bank1, Blnk, Bpgm, Bpi, Bzrap1, Cacna2d2, Cav1, Ccnd2, Ccr2, Cd19, Cd2, Cd200, Cd34, Cd38, Cd3d, Cd48, Cd69, Cd7, Centd1, Chi3l1, Ciita, Cldn15, Clip3, Csf3r, Cst7, Cyp2e…
39	Top 30 genes differentially expressed in metastatic (T24T) and nonmetastatic (T24) human bladder cancer cell lines	GILDEA_BLADDER_UP	0		0.057748	0.0919181	73.1668	32	4921521F21Rik, Akr1c12, Akr1c13, Akr1c14, Akr1c18, Akr1c19, Akr1c20, Akr1c21, Akr1c6, Arhgdib, Bst2, Col5a2, Dusp4, Fn1, Glipr1, Hnmt, Ifi203, Ifi205, Igfbp4, Igfbp5, Krt19, Krt7, Myl9, Prkcdbp, Ptx3, Rac2, Slc2a10, Smarca4, Sparc, Tacstd2, Tagln, Timp3,
39	Genes associated with cellular adhesion that are differentially expressed in endothelial cells of pig aortas from regions of disturbed flow (inner aortic arch) versus regions of undisturbed laminar flow (descending thoracic aorta).	PASSERINI_GROWTH	0		0.057748	0.0918027	73.1668	32	Bdnf, Ctgf, Edn1, Edn2, Egf, Fgf1, Fgf2, Fgf7, Flt1, Flt3, Gdf5, Ifrd1, Igf1r, Igf2, Igfbp1, Il6, Kdr, Kit, Ltbp1, Ltbp2, Nov, Nr4a1, Pdgfb, Pdgfra, Pdgfrb, Pdgfrl, Pgf, Polr2b, Tgfa, Tgfb2, Tgfbr2, Vegfc,
39	Genes up-regulated by E2F1 in Saos2 (osteosarcoma)	STANELLE_E2F1_UP	0		0.057748	0.0916877	73.1668	32	Arhgap4, Aurka, Bad, Bak1, Bid, Ccne1, Ccne2, Cd9, Cerk, Cflar, Eno2, Fgf2, Fgfr3, Hsp90b1, Ifna1, Ifna11, Ifna12, Ifna13, Ifna14, Ifna4, Ifna5, Ifna7, Map3k14, Map3k5, Mmp16, Pawr, Rad52, Rfc3, Serpinf2, Trp53bp2, Trp73, Vegfb,
39	Up-regulated in fibroblasts at 6 hours following either infection with UV-inactivated CMV or interferon-alpha	IFNA_UV-CMV_COMMON_HCMV_6HRS_UP	0		0.057748	0.0915729	73.1668	32	6620401K05Rik, BC013712, Baz1a, Ccl12, Gch1, H28, Ifit3, Indo, Irf7, Isg20, Kif5c, Mx1, Mx2, Myd88, Oas1a, Oas1b, Oas1c, Oas1d, Oas1e, Oas1f, Oas1g, Oas1h, Oas2, Oasl1, Rbck1, Rsad2, Samhd1, Stx11, Tdrd7, Tlr3, Tnfsf10, Trim21,
39	MsigDB	HDACI_COLON_SUL16HRS_UP	0		0.057748	0.0914585	73.1668	32	Abhd3, Acaa2, Anxa2, Anxa5, Api5, Arhgef2, Atp5d, Cav2, Cd55, Cdh1, Csnk2a1, Daf2, E2f2, Flnb, Gfpt1, Hspca, Lyrm4, Mmrn2, Myc, Phka1, Ppp2cb, Ptgds, Rhob, Sdhb, Serpinb1b, Serpinb1c, Slc20a1, Tegt, Trib1, Uxs1, Wwox, Xpot,
39	Group of genes whose regulation pattern significantly discriminates between direct (cisplatin, methyl methanesulfonate, mitomycin C) and indirect (taxol, hydroxyurea, etoposide) genotoxins, 4 hours following treatment of mouse lymphocytes (TK 3.7.2C)	GENOTOXINS_4HRS_DISCR	0		0.057748	0.0913443	73.1668	32	1500035H01Rik, 5730494N06Rik, Acaa2, Actb, Arf5, Atp6v0a2, Bach1, Cd28, Clk2, D4Wsu53e, Dmbt1, Dvl2, Gzmm, Icam2, Kcnj2, Loxl1, Lrch4, Mak, Mcl1, Nono, Nr1h2, Nrp1, Pfkm, Pitpnb, Ppie, Slc1a2, Smc4, Snai2, Ssbp2, Syt2, Ube3c, Ywhag,
39	Downregulated by H2O2 and HNE in retinal pigment epithelium cells (Tables 4)	OXSTRESS_RPE_H2O2HNE_DN	0		0.057748	0.0912304	73.1668	32	Arhgdia, Ccnt1, Ccr1, Ccr1l1, Cdc20, Cdc25a, Cdh2, Cdk9, Cdkn2d, Csnk1g2, Ctnnb1, Ddr2, Elk1, F2r, Fech, Fgfr1, Gnb2, Gtf2b, Hgf, Hint1, Il18, Itga7, Marcksl1, Mybl2, Myc, Nfe2l1, Paip1, Phb, Spry2, Tank, Tsc2, Ube2a,
39	MsigDB	GREENBAUM_E2A_UP	0		0.057748	0.0911168	73.1668	32	2010011I20Rik, Aurka, Bub1, Car2, Ccna2, Ccnb1, Ccnb2, Cdkn2c, Ect2, Eif4ebp1, Eprs, Fgfr2, H2afx, Hs3st1, Kif11, Kif2c, Kif4, Klhdc2, Mad2l1, Nusap1, Pfkp, Pgk1, Plk4, Ptgs1, Racgap1, Scin, Slc12a2, Slc7a5, Top2a, Ttk, Tyms, Wbp5,
39	MsigDB	GH_EXOGENOUS_ANY_UP	1	Tnfrsf25,	0.0592608	0.0933874	75.0835	213	1110019K23Rik, 1110057K04Rik, 2310028N02Rik, 4931414P19Rik, Abcc9, Abtb2, Adk, Adra2c, Aff2, Aig1, Akp3, Akp5, Apoa2, Apol6, Arhgap1, Arhgap26, Atp10a, Axl, Bdkrb1, Btn1a1, Cacng3, Calcoco2, Camk2a, Car7, Casc1, Casq2, Ccdc15, Ccdc49, Ccl4, Cdc34, Cdc42, Cdc42bpa, Cdc42ep3, Cdc73, Cdh6, Cenpt, Centg1, Chrng, Clasp1, Cntnap1, Col4a6, Cpne6, Crhr2, Crtc3, Ctnnd2, Cxcr4, Cyld, D930028F11Rik, Dab1, D…
39	Top 50 human platelet-expressed genes	GNATENKO_PLATELET_UP	0		0.0594993	0.0936468	75.3857	33	Actb, B2m, Ccl5, Cfl1, Clu, Cxcl4, Dynll1, Flna, Fth1, Gnas, Gpx1, H2-M1, H2-M11, H2-M9, Hba-a1, Hbb-b1, Hbb-b2, Hist1h2bb, Itga2b, Itm2b, Mlh3, Ncoa4, Nrgn, Oaz1, Pgrmc1, Pkm2, Ppbp, Rgs10, Sparc, Tagln2, Tln1, Top3b, Ywhah,
39	50 top ranked SAM-defined over-expressed genes in each subgroup_HP	ZHAN_MM_CD138_HP_VS_REST	0		0.0594993	0.0935306	75.3857	33	0610009O20Rik, 1110014N23Rik, Amigo2, Atp5l, Ccdc85a, Cdv3, Cntn5, Ddx58, Elovl7, Ephb1, F2r, Fchsd2, Fli1, Frzb, Gltscr2, Gng11, Gtf2f2, Ipo7, Isl2, Lag3, Oas2, Pak1, Pip5k1b, Rbm4b, Rpl13a, Rsad2, Scyl2, Sema4d, Sidt1, Stx5a, Thg1l, Tnfsf10, Xrcc4,
39	MsigDB	METASTASIS_ADENOCARC_DN	0		0.0594993	0.0934147	75.3857	33	Ablim1, Acadsb, Aspa, Chrna5, Cnn1, Cpn1, Dlg3, Fxn, Inpp5e, Jmjd1c, Kcnab1, Maob, Myl2, Mylk, Ncaph, Nr2f2, Nr4a1, P2rx1, Pbx2, Pcdh11x, Pde6a, Pgk1, Plp, Prkg2, Ptn, Rab30, Rbm5, Rnase1, Ror1, Rorb, Runx1, Stac, Zfp148,
39	Genes prefentially expressed in human inner ear tissue (cochlea and vestibule), at least 10-fold higher from a mixture of 29 other tissues	INNEREAR_UP	0		0.0594993	0.0932991	75.3857	33	Apod, Car14, Ccs, Clu, Coch, Col9a1, Col9a3, Crym, D8Ertd738e, Ddr2, Dgcr6, Fbxo2, Hyi, Igfbp6, Islr, Lhfp, Lrp1, Mgp, Nenf, Otor, Plekhb1, Ptgds, Rab1b, Rbp1, Rps15, Rps5, S100a13, Txndc13, Ush1c, Usp11, Uty, Wnk2, Zp2,
39	Regulated by UV-B light in normal human epidermal keratinocytes, cluster 5	UVB_NHEK3_C5	0		0.0594993	0.0931838	75.3857	33	Abcc1, Ablim1, BC010304, Cbfb, Ckap5, Clint1, Eps15, Ext1, Gsk3b, Gtf3c2, Hmga2, Iqgap1, Itgb4, Jag1, Metap1, Mme, Nfe2l2, Pbx3, Pik3r4, Pkn2, Ppp4r1, Rasa1, Rbbp8, Rcor1, Shb, Slk, Stat1, Tiam1, Tlk1, Vgll4, Wwp1, Yes1, Zfp148,
39	MsigDB	BYSTROM_IL5_UP	0		0.0594993	0.0930687	75.3857	33	Alox15, BC005764, Camp, Cd63, Ctsh, Dok2, E2f1, Etf1, Gata1, Gata2, Gga1, Gorasp2, Gtf3c1, Hdac2, Hip1r, Lyl1, Nfkb1, Nucb1, Nucb2, Perp, Polr2l, Prg2, Prg3, Ptpn2, Raf1, Rbbp4, Rbm9, Rdbp, Serpinb2, Stx3, Tacstd2, Vamp8, Vcam1,
39	50 top ranked SAM-defined over-expressed genes in each subgroup__PR	ZHAN_MM_CD138_PR_VS_REST	0		0.0594993	0.092954	75.3857	33	2810417H13Rik, 2810433K01Rik, 4933413G19Rik, Aspm, Aurka, Birc5, Bub1b, Ccdc34, Ccnb1, Ccnb2, Cdc2a, Cenpl, Depdc1b, E2f8, Ezh2, Kif14, Mcm10, Nek2, Nusap1, Prc1, Racgap1, Rfc4, Rrm2, Slc19a1, Top2a, Tpx2, Trip13, Tsr1, Ttk, Tyms, Ube2c, Ube2t, Zwilch,
39	Transcription modulators presented during myeloid differentiation	LIAN_MYELOID_DIFF_TF	0		0.0594993	0.0928395	75.3857	33	Aes, Bhlhb2, Cebpa, Cebpb, Gata2, Hmga1, Id1, Id2, Irf1, Klf2, Litaf, Lyl1, Max, Mpdu1, Mxd1, Myb, Myc, Nfe2, Nfkb1, Pam, Pbx1, Pml, Rarg, Rela, Sf1, Srebf1, Stat3, Tfdp1, Trim28, Trp53, Usf2, Ybx1, Zfand5,
39	Up-regulation is correlated with resistance of human cancer xenografts to at least six of seven anticancer drugs tested	RESISTANCE_XENOGRAFTS_UP	0		0.0594993	0.0927253	75.3857	33	1600015I10Rik, Ablim1, Abp1, Acsl5, Anxa4, Atp1b1, Cd74, Cfb, Cyp3a11, Cyp3a13, Cyp3a16, Cyp3a41a, Cyp3a44, Doxl2, Fcgrt, Gjb1, Gm98, Lamb3, Lgals4, Llgl2, Muc13, Mvp, Myh14, Pcdh1, Pdia4, Serpina1a, Serpina1b, Serpina1d, Svs1, Syngr2, Tnfrsf14, Ugt1a10, Ush1c,
39	Genes Significantly up-regulated in SLE patient Blood Mononuclear Cells	BENNETT_SLE_UP	0		0.0594993	0.0926114	75.3857	33	C2, Camp, Ckap4, Ear1, Ear10, Ear11, Ear2, Ear5, Ear6, H28, Ifi35, Ifit3, Irf7, Lgals3bp, Ly6e, Mx1, Mx2, Oas1a, Oas1b, Oas1c, Oas1d, Oas1e, Oas1f, Oas1g, Oas1h, Oas2, Oasl1, S100a8, Serping1, Stat1, Tap1, Tdrd7, Tnfsf10,
39	Up-regulated by transient expression of BRG1 in H1299 lung cancer cells with mutant, inactive BRG1	BRG1_H1299_UP	0		0.0594993	0.0924978	75.3857	33	1600014C10Rik, 1700081L11Rik, 2510003E04Rik, Ascc1, Atp6v1b1, Cdh11, Cdh16, Cdkn2d, Clpx, Csnk1g2, Dync1h1, Ecm2, Gpc6, Hdac4, Ldb1, Mxd4, Nadsyn1, Nfkb2, Nt5c3, Pcdh1, Pgm2l1, Ppcs, Raf1, Ralbp1, Rassf1, Rbm4b, Skap2, Slc2a4, Smad6, Stard10, Tbx2, Tnfsf10, Zfp185,
39	Genes involved in the environmental stress response that were not regulated following treatment of Werner syndrome fibroblasts with 4-nitroquinoline-1-oxide (4NQO)	4NQO_ESR_WS_UNREG	0		0.0594993	0.0923844	75.3857	33	1810022O10Rik, Arpc1b, Atp5k, Cept1, Cnksr1, Col17a1, Ctcf, Ctgf, Flot1, Fut4, Gabbr1, Galnt2, Gnpnat1, H2-Aa, Hgf, Itgb8, Kiaa0146, Lck, Lrrfip2, Ndrg1, Pdcd5, Prdx4, Rhob, Sgcb, Sgpl1, Sox7, Sox9, Syk, Taf1c, Trp53i11, Ttc19, Ugcg, Usp1,
39	50 top ranked SAM-defined over-expressed genes in each subgroup_CD-2	ZHAN_MM_CD138_CD2_VS_REST	0		0.0594993	0.0922713	75.3857	33	1810031K17Rik, Adssl1, Aplp2, B3galnt1, Cd79a, Cnr1, Dhtkd1, Dtx1, Dusp22, Fcrlb, Itpkb, LOC239618, Lama2, Ms4a1, Nagk, Phlppl, Pik3ap1, Plxnb2, Pnoc, Ppap2b, Prdm5, Rcbtb2, Rere, Rgs13, Rngtt, Sdc2, Sort1, Spag4, Src, Tnfsf8, Traf5, Vpreb3, Zfp608,
39	Top expressed genes in human platelet cells.	GNATENKO_PLATELET	0		0.0594993	0.0921585	75.3857	33	Actb, B2m, Ccl5, Cfl1, Clu, Cxcl4, Dynll1, Flna, Fth1, Gnas, Gpx1, H2-M1, H2-M11, H2-M9, Hba-a1, Hbb-b1, Hbb-b2, Hist1h2bb, Itga2b, Itm2b, Mlh3, Ncoa4, Nrgn, Oaz1, Pgrmc1, Pkm2, Ppbp, Rgs10, Sparc, Tagln2, Tln1, Top3b, Ywhah,
39	MsigDB	DSRNA_UP	0		0.0594993	0.092046	75.3857	33	2310021P13Rik, Adar, Afap1, Anxa1, Atf3, Birc2, Ccl4, Cd44, Cflar, Chn1, Eif2s3y, Elf3, Fgf2, Gch1, Hmgb2, Igfbp6, Irf1, Klf4, Nfkbia, Nmi, Plaur, Psma3, Sat1, Srgn, Suox, Tap1, Tfpi2, Tnfaip2, Tnfaip3, Tnfaip6, Traf1, Utp14b, Xpo1,
39	MsigDB	ADIP_VS_FIBRO_UP	0		0.0594993	0.0919338	75.3857	33	Acads, Acadvl, Acsl1, Adipoq, Agt, Aldh2, Bckdha, Cd36, Cfd, Cidec, Cox8a, Cpt2, Crat, Fabp4, Fasn, Gclm, Ghr, Igf1, Itga7, Ldhb, Lipe, Mcl1, Pcx, Pdha1, Pparg, Rras2, Scp2, Sparcl1, Stat1, Stat3, Vegfa, Vegfb, Vldlr,
39	Hif-1 (hypoxia-inducible factor 1) transcripional targets	HIF1_TARGETS	0		0.0594993	0.0918218	75.3857	33	Adm, Adra1b, Ak3, Aldoa, Aldoart1, Aldoart2, Aldoc, Car9, Cdkn1a, Cited2, Cp, Edn1, Eno1, Epo, Flt1, Hk1, Hk2, Hmox1, Igf2, Igfbp1, Igfbp2, Igfbp3, Ldha, P4ha2, Pfkl, Pgk1, Pkm2, Serpine1, Slc2a1, Tfrc, Tgfb3, Tpi1, Trf,
39	Putative targets or partners of Ezh2 in HSCs	KAMMINGA_EZH2_TARGETS	0		0.0594993	0.0917101	75.3857	33	Ahcy, Aurkb, Ccnb2, Cdca5, Cdca7, Cul2, Dntt, Ect2, Eed, Gmnn, H2afz, Hat1, Mad2l1, Mcm2, Mcm3, Mcm4, Nap1l1, Nek2, Nusap1, Pcna, Pole2, Ppp1cc, Prc1, Prim1, Rbl1, Rpa3, Rrm1, Setdb1, Tacc3, Tfdp1, Top2a, Topbp1, Xpo1,
39	MsigDB	ZHAN_MM_CD1_VS_CD2_DN	0		0.0594993	0.0915986	75.3857	33	Abhd2, Adam10, Anp32a, Appl1, Arhgef3, Bmpr1a, Camsap1l1, Ccne1, Cdk6, Cltb, Csk, D18Ertd653e, Dmxl2, Elovl4, Elovl5, Glce, Gsto1, Hoxb7, Ifngr1, Il6ra, Itm2c, Myc, P2rx5, Pkig, Rasgrp1, Rnf130, Serpini1, Tap2, Tle3, Tmed3, Ube2b, Uqcrb, Zc3hav1,
39	MsigDB	TPA_SENS_LATE_DN	1	Fos,	0.0612324	0.0941522	77.5814	217	1110036O03Rik, 5033403D15, Abi2, Abl1, Acadsb, Ache, Acox1, Aif1, Alg3, Ampd2, Ap3b1, Ap3s2, Apeh, Apoc3, Araf, Arfip2, Atp1a2, Aurkb, Bcl3, Bdkrb2, Bmp8a, Brca1, Bysl, C1s, Car12, Ccr6, Cd3g, Cd46, Cd59a, Cd59b, Cd5l, Cd83, Cdh17, Cetn2, Chd3, Chek1, Chka, Chl1, Chn1, Clcn4-2, Cnot1, Col16a1, Col4a4, Col9a3, Copa, Cox4nb, Crygc, Csda, Cstf1, Cstf3, Ctsg, Ctso, Cxcl13, Cyp26a1, Cyp27a1, Cyp51, D2…
39	Target of E2F1 by ChIP in WI-38 (primary fibroblast)	REN_E2F1_TARGETS	0		0.0612475	0.0940613	77.6006	34	2810417H13Rik, Calr, Cbx5, Cdc25a, Cdc2a, Dut, E2f3, Fen1, Id3, Mcm3, Mcm5, Mlh1, Msh2, Mthfd1, Myc, Ncl, Osr1, Pcna, Pola2, Prkdc, Prpsap1, Rad54l, Rb1, Rbl1, Rfc2, Rfc3, Rfc4, Rpa3, Rrm1, Slc3a2, Stam, Top2a, Umps, Ung,
39	MsigDB	IRS_KO_ADIP_DN	0		0.0612475	0.0939474	77.6006	34	Adam23, Capn6, Cdkn2c, Cndp2, Col4a2, Col6a1, Dkk3, Edg2, Enpp1, Ephb6, Fmo1, Gas2, Ghitm, Gja1, Gstt1, Hlx, Hsbp1, Il1r1, Il6st, Itih2, Nmb, Nrp1, Pax3, Phka2, Ppap2b, Ramp2, Sesn1, Six1, Sms, Snai2, Tgfbi, Thbd, Tsc22d1, Tspan6,
39	Down-regulated consistently at 6-24 hours following treatment of WS1 human skin fibroblasts with UVC at a high dose (50 J/m^2) (cluster d2)	UVC_HIGH_D2_DN	0		0.0612475	0.0938338	77.6006	34	2700050L05Rik, Auts2, BC004022, Bach1, Cenpa, Chd1, Dusp5, Eif4e, Gas1, Gtf2e1, Has2, Id1, Id2, Kif2a, Mat2a, Mtap1b, Mtmr3, Nfe2l2, Nrip1, Ntf3, Pcgf3, Pde4b, Phf3, Pnn, Rapgef2, Runx1, Rybp, Satb2, Smad7, Snx4, Thbs1, Tnfaip3, Zbed4, Zfp217,
39	MsigDB	HDACI_COLON_CURSUL_UP	0		0.0612475	0.0937205	77.6006	34	Abcf2, Anxa2, Anxa5, Api5, Atf4, B230208H17Rik, Cdh1, Csnk2a1, Eif2s1, Eya2, Fig4, Flnb, Gfpt1, Hspa1a, Hspa1b, Hspca, Impdh2, Mmrn2, Myc, Orai2, Pfkm, Phka1, Ptgds, Rbbp4, Rfx3, Sdc4, Sdhb, Serpine1, Smad2, Stk3, Trib1, Wwox, Xbp1, Xpot,
39	Genes expressed specifically in human pancreas tissue	HUMAN_TISSUE_PANCREAS	0		0.0612475	0.0936074	77.6006	34	2500003M10Rik, Abcb10, Alms1, Arhgef15, B3gntl1, Ccl27, Cep152, Cib2, Cpa2, Ctdspl, Epb4.1, Ercc2, Foxh1, Fshr, Gcg, Gtl3, Has1, Kcnd1, Kctd7, Mapk13, Mep1a, Muc1, Pak3, Pml, Pnliprp1, Prdm1, Runx2, Sel1l, Serpini2, Spdef, Stx11, Vash1, Ythdc1, Zbtb25,
39	MsigDB	HDACI_COLON_CUR24HRS_UP	0		0.0612475	0.0934947	77.6006	34	Aldoa, Aldoart1, Aldoart2, Atf4, B230208H17Rik, Calr, Casz1, Csnk2a1, Eif2s1, Fig4, Gfpt1, Gpi1, Herpud1, Impdh2, Klhl22, Lrrc59, Mrpl23, Myc, Ndufb6, P4hb, Ppib, Rab6, Rara, Rbbp4, Rpn2, Rps3, Sars, Sfpq, Ssr1, Stc2, Tnpo3, Xbp1, Xpot, Ywhaz,
39	Regulated by TSA, butyrate and/or curcumin in SW260 colon carcinoma cells (Cluster 6)	HDACI_COLON_CLUSTER6	0		0.0612475	0.0933822	77.6006	34	8430406I07Rik, Atp5b, Ccdc14, Cdk5rap2, Cdk6, Creb3l4, Dhx9, Ets2, Grin1, Hmgb2, Inppl1, Itpr2, Khdrbs1, Mapk4, Mdga1, Mlxip, Msi2, Myb, Nap1l1, Pcna, Plcb2, Rnf180, Sestd1, Sfrs2ip, Slc45a1, Smc2, Sorbs2, St18, Stat2, Suv420h1, Tmpo, Top2b, Tubb2c, Whsc1,
39	MsigDB	NADLER_OBESITY_DN	0		0.0612475	0.0932699	77.6006	34	Adrb3, Agt, Aldh2, Aldoa, Aldoart1, Aldoart2, Apoe, Asns, B2m, Bcat2, C2, Cdkn2c, Cfd, Cox8a, Dbi, Ddt, Eef1a1, Fabp4, Fdft1, Fmo1, Gbe1, Gpd2, Gsta1, Gsta2, Hp, Ldhb, Nnat, Pck1, Pygb, Rbms2, Rbp4, Sod1, Srebf1, Tshr,
39	Group of genes whose regulation pattern significantly discriminates between direct (cisplatin, methyl methanesulfonate, mitomycin C) and indirect (taxol, hydroxyurea, etoposide) genotoxins, 24 hours following treatment of mouse lymphocytes (TK 3.7.2C)	GENOTOXINS_24HRS_DISCR	0		0.0612475	0.093158	77.6006	34	AK032039.1, Ankrd57, Apex1, Api5, Atp5c1, Cct3, Creb3l1, D10Wsu52e, Emp3, Fastk, Fcho1, Hdac6, Hs1bp3, Incenp, Ipp, Krt4, Lypla2, Mgat2, Mif4gd, Mtdh, Nubp1, Psma2, Ptp4a1, Rag1ap1, Rb1, Rbbp7, Ric8, Strn, Syncrip, Tcea1, Tinf2, Tnfrsf18, Tomm34, Ypel3,
39	MsigDB	AGEING_KIDNEY_UP	1	Tnfrsf25,	0.0627259	0.0952922	79.4737	220	2310045A20Rik, 2310047A01Rik, 5031439G07Rik, 9130409I23Rik, Abcc1, Actn1, Adam8, Adra2a, Aebp1, Alox5, Anxa2, Apoe, Aprt, Arhgap1, Arhgap25, Arhgdib, Arhgef6, Arl4c, Asns, Axl, Aytl2, BC013712, BC020002, Bcl2a1a, Bcl2a1b, Bcl2a1c, Bcl2a1d, Birc3, C1qb, C1s, Calu, Canx, Casp1, Ccl5, Ccnd2, Ccnd3, Ccr1, Ccr1l1, Cd14, Cd1d1, Cd1d2, Cd38, Cd47, Cd53, Cd69, Cd97, Cdh11, Cdo1, Cfb, Chrna3, Cldn3, Clic1…
39	Genes overexpressed in B cells purified from peripheral blood (PBBs) and tonsils (TBCs), as compared to polyclonal plasmablastic cells (PPCs), mature plasma cells isolated from tonsils (TPCs), and mature plasma cells isolated from bone marrow (BMPCs).	TARTE_BCELL	0		0.0629925	0.0955826	79.8115	35	4921513D23Rik, Ahr, Aim1, Axin1, Bin1, Blk, Ccnd3, Cd37, Cd83, Ciita, Elf4, Gch1, Git2, Gpr18, H2-DMb2, Hhex, Ifngr1, Il4ra, Irf8, Itpr1, Lpgat1, Ltb, Lyl1, Mapre2, Mmd, Ms4a1, Nfkb1, Nfkbie, Rel, Rhoh, Satb1, Serpinb1b, Serpinb1c, Tgfbr2, Trim34,
39	MsigDB	ADIP_VS_PREADIP_UP	0		0.0629925	0.0954683	79.8115	35	Acads, Acadvl, Acsl1, Adfp, Adipoq, Agt, Aldh2, Anapc1, Bckdha, Cd36, Cfd, Cidec, Cpt2, Crat, Ddit3, Fabp4, Fasn, Gadd45a, Gclm, Ghr, Igf1, Itga7, Ldhb, Lipe, Mnt, Pcx, Pparg, Rras2, Scp2, Sparcl1, Sqstm1, Stat1, Stat3, Stat5a, Vegfb,
39	Up-regulated in the nucleus accumbens of mice after 2 weeks of induction of transgenic deltaFosB	DFOSB_BRAIN_2WKS_UP	0		0.0629925	0.0953542	79.8115	35	2410022L05Rik, Accn1, Adarb1, Apba2, Bdnf, Cadps, Col5a2, Ctgf, Elavl2, Fhl2, Fhod3, Gars, Gsto1, Impact, Mef2c, Mfsd4, Mgst3, Mobp, Nefh, Nov, Olfm1, Pftk1, Ptprk, Scn1a, Sept9, Serpini1, Smad1, Stmn1, Stmn2, Syt2, Tbr1, Tubb2a, Txn1, Vsnl1, Znrf2,
39	Genes with basally hypomethylated promoters upregulated by the combination of TSA and DAC in ovarian carcinoma (CP70) cells	TSADAC_HYPOMETH_OVCA_UP	0		0.0629925	0.0952404	79.8115	35	5730494N06Rik, Adamts5, Aqr, Arf4, Bai2, Cacna1c, Cald1, Cbx3, Dhx34, Dlc1, Eps15l1, Ercc1, Gng2, Ier3, Igf2bp3, L3mbtl3, Mcm4, Mettl1, Mfsd1, Mto1, Mtpn, Ncam1, Nob1, Nosip, Pip5k1a, Polr3b, Psma3, Rpo1-2, Snrpb, Taf13, Tatdn3, Tpx2, Ube2c, Utp14a, Zfp341,
39	Cancer related genes involved in DNA repair	BRENTANI_REPAIR	0		0.0629925	0.0951269	79.8115	35	Apex1, Brca1, Brca2, Chek2, Ddb1, Ddb2, Ercc1, Ercc3, Ercc4, Ercc5, Exo1, Fen1, Frap1, Mlh1, Msh2, Msh3, Msh6, Ogg1, Pcna, Pms1, Pold1, Rad1, Rad17, Rad23a, Rad23b, Rad50, Rad51, Rad51l1, Rad52, Rad54l, Rad9, Xpa, Xpc, Xrcc3, Xrcc5,
39	Genes associated with cellular adhesion that are differentially expressed in endothelial cells of pig aortas from regions of disturbed flow (inner aortic arch) versus regions of undisturbed laminar flow (descending thoracic aorta).	PASSERINI_ADHESION	0		0.0629925	0.0950137	79.8115	35	Adrm1, Ccl2, Cd97, Cdh1, Cdh13, Cdh3, Cntn1, Col17a1, Comt, Ctnnd1, Dgcr6, Esam1, Fbln5, Fn1, Gpr56, Ilk, Itga5, Itga6, Itgal, Itgb4, Jup, Lima1, Neo1, Ppfia1, Ppfibp1, Ptk2b, Sema5a, Sirpa, Sirpb1, Spock1, Tnfaip6, Tspan5, Tspan6, Vwf, Zyx,
39	MsigDB	CMV_HCMV_TIMECOURSE_20HRS_DN	0		0.0629925	0.0949007	79.8115	35	2810417H13Rik, 4631422O05Rik, Aim1, Atp2a2, Cirbp, Ctgf, D0H4S114, Dhrs3, Fgf2, Fgf7, Foxf2, Fry, Gbe1, Gsto1, Id2, Inpp4b, Lpxn, Ltbp1, Mgea5, Myo1b, Ndc80, Nnmt, Nt5e, Pdgfra, Plec1, Pnpla6, Ppp1r3c, Ptpn13, Rev3l, Stc2, Tpm1, Trak1, Trio, Vegfc, Wnt5a,
39	Up-regulated in populations of human hematopoietic stem cells (CD34+/CD38-/Lin-) from bone marrow, umbilical cord blood, and peripheral blood stem-progenitor cells, compared to the stem cell-depleted population (CD34+/[CD38/Lin++])	HEMATOP_STEM_ALL_UP	0		0.0629925	0.094788	79.8115	35	1110032E23Rik, Atp8b4, Birc3, Bst2, Cox6b1, Crhbp, Cybrd1, Gimap6, Gpc5, Gucy1a3, Gucy1b3, H2-Aa, H2-M1, H2-M11, H2-M9, Hist1h1c, Hist1h2ab, Hist1h2ad, Hist1h2ao, Hist2h2aa1, Hoxb3, Hoxb6, Klf2, Mllt3, Mmrn1, Mpl, Npr3, Nrip1, Pcdh9, Rhoq, Robo4, Spink2, Tead2, Tiparp, Zfand3,
39	Genes differentially expressed between normal, MGUS and myeloma samples that are in regions of LOH present in 10% of samples	WALKER_MM_SNP_DIFF	0		0.0629925	0.0946755	79.8115	35	Acadm, Actn1, Asah1, Atp11a, Bmp2, Ckap4, Cngb1, Dok2, Dstn, Esr1, Gabarap, Gabarapl1, Gabarapl2, Gfra2, Gtf3a, Herpud1, Hmgcs2, Kcnd3, Lamp1, Maf, Mrps31, Myb, Ptp4a1, Senp3, Sepp1, Sox12, Stk24, Tm9sf2, Tom1, Tpst2, Ttll12, Wdr1, Wtap, Zfp36l1, Zic2,
39	MsigDB	ZHAN_MULTIPLE_MYELOMA_VS_NORMAL_DN	0		0.0629925	0.0945634	79.8115	35	A2m, Aif1, Aldh1a1, Aldh1a7, Apoc1, Apoe, Cd24a, Cd27, Cd72, Col1a2, Ctsh, Cxcl12, Cxcl4, Ela2, Gldc, Gp5, Hhex, Hnmt, Igf2bp3, Itga2b, Itgb2, Lcn2, Lipa, Msx1, Pla2g7, Prkar2b, Pygl, Rnase6, S100a9, Smpdl3a, Syk, Tcf7, Tomm40, Vcam1, Wnt10b,
39	Retinoid up-regulated genes in APL fusion protein expressing cells	PARK_RARALPHA_UP	0		0.0629925	0.0944514	79.8115	35	Alox5ap, Cd38, Cebpa, Cebpe, Elf4, Fgr, Flnb, Hoxa1, Idh1, Ier3, Igfbp6, Irf1, Lbr, Litaf, Lpo, Mertk, Ncf1, Ndrg1, Pik3cg, Pim1, Pkn1, Plcb2, Plek, Psap, Rarg, Sfpi1, Sla, Slc2a5, Smox, St3gal1, Thbd, Tle3, Tnfaip2, Tnfrsf1b, Upp1,
39	MsigDB	UVB_NHEK1_DN	1	Per2,	0.0632265	0.0946903	80.108	221	2010011I20Rik, 2700050L05Rik, 4921521F21Rik, 4932411N23Rik, AI848100, Abl1, Adcy9, Adora2b, Adrb2, Aff1, Ahdc1, Ahr, Akap9, Akr1c12, Akr1c13, Akr1c14, Akr1c18, Akr1c19, Akr1c20, Akr1c21, Akr1c6, Appbp2, Arhgef7, Arid3a, Arid5b, Asxl1, Atf2, Atp13a3, Atp2b1, Aurka, Auts2, Aytl2, BC003498, BC004022, BC030440, Bach1, Baz1b, Baz2b, Bcar3, Bcl7a, Bdkrb2, Birc2, Btbd3, C130026E14, Casp8, Cbfa2t2, Cblb,…
39	MsigDB	CMV_8HRS_UP	0		0.0647343	0.096834	82.0184	36	Bcl7b, Brca2, Ccl5, Dnaja1, Gch1, Gmpr, Gtf2b, H2-M1, H2-M11, H2-M9, Ifnb1, Il6, Indo, Irf2, Lgmn, Msx1, Mx1, Mx2, Nr4a3, Oas1a, Oas1b, Oas1c, Oas1d, Oas1e, Oas1f, Oas1g, Oas1h, Oas2, Pla2g4a, Pml, Psmb8, Ripk1, Slc39a14, Tnfaip3, Trim21, Wars,
39	Genes highly expressed in hepatocellular carcinoma with intra-hepatic metastasis.	YE_INTRAMETASTATIC_HCC_UP	0		0.0647343	0.0967198	82.0184	36	2310039D24Rik, 4921521F21Rik, AU018778, Akr1c12, Akr1c13, Akr1c14, Akr1c18, Akr1c19, Akr1c20, Akr1c21, Akr1c6, Asph, C030016K15Rik, Cd37, Ces1, Ces3, Cyp4f14, Cyp4f15, Cyp4f18, EG244595, Eno3, Es1, Es22, Fzd2, Igfbp6, Il2rb, Inpp5b, Irf2, Itga9, Khk, Mdfi, Mmp9, Nr1d1, Rab28, Serpinb5, Yes1,
39	Downregulated by sulindac at 30 min in SW260 colon carcinoma cells	HDACI_COLON_SUL30MIN_DN	0		0.0647343	0.0966058	82.0184	36	2210009G21Rik, Aass, Ammecr1, Atp2a2, Birc6, Ctnna1, D6Wsu176e, Dlg1, Golgb1, Hp1bp3, Ide, Itga6, Larp4, Mbnl2, Mga, Mme, Mtbp, Nbn, Phlda1, Ppp2r2a, Prkar1a, Prpf38b, Ptprn, Sclt1, Skiv2l2, Slc9a9, Sntb1, Ssr1, Stk11ip, Thrap3, Tmem123, Tmf1, Ttc3, Txndc1, Xpo7, Zmym3,
39	Strongly down-regulated at 2-96 hours during differentiation of 3T3-L1 fibroblasts into adipocytes with IDX (insulin, dexamethasone and isobutylxanthine), vs. fibroblasts treated with IDX + TSA to prevent differentiation (cluster 5)	IDX_TSA_DN_CLUSTER5	0		0.0647343	0.0964922	82.0184	36	2700007P21Rik, Aak1, Acvr2a, Alcam, Atf1, Atf2, Atp6ap2, Cdh11, Col3a1, Ddit3, Ephb3, Fnbp4, Gas1, Irf1, Kif5b, Lmo7, Marcks, Nfix, Nr3c1, Ogn, Pawr, Pkd2, Rasa1, Rbm39, Rbms1, Rnf13, Shox2, Slc12a2, Slc25a36, Smarca2, Sms, Snai2, Tbk1, Top2b, Zfp644, Zmym6,
39	Upregulated 4hrs after TNF-alpha treatment of HeLa cells	TNFALPHA_4HRS_UP	0		0.0647343	0.0963788	82.0184	36	Acly, Atp5e, Ccl2, Ccnc, Cd59a, Cd59b, Cdc34, Cxcl1, Elovl5, Fbn1, Gadd45a, Gdi2, Gins2, Itgb2, Kel, Kit, Man2a1, Nfkb1, Nfkbia, Oaz1, Pcmt1, Plp2, Ppp1r10, Prdx1, Psmb7, Psmb8, Rnasen, Rps23, Sf3a3, Shfm1, Snx12, Sod2, Tgfbr3, Tnip1, Tpr, Tspan3,
39	MsigDB	WELCSH_BRCA_UP	0		0.0647343	0.0962657	82.0184	36	5730409G15Rik, Add1, App, Cald1, Ccng2, Cited2, Cltb, Enpp2, Extl2, Fstl1, Galnt3, Htatip, Id4, Idh1, Il16, Jak1, Kcnk1, Lipa, Map2k1, Mgat2, Nfyc, P2rx1, Ppp1r1a, Rdx, Rrm2, Sec23a, Serpinb1b, Serpinb1c, Stat1, Stc1, Tfpi2, Titf1, Tsnax, Vamp3, Wrb, Zfp148,
39	MsigDB	CMV_HCMV_TIMECOURSE_14HRS_DN	0		0.0647343	0.0961528	82.0184	36	2900069M18Rik, 6330500D04Rik, Adm, Ahr, Anp32a, Apex1, Arhgef17, Arnt2, Bag2, Blvrb, Dennd3, Emp1, Etv1, Fas, Fgf5, Hnrpdl, Hspa4, Ick, Igf2bp3, Irs1, Ldb2, Map3k5, Mid1, Nr1d2, Nr2f2, Pcf11, Pmp22, Prim2, Sipa1, Smad6, St5, Tbc1d8, Traf3ip2, Trim2, Ubl3, Utp14b,
39	Strongly upregulated at 24 hours during differentiation of 3T3-L1 fibroblasts into adipocytes (cluster 5)	ADIP_DIFF_CLUSTER5	0		0.0647343	0.0960402	82.0184	36	1110008P14Rik, Agt, Anln, Aqp1, Aurkb, Bub1, Cad, Ccna2, Ccnb1, Cdc20, Cdc25c, Cdc2a, Cenpl, Elavl1, Exosc5, Galk1, H2afx, Hmmr, Isyna1, Kif20a, Lcn2, Melk, Nusap1, Prc1, Pttg1, Racgap1, Rangap1, Rrm1, S100a8, Sfrs1, Slpi, Stmn1, Tk1, Trappc5, Ube2c, Wfdc12,
39	MsigDB	BRCA2_BRCA1_DN	0		0.0647343	0.0959279	82.0184	36	Apex1, Arhgef6, Bmp6, Bre, Cd36, Cd83, Csnk1e, Csrp2, Foxo1, Gabrp, Golga1, Il7, Itgae, Kdr, Mast1, Mmp13, Ncoa1, Pde6a, Pdgfrb, Plxna2, Polr2a, Pon1, Pten, Ptprm, Rcl1, Rgl2, Rgs1, Rgs16, Rybp, Sfrp4, Sfrs14, Syt17, Tal1, Tmepai, Wnt2, Ythdc2,
39	Acute Morphine Downregulated in 129P3	Korostynski, 2007 (1)	0		0.0647343	0.0958158	82.0184	36	2600010E01Rik, 3110001I20Rik, A730036E13Rik, Ablim1, Adora2a, Ank3, Atp8a1, BC025575, BC043118, Cx3cr1, Cxxc5, Dbp, Fabp7, Fjx1, Foxp1, Frmd4b, Gab1, Gli3, Ier5l, Iqgap1, Lpgat1, Man1a, Mdga2, Olig2, Prl8a8, Rasgrp3, Rgma, Serpinb1c, Smn1, St8sia3, Tle4, Tmem10, Tmem125, Ugt8a, Wnt7a, Zfp710,
39	MsigDB	NF90_DN	0		0.0647343	0.095704	82.0184	36	Asns, Axl, Cdc6, Cdh11, Crebbp, Cxcr7, Cyp19a1, D230046B21Rik, Dmd, Espl1, Gal, Gatm, Hcfc1, Igfbp5, Irx5, Kifc5a, Lmnb1, Mapk7, Msx2, Ndn, Nmt1, Olfm1, Pck2, Pcx, Pold2, Rad52, Ror2, Sfrs6, Slc1a3, Srebf2, Taf4a, Tek, Thbs4, Troap, Ugt8a, Xk,
39	MsigDB	UVC_TTD_ALL_DN	1	Dusp1,	0.0657502	0.0970926	83.3055	226	3222402P14Rik, A130037E08Rik, Abi1, Acvr1, Acvr2a, Afap1, Aff1, Amph, Anapc10, Arhgap12, Arhgef7, Arih1, Arnt2, Atf2, Atp2b1, Atxn1, Atxn2, Auh, B130052P14Rik, BC003498, BC033915, Bard1, Baz2b, Bcar3, Bhlhb2, Bicd1, Blm, C030016K15Rik, C530047H08Rik, Cask, Casp8, Cblb, Cdc42bpa, Cdyl, Cenpa, Cep135, Chd1, Cnot4, Creb5, Crebbp, Ctage5, Ctbp2, Ctgf, Cxcl12, D030074E01Rik, Dapk1, Ddef2, Ddx10, Dhx15…
39	MsigDB	AGED_MOUSE_HIPPOCAMPUS_ANY_DN	0		0.066473	0.0980457	84.2213	37	Bsdc1, Btbd3, Chordc1, Cotl1, Csnk1d, D230046B21Rik, Dkk3, Epha4, Ets2, Fgf13, Gabra2, Gabrb3, Hspa4l, Kif5c, Kl, Mtap2, Nbl1, Nelf, Nell2, Neurod6, Nnat, Nsf, Otub1, Pdia6, Pkia, Ptprg, Rogdi, Sh3gl2, Spin, Spock1, Ssr3, St13, Syn2, Tloc1, Tspan5, Tub, Usp22,
39	MsigDB	ZUCCHI_EPITHELIAL_UP	0		0.066473	0.0979317	84.2213	37	A730036E13Rik, Ahcy, Ankrd10, Cap1, Ccna2, Cct5, Ctgf, Cyfip1, D030022P06Rik, Dgkq, Dhx9, Dpm1, Edaradd, Edn2, Eno1, Fn1, Fscn1, Gnb2l1, Gng11, H2afz, Hif1a, Hmga1, Hmgb1l, Igfbp4, Ldha, Nipa2, Nme2, Nnmt, Ptma, Ptpn1, Rpn2, Sae1, Sfrs6, Tgfa, Trap1, Ykt6, Ywhaz,
39	MsigDB	AGED_MOUSE_HYPOTH_DN	0		0.066473	0.097818	84.2213	37	Ache, Aco2, Ap2m1, Apoe, Atp2a2, Atp6ap1, Atp6v0c, Atp6v1e1, Atp9a, Camk2g, Canx, Cs, Csl, Ddb1, Dhx30, Dlg4, Dnaja2, Dnm1, Eef1a1, Epas1, Eprs, Fstl1, Gdi1, Gnai2, Golga2, Gria1, Kif5b, Maged1, Mgat2, Pld3, Ppp2r1a, Prkacb, Ptgds, Sars, Stip1, Vsnl1, Vti1b,
39	A partial list of genes analyzed after negative selection of the cDNA library generated from Lin2/loSca-11Thy-11loc-kit1 cells	PARK_MSCS_LIN2	0		0.066473	0.0977045	84.2213	37	Arl6ip1, Arpc1a, Ash1l, Aurkb, Bcl11a, Bmi1, Bmp4, Cbx5, Ccl3, Ccndbp1, Ccnh, Cd34, Clk4, Dmxl1, Elf1, Evi1, Kit, Laptm5, Lsp1, Lyn, Mcl1, Mea1, Meis1, Nfe2, Nkg7, Notch1, Park7, Pcm1, Rasa1, Rbbp6, Sdf4, Slc25a39, Spag9, Tcf4, Tlk2, Wnk1, Zfand5,
39	MsigDB	AGED_MOUSE_HIPPOCAMPUS_ANY_UP	0		0.066473	0.0975913	84.2213	37	Adipor2, Aktip, Alcam, Apod, Cirbp, Col6a1, Cry1, Ctsz, Dbp, Ddit4, Ggnbp2, Gna13, Gpd2, Igf1r, Igfbp6, Kcna1, Kcnb1, Kif5b, LOC381788, Mapt, March7, Mef2c, Nrip1, Pbx3, Pcgf2, Penk1, Ppp2r5e, Pten, Rbm3, Rbm39, Scn1a, Smarcc1, Snx17, Tac1, Txnip, Vti1b, Wdr26,
39	MsigDB	SHIPP_FL_VS_DLBCL_DN	0		0.066473	0.0974783	84.2213	37	Aldoa, Aldoart1, Aldoart2, Atic, Bcl2a1a, Bcl2a1b, Bcl2a1c, Bcl2a1d, Ccnb1, Cct3, Cct5, Cdkn3, Cenpa, Clta, Ctsd, Dlg7, Exosc7, Gm2a, Hspca, Hspd1, Idh2, Ldha, Mcm7, Melk, Mthfd2, Nme2, Nupr1, P4hb, Pfkp, Pkm2, Plod1, Prdx1, Psmc1, Slc1a5, Slc29a1, Tfrc, Trap1,
39	Upregulated 2-fold in HT1080 cells 6 hours following treatment with interferon gamma	IFN_GAMMA_UP	0		0.066473	0.0973656	84.2213	37	Adar, Bag1, Bak1, Bbc3, Btg1, C1s, Casp8, Col16a1, Eif2b1, Fas, Fosl1, H2-M1, H2-M11, H2-M9, Hadh, Hadhb, Icam1, Ifit3, Il15ra, Il6, Irf1, Map3k10, Nmi, Parp1, Phlda1, Plod2, Pml, Ppp5c, Psme1, Rbbp4, Sf3a1, Stat1, Tead4, Trim21, Vat1, Vegfc, Xrcc6,
39	Gene set that can be used to differentiate BRCA1-linked, BRCA2-linked, and sporadic primary breast cancers	BREASTCA_THREE_CLASSES	0		0.066473	0.0972532	84.2213	37	4933413G19Rik, Actr1a, Aof2, Apex1, Cad, Cbx3, Cdk4, Csda, Ctps, Eif2c2, Gdi2, Hadha, Ilf2, Itgb8, Krt2-8, Lrp1, Mcm7, Mtmr4, Nt5dc2, Oaz1, Pcna, Pdgfb, Pfkp, Phyh, Ppp1cb, Rbl2, Serbp1, Slc35b1, Srcs3, St13, Tob1, Trp53bp2, Vezf1, Vldlr, Xrcc6, Zfp36l1, Zfp422,
39	Genes whose expression is consistently positively correlated with breast cancer outcomes - higher expression is associated with good prognosis	BRCA_PROGNOSIS_POS	0		0.0682085	0.0996772	86.4202	38	1810022C23Rik, 5330417C22Rik, 6330527O06Rik, Acads, Aldh4a1, Aldh6a1, Bbc3, Btg2, Chpt1, Cirbp, Ergic1, Etl4, Evl, Fbp1, Fgf18, Fut8, Gstm5, Kif3b, Krt18, Letmd1, Matn3, Mylip, Neo1, Pcsk6, Pdia4, Peci, Pex12, Phxr5, Qdpr, Rab27b, Rbp3, Rps4x, Slfn1, Stk32b, Tbc1d9, Tbx3, Tgfb3, Wisp1,
39	MsigDB	WANG_MLL_CBP_VS_GMP_DN	0		0.0682085	0.0995624	86.4202	38	9130409I23Rik, Aldh7a1, Ard1, Cat, Ccdc86, Ccnd2, Cpox, Ctsz, Cul4a, Degs1, Dlat, Fgf23, Ftsj3, Gabarapl1, Gtpbp4, Hars, Irak1, Kpnb1, Mina, Nipsnap1, Nmd3, Nrp1, Pitrm1, Ppic, Psmc5, Rassf1, Ric8, Sepw1, Strap, Tmed10, Tmem109, Tomm70a, Triap1, Tsc22d1, Ttc27, Txnl2, Uxs1, Vdac1,
39	MsigDB	LVAD_HEARTFAILURE_DN	0		0.0682085	0.0994478	86.4202	38	B3galnt1, B3galt2, C6, Cacnb2, Ccl2, Ccl21a, Ccl21c, Cd14, Clcn3, Crym, Ctsb, Cxcl12, F5, G0s2, Gimap4, Gja1, Gpr22, Hbb-b1, Hbb-b2, Hey2, Idh1, Jam2, Kcnj8, Marcks, Nkx2-5, Pde4b, Pde4d, Pfkfb2, Plau, Ppp1r3c, Ptger4, Ptgis, Rrad, S100a8, Tgfbi, Tm4sf1, Tnfsf10, Zdhhc11,
39	Down-regulated at 48-96 hours during differentiation of 3T3-L1 fibroblasts into adipocytes with IDX (insulin, dexamethasone and isobutylxanthine), vs. fibroblasts treated with IDX + TSA to prevent differentiation (cluster 1)	IDX_TSA_DN_CLUSTER1	0		0.0682085	0.0993335	86.4202	38	Apbb2, Bat3, Bsdc1, Cd44, Cd47, Cpe, Ctsl, Cttn, Dlk1, Dnm1, Fbln2, Fbn1, H2afv, Il6st, Nono, Nqo1, Pbx3, Plac8, Plp2, Plxnb2, Pros1, Prrx2, Ptgs1, Rbp1, Rhoj, S100a6, Slc29a1, Ssr3, Synpo, Tagln2, Tgfbi, Timp1, Tinagl, Tmem45a, Tpm4, Vcam1, Wisp2, Xpo1,
39	rat LC up chronic morphine	McClung, 2006 (7)	0		0.0682085	0.0992195	86.4202	38	Acot7, Aldoa, Aldoart2, Apbb1, Apbb3, Aqp4, Atp1a1, Atp1b1, Atp1b2, Cap1, Chga, Cyb5b, Cyp51, Dbh, Ddc, Eef2, Eif4h, Fkbp1a, Gabbr1, Gal, Gch1, Gfap, Gja1, Got2, Maoa, Nppa, Pebp1, Pfkm, Pgk1, Prdx6, Prdx6-rs1, Psap, Ptpra, Slc14a1, Slc18a2, Slc6a6, Th, Vegfa,
39	MsigDB	FLECHNER_KIDNEY_TRANSPLANT_WELL_PBL_DN	0		0.0682085	0.0991057	86.4202	38	AK032039.1, Abl1, Ahr, Amfr, Anxa5, Aph1a, Arfgap3, Atp6v1g1, Bclaf1, Canx, Cd53, Cdc42ep3, Ddx5, Etfa, Fli1, Gadd45b, Iapp, Il1b, Impa1, Itsn2, Ly96, Lyn, Mapk14, Mknk1, Mylc2b, Nfya, Pax8, Pols, Ppp1r10, Ptpn12, Pyroxd1, Rab11a, Rheb, Sqle, Traf3ip2, Ube2e3, Usp7, Zbed4,
39	VTA dn withdrawal	McClung, 2006 (10)	0		0.0682085	0.0989922	86.4202	38	Actr2, Ankrd46, Aqp4, Arl8b, Atp1b2, Car2, Ccdc88a, Chpt1, Fabp7, Fdps, Gng11, Gria1, Gucy1b3, Hnrpr, Itm2a, Kif5a, Kif5c, Kitl, Lxn, Map2k1, Mtap2, Nsdhl, Pkia, Pltp, Qdpr, Rasgrf1, Rbm3, Rnf13, Sash1, Sept15, Slfn1, Ssr3, Tbc1d15, Tomm70a, Trim59, Ugt8a, Usp9x, Vamp3,
39	MsigDB	CPR_NULL_LIVER_UP	0		0.0682085	0.0988789	86.4202	38	2210023G05Rik, Actg1, Ahr, Anxa5, Aqp8, Asns, BC015286, Cd36, Ces2, Ces5, Ces6, Csad, Cyb5b, Cyp26a1, Cyp2b10, Cyp2b13, Cyp2b19, Cyp2b23, Cyp2b9, Cyp51, Cyp7a1, Dhcr24, EG272350, Entpd5, Ethe1, Fdps, Gadd45b, Hmox1, Lgals1, Lpl, Sc4mol, Slco1a1, Slco1a4, Slco1a5, Sqle, Tmem176a, Tmem97, Ugdh,
39	50 top ranked SAM-defined over-expressed genes in each subgroup_MS	ZHAN_MM_CD138_MS_VS_REST	0		0.0682085	0.0987659	86.4202	38	Bace2, Clec11a, Clgn, Clic6, Cnksr3, Cst3, Dsg2, Dtna, Fgfr3, Fzd2, Fzd8, Jam3, Klhl13, Larp6, Lrp12, Mark1, Mitf, Myo10, Myrip, Nap1l3, Ngfrap1, Nrip1, Pbx1, Pcsk5, Ppm1h, Rai2, Rnf32, Serpine2, Slc22a17, Spry2, Tead1, Tmem176a, Tmem176b, Trim58, Whsc1, Wwc2, Zfp503, Zfp521,
39	MsigDB	ZHAN_MM_MOLECULAR_CLASSI_DN	0		0.0682085	0.0986532	86.4202	38	1190002H23Rik, 1700013N18Rik, Bcl10, Bcl11a, Blnk, Cd1d1, Cd1d2, Cd27, Coro1c, Cxcr4, D030011O10Rik, Dus2l, Eno2, Gm2a, Lama5, Laptm4b, Nme4, Osbpl10, Pgcp, Pnoc, Ppap2b, Prdm5, Prkca, Prkcb1, Rab3b, Rapgef5, Rngtt, Ryk, Sc5d, Sort1, St6gal1, Stap1, Stxbp6, Tbc1d1, Tera, Tlk1, Tloc1, Tns3,
39	Top 50 genes differentially expressed in CD19-enriched tonsil B cells and CD138-enriched tonsil plamsa cells.	ZHAN_TONSIL_PCBC	0		0.0682085	0.0985407	86.4202	38	4933413G19Rik, Abcd3, Blk, Bmi1, Ccng2, Cdc20, Ciita, Cstf2, Eed, Egr3, Elf1, Ets1, Hadha, Hras1, Id3, Il4ra, Irf4, Itga6, Lig1, Lmnb1, Ltb, Msh2, Myc, Ogg1, Pecam1, Rae1, Rel, Rpa1, Runx3, Sfpi1, Slc7a6, Snrpc, Spib, Terf2, Tnf, Traf5, Vcl, Xbp1,
39	Genes on chromosome 7 with copy-number-driven expression in pancreatic adenocarcinoma.	AGUIRRE_PANCREAS_CHR7	0		0.0682085	0.0984285	86.4202	38	0610007L01Rik, Acn9, Ap4m1, Arpc1a, Asl, Asns, Bet1, Casd1, Cbll1, Cyp3a11, Cyp3a13, Cyp3a16, Cyp3a41a, Cyp3a44, Dld, Dock4, Fis1, Gars, Gnb2, Ints1, Kctd7, Lmtk2, Mad1l1, Mafk, Pdk4, Plod3, Pon2, Pon3, Rabgef1, Shfm1, Slc12a9, Slc25a13, Slc26a4, Smurf1, Sypl, Taf6, Trrap, Znhit1,
39	Regulated by TSA, butyrate and/or curcumin in SW260 colon carcinoma cells (Cluster 10, associated with histone hyperAc)	HDACI_COLON_CLUSTER10	0		0.0682085	0.0983165	86.4202	38	9130409I23Rik, BC037112, Bdp1, Col4a2, Cul1, Dct, Degs1, Dpm1, Fgfr4, Gas6, Git1, Glmn, Gse1, Igf2bp1, Inpp5d, Klhdc5, Lass2, Met, Mtr, Nrap, Otud4, Paf1, Pan3, Pcgf3, Rnf138, Runx1t1, Sccpdh, St3gal4, Stox1, Taf3, Tcfe2a, Trim47, Tsen2, Uqcrfs1, Usf2, Yy1, Zfa, Zfp449,
39	MsigDB	ABBUD_LIF_UP	0		0.0682085	0.0982047	86.4202	38	Acaa2, Ahsg, Aldoc, BE649362, Bcl3, Cebpb, Cxcl14, Cyb561, Elf3, Fbp1, Fgg, Gramd3, Has1, Il1r1, Irf1, Klf10, Kng1, Kng2, Lbp, Lcn2, Mpo, Nmi, Pld1, Psmb8, Ptpn1, Rasa3, Rnpep, Sct, Socs3, Sqrdl, St3gal1, Stat3, Tapbp, Tnfrsf1a, Tspan4, Upp1, Vwf, Xbp1,
39	Relative gene expression for osteoclast-associated genes, chemokines, and chemokine receptors	YANG_OSTECLASTS_SIG	0		0.0682085	0.0980933	86.4202	38	Acp5, Ccl11, Ccl17, Ccl2, Ccl20, Ccl22, Ccl24, Ccl3, Ccl4, Ccl5, Ccl6, Ccl7, Ccl9, Ccr1, Ccr1l1, Ccr2, Ccr3, Ccr4, Ccr6, Csf1r, Ctsk, Cx3cl1, Cx3cr1, Cxcl1, Cxcl10, Cxcl11, Cxcl12, Cxcl14, Cxcl4, Cxcl5, Cxcl9, Cxcr3, Cxcr4, Il8ra, Il8rb, Tnfrsf11b, Tnfsf11, Xcl1,
39	MsigDB	YU_CMYC_DN	0		0.0682085	0.0979821	86.4202	38	Abca1, Acp5, Arid3b, Blk, Btg1, Cd2, Cd37, Cd74, Cmah, Ctsh, Dgka, Ero1lb, Evl, Gad1, Gdi1, Gga2, Gns, Hmha1, Il10ra, Klf2, Klf3, Laptm5, Ltb, Macf1, Map4k2, Ms4a1, Myo7a, Olfm1, Prkcb1, Ptprc, Pygm, Rag1, Rgl2, Sipa1, Spib, Srpk3, Sspn, Unc93b1,
39	Up-regulated in human dermal (foreskin) microvascular endothelial cells that were stimulated to proliferate with prolonged EGF treatment, versus non-stimulated quiescent controls.	EGF_HDMEC_UP	0		0.0682085	0.0978711	86.4202	38	Axl, BC021614, Casp3, Casp4, Ccnd2, Ccng2, Cdh2, Ctgf, Cxcl1, Dad1, Ddit3, Dynll1, Gadd45a, Gnas, Gpi1, Gpx1, Grb2, Hspb1, Hspca, Igfbp2, Itga5, Itga6, Itgav, Itgb1, Itgb3, Map3k11, Marcksl1, Mdm2, Ndufb7, Plaur, Prdx2, Rad23b, Rela, Rhoa, Rpl6, Ski, Tek, Tie1,
39	MsigDB	ZMPSTE24_KO_DN	0		0.0682085	0.0977604	86.4202	38	4921521F21Rik, AY053573, Akr1c12, Akr1c13, Akr1c14, Akr1c18, Akr1c19, Akr1c20, Akr1c21, Akr1c6, Aldh1a1, Aldh1a7, Aldh3a2, Aldob, BC089597, Bphl, Cat, Ccrn4l, Cd1d1, Cd1d2, Ehhadh, Fabp1, Fmo1, G0s2, Hsd17b10, Inpp5b, Lasp1, Phlda1, Rdh1, Rdh16, Rdh7, Rdhs, S100a10, Slc31a1, Sult1b1, Tmem176a, Vnn1, Zap70,
39	MsigDB	CHEN_HOXA5_TARGETS_DN	0		0.0682085	0.0976499	86.4202	38	2900092E17Rik, Akap1, Anp32a, Anpep, Ap1s1, Aytl2, Ccdc56, Cd24a, Ckap4, Ddt, Ehd2, Fen1, Fzd2, G6pc3, Gemin4, Glg1, Gm2a, H2afx, Hmgb3, Kdelr1, Loxl1, Marcks, Mat2a, Myl9, Nptxr, Pcdhgc5, Ppap2c, Prpf31, Serpinh1, Skp2, Slc29a1, Sv2a, Syngr2, Tmem97, Tomm22, Ubtf, Wnt5b, Znhit4,
39	MsigDB	HPV31_DN	0		0.0682085	0.0975397	86.4202	38	9130409I23Rik, Acvr2b, Ar, Bpgm, Cbfa2t2, Ctsl, Degs1, Dsc2, Dsg1a, Dsg1b, Dsg1c, Entpd3, Gpa33, Il1r2, Klk6, Klk7, Lrp1, Lyst, Mvd, Mx1, Mx2, Mxd1, Nmt2, Oas2, Phf7, Pla2g1b, Prim1, Ptpru, Serpinb2, Sfn, Slpi, Snrpa1, Stat1, Sult2b1, Thrb, Trib1, Trim34, Ube3b,
39	Genes whose expression is consistently negatively correlated with estrogen receptor status in breast cancer - higher expression is associated with ER-negative tumors	BRCA_ER_NEG	3	Ppp2r1b, Egr2, Rnd3,	0.0686586	0.0980726	86.9904	839	0910001A06Rik, 2010005H15Rik, 2310028H24Rik, 2310061C15Rik, 2810405J04Rik, 4632415K11Rik, 4933413G19Rik, 5730494M16Rik, 5730559C18Rik, 6720460F02Rik, 9130409I23Rik, 9530003J23Rik, A130015P11Rik, Aadat, Aars, Acaa2, Acat2, Acat3, Acn9, Acot7, Acsl4, Actg2, Actl6a, Adam19, Adam8, Adamdec1, Adamts7, Adfp, Adm, Adora2b, Agtpbp1, Aif1, Aim1, Akr1b3, Aldh1a3, Alg6, Amd1, Angptl4, Anln, Anxa1, Anxa3, An…
39	MsigDB	ALZHEIMERS_INCIPIENT_UP	1	Per1,	0.069858	0.0996735	88.5101	234	1810037C20Rik, 4933425L03Rik, A930006P13Rik, Abca1, Adcy7, Add3, Agtr1a, Agtr1b, Akap9, Angpt1, Anp32b, Apoc1, Apoc2, App, Arhgef15, Arid1a, Arid4a, Ascl1, B130052P14Rik, Bgn, Brd1, Cald1, Casp6, Cast, Cd44, Cdc14a, Cdc5l, Cdk2ap1, Cebpa, Cflar, Cldn5, Clic1, Clu, Cpne3, Cpsf1, Cpt2, Crop, Csf1, Csnk2a2, Cul4a, Cyp11a1, Dao1, Dapk2, Dars, Dbf4, Dcn, Dicer1, Dlx4, Dmc1, Ednra, Efemp1, Efemp2, Eif2…
39	Chronic Morphine Upregulated in DBA	Korostynski, 2007 (18)	0		0.0699409	0.0996795	88.6151	39	5730557B15Rik, AK220484, Aff1, Angptl4, Apod, Cacnb2, Camk1g, Cdkn1a, Clk4, Ctla2a, D4Bwg0951e, D4Wsu53e, Fkbp5, Fzd2, Gpt2, Hspa1b, Kdelc1, Matn2, Net1, Nt5e, Osbpl3, Pkp2, Rbm3, Rin2, S3-12, Sap30, Sgk, Sgk3, Slc2a1, Spns2, Spp1, Stab2, Sult1a1, Tinagl, Tm6sf1, Tsc22d3, Tspan4, Ugt1a10, Zbtb16,
39	Downregulated by both Et-743 and Pt-650 in HCT116 cells (Fig. 6 A)	ET743PT650_COLONCA_DN	0		0.0699409	0.0995675	88.6151	39	A130037E08Rik, Adk, Aim1, Alcam, Ap3b1, Atf6, Bre, Commd1, Cradd, Ddx10, Dock1, Eif4g3, Ext1, Fto, Gbe1, Gnaq, Herc1, Hmga2, Id1, Irs1, Itpr1, Kiaa0146, Kifap3, Lpp, Lrba, Mgmt, Mllt3, Numb, Pcca, Pola1, Ptprk, Ror1, Smad3, Sorl1, Srpk2, Stk3, Tiam1, Tmem131, Xrcc4,
39	MsigDB	CMV_8HRS_DN	0		0.0699409	0.0994558	88.6151	39	Aars, Aco1, Acvr2a, Adm, Adra2a, Ahr, Anapc1, Anp32a, Ar, Bmp4, Cdc25b, Ddit4, Eng, Ercc5, Fbln1, Fgf7, Gas1, Hnmt, Id2, Igf1r, Igfbp2, Itsn1, Mapk14, Marcks, Myh9, Nr2f2, Nr3c1, Ormdl2, Ralgds, Runx1, Tcf7l2, Tcfap2a, Tcfap4, Tgfbr3, Tnfrsf1a, Trp53bp1, Usp4, Wee1, Zfp36l1,
39	MsigDB	CALRES_MOUSE_DN	0		0.0699409	0.0993443	88.6151	39	Aldh3a2, Alox5ap, Art1, Atp5s, Car15, Cish, Cplx2, Cyp1b1, Cyp3a25, Ddb1, Ddx56, Dyrk1a, Eif1b, Ezh1, Fbln2, Fbn1, Fgf6, Galt, H3f3a, Irak1, Itgae, Kpnb1, Nedd8, Pbp2, Pebp1, Pfkfb1, Polb, Psmd8, Rad50, Relb, Retsat, Rit1, S100a9, Sars, Ss18, Stard3, Taf6, Tcap, Tead3,
39	MsigDB	RIBAVIRIN_RSV_DN	0		0.0699409	0.0992331	88.6151	39	2410024N18Rik, Aadac, Ahr, Arl4a, Atp2b1, Axl, Cav2, Ccl4, Cdc14a, Cenpc1, Cflar, Cxcr3, Cyp1b1, Cyr61, Dusp10, Fgf2, Foxo3a, Gata3, Gem, Il15, Il2rg, Irf5, Itpr3, Map4k5, Ncf2, Plk2, Ppp1r3c, Ppp3cc, Ptger2, Ralgds, Rangap1, Rapgef3, Rgs20, Rras2, Serpine1, Smad1, Tnfrsf9, Vegfc, Zfhx3,
39	Target genes shared by AML1-ETO, PML-RAR, and PLZF-RAR	STEFFEN_AML_PML_PLZF_TRGT	0		0.0699409	0.0991221	88.6151	39	Aes, Arf5, Atp2b1, Cacnb1, Ccl2, Ccrl2, Cited2, Csf2, Dnm2, Doc2a, Drd4, Elf4, Ezh2, Frmpd4, Gtpbp1, H2-Eb1, H28, Hadha, Hnf4a, Hsf4, Id2, Jup, Lhb, Mknk1, Pafah1b3, Pcdhgc5, Pfkfb4, Pim1, Ppp2r5d, Scap, Sdc4, Serpinf1, Sh3bp2, Snx17, Stk3, Tcfe2a, Upk2, Vrk1, Vrk2,
39	LDGs showing similar expression patterns in bone marrow PC and subsets of MM	ZHAN_MMPC_SIM	0		0.0699409	0.0990113	88.6151	39	Akr1b3, Atp1b3, Bard1, Capns1, Cdk7, Cdkn3, Ctss, Cxcl12, Dctn6, Ddx10, Eif4a2, Eif4b, Ezh2, Fbp1, Fpgs, Glb1, H2afx, Il2rg, Irak1, Irf1, Klf6, Lgals1, Ncoa4, Ncstn, Nfe2l2, Oat, Pcbd1, Pex5, Pip5k1b, Pkm2, Plp2, Rgs16, Rtf1, Sars, Sfrs7, Slc2a5, Slc39a14, Taldo1, Wtap,
39	MsigDB	BECKER_TAMOXIFEN_RESISTANT_UP	0		0.0699409	0.0989008	88.6151	39	Acta1, Arl4a, B2m, Bcas1, Bst2, Btg3, Cacnb3, Cpe, Crabp1, Cxadr, Decr1, E2f1, Ebag9, Ephx1, Gtf2e2, Id1, Id3, Ifi44, Isgf3g, Lgals3bp, Nmi, Nmt1, Nnat, Pitx1, Ppp2r2a, Procr, Ptk6, Rnase4, Sephs2, Snx1, Tagln, Tspan3, Tusc3, Ugt2b1, Ugt2b35, Ugt2b36, Ugt2b37, Ugt2b38, Ugt2b5,
39	MsigDB	PENG_GLUTAMINE_DN	1	Dnajb1,	0.0703774	0.0994071	89.1681	235	1110008L16Rik, 1700049L16Rik, A930037G23Rik, AK032039.1, Abcf1, Acat2, Acat3, Acly, Adam19, Adcy3, Adrm1, Ahsa1, Ak2, Aldoa, Aldoart1, Aldoart2, Alg3, Alg8, Amd1, Apoe, Armet, Ars2, Atp1b3, Atp2a2, Atp5g3, Atr, Baz1a, Bcap31, Bms1, Btk, Bysl, C1qbp, Cad, Calr, Ccnb1, Cct2, Cct5, Cct6a, Cdc123, Cdc20, Cdc25a, Celsr2, Chd4, Clic1, Cog2, Cops3, Cse1l, Ctps, Ctsc, Cyc1, D13Wsu177e, Ddx1, Ddx18, Ddx21…
39	MsigDB	HPV31_UP	0		0.0716702	0.10112	90.8061	40	9030624J02Rik, A930008G19Rik, AW124722, Acvr2a, Aldh8a1, Bhlhb3, Bmpr2, Cd86, Ctsh, Ddef1, Fancg, Fbxo3, Fmod, Fzd7, Hey1, Hmg20a, Ltbp1, Manea, Ms4a4b, Ms4a4c, Ms4a4d, Mtap9, Mum1, Naaladl1, Ndufa10, Pax8, Pparg, Psme4, Rbm4b, Rev1, Shcbp1, Sirt3, Slc18a1, Slc2a2, Snai1, Ssh3, Sucla2, Tcfl5, Tex261, Uchl1,
39	MsigDB	AGED_MOUSE_HYPOTH_UP	0		0.0716702	0.101008	90.8061	40	1110008L16Rik, Actb, Adcy9, Akr1a4, Anp32b, Atp5c1, Atp5l, Atp5o, Atpif1, B2m, Btg3, C1qbp, Casp6, Cct6a, Clk1, Cox7a2, Cox7b, Csf1r, Ctss, Hexb, Hk1, Itpr1, M6pr, Map2k1, Ndufa1, Ndufb5, Ndufc1, Pafah1b1, Ppp1r7, Prdx1, Prep, Psma4, Psma6, Psmd14, Rps12, Snx2, Taf10, Tbca, Tpd52, Ube1y1,
39	Genes with reduced expression in mouse embryonic stem cells with a targeted deletion of BRCA1, whose expression was rescued by ectopic expression of a BRCA1 transgene	BRCA1_MES_UP	0		0.0716702	0.100896	90.8061	40	Acta2, Actc1, Anxa3, Anxa5, App, Arf1, Atp6ap1, Car2, D1Pas1, Ddx1, Ddx21, Ddx24, Ddx3x, Dlg1, Dnaja1, Eif2s1, Eprs, Fgfbp1, Fgfr1, Id3, Krt2-8, Lxn, Nefl, Numb, Pdia3, Psmc1, Psmc2, Rit1, Rock2, Rpa2, Sars, Sfn, Ssh2, Stam, Tagln, Tcea1, Tcfap2c, Tpm1, Vim, Wnt3,
39	Upregulated following IL-6 treatment in normal skin fibroblasts	IL6_FIBRO_UP	0		0.0716702	0.100784	90.8061	40	Anpep, Atp2b1, Ccl2, Cd47, Cdc25b, Col16a1, Col6a1, Cxcl1, Dnm1, Dnm2, Emilin1, Eng, Fasn, Fcho1, Gas6, Gem, Hist2h2aa1, Htra1, Ier3, Il6, Irak1, Khsrp, Map2k2, Mgrn1, Mmp3, Nagpa, Nmb, Pdpn, Plec1, Ptges, Rgl1, Serpinb2, Sod2, Sorbs3, Stmn2, Tapbp, Tcfap2c, Tgfb1, Tnfaip6, Vegfb,
39	MsigDB	STRESS_GENOTOXIC_SPECIFIC_DN	0		0.0716702	0.100672	90.8061	40	2010011I20Rik, Abcf3, Acsl4, Amd1, Arhgef2, Aurka, Bub1, Ccnh, Cd48, Cdr2, Cenpa, Chst1, Chuk, E2f5, Erlin1, Gabra6, Gls2, Gtpbp1, Hk2, Irf2, Lcp2, Mef2c, Mgp, Myc, Nfe2l3, Nr2f1, Pdlim7, Phlda1, Prr3, Rpa2, Sec24b, Sema4d, Spry2, St8sia4, Taf5, Tardbp, Tfpi2, Tktl1, Tnf, Zfp217,
39	Upregulated by H2O2 in CSB-rescued fibroblasts (Table 1, cluster 1)	H2O2_CSBRESCUED_C1_UP	0		0.0716702	0.10056	90.8061	40	Aebp1, Ankrd1, Atp6ap1, Atp6v1c2, C4bp, Ccna2, Ccnh, Cd59a, Cd59b, Commd6, Cryab, Ctnnb1, Ctsb, Dut, Eng, Gdf15, Hcfc1r1, Hmox1, Oaz2, Pfdn5, Pkia, Plxna1, Ppp1ca, Psmc4, Ptger4, Ptp4a3, Rab36, Rela, Rpl5, Sepp1, Serpinh1, Slc20a1, Srcs3, Tal1, Tcfe2a, Tgfbr3, Trim58, Ube2j1, Ung, Zbtb7a,
39	MsigDB	POMEROY_DESMOPLASIC_VS_CLASSIC_MD_DN	0		0.0716702	0.100449	90.8061	40	4933426M11Rik, Abl2, Acly, Acox1, Aldoa, Aldoart1, Aldoart2, Ankrd15, Aplp1, Bcap31, Bsg, Car15, Cbx5, Cited1, Crabp2, Dlx4, Fpr1, Gabrb3, Gabrg2, Gnb3, Hspca, Ilvbl, Neurog1, Nucb1, Olfm1, Pde4c, Prdx1, Psmb5, Rpn2, Sept8, Sfrs2ip, Slc1a2, Smad2, Smad5, Stx3, Surf1, Thbs4, Tmem11, Trp53bp2, Usp11,
39	MsigDB	HALMOS_CEBP_DN	0		0.0716702	0.100338	90.8061	40	Arl4c, Bcar3, Cd97, Cebpa, Chka, Ctgf, Cyr61, Dusp10, Dyrk2, Elf3, Erbb3, F2rl1, Fgf9, Fzd7, Gadd45a, Gas2l1, Grb7, Hes1, Id2, Inhbb, Krtap5-1, Mal, Mtmr11, Plau, Rbpms, Rgs3, Rhob, Ror1, Scnn1a, Sh3bp2, Smad6, Smad7, Stc2, Tcfap2c, Th, Titf1, Tm4sf5, Trio, Tsc22d3, Umod,
39	Up-regulated in mouse long-term functional hematopoietic stem cells from both adult bone marrow and fetal liver (Cluster i, LT-HSC Shared)	HSC_LTHSC_SHARED	1	Hbegf,	0.0719433	0.100609	91.1521	238	1700010M22Rik, 2410004B18Rik, 2700050L05Rik, 4931406C07Rik, 9330129D05Rik, Aaas, Ablim1, Acad10, Acadvl, Adarb1, Ahsg, Ak1, Aldh2, Angpt1, Aqp4, Arfrp1, Arhgef10, Arpc5l, Asxl2, Atp1b1, Atxn1, B4galt5, BC020535, Bace2, Bach2, Bat5, Bcl9l, Brp44l, Brwd2, Ccdc112, Ccdc117, Ccdc55, Ccdc66, Ccdc71, Cgnl1, Chic1, Chst1, Chst2, Cntn1, Col18a1, Cox8a, Crim1, Csad, Cuta, Cyp7b1, D630039A03Rik, Def6, Dlg2…
39	Up-regulated in mouse long-term functional hematopoietic stem cells from fetal liver (LT-HSC Shared)	HSC_LTHSC_FETAL	1	Hbegf,	0.0719433	0.100498	91.1521	238	1700010M22Rik, 2410004B18Rik, 2700050L05Rik, 4931406C07Rik, 9330129D05Rik, Aaas, Ablim1, Acad10, Acadvl, Adarb1, Ahsg, Ak1, Aldh2, Angpt1, Aqp4, Arfrp1, Arhgef10, Arpc5l, Asxl2, Atp1b1, Atxn1, B4galt5, BC020535, Bace2, Bach2, Bat5, Bcl9l, Brp44l, Brwd2, Ccdc112, Ccdc117, Ccdc55, Ccdc66, Ccdc71, Cgnl1, Chic1, Chst1, Chst2, Cntn1, Col18a1, Cox8a, Crim1, Csad, Cuta, Cyp7b1, D630039A03Rik, Def6, Dlg2…
39	MsigDB	AGED_MOUSE_CEREBELLUM_DN	0		0.0733963	0.102415	92.9931	41	Ache, Acta1, Anxa7, Birc4, Cacng1, Camk2g, Cd4, Clic3, Cnp, Col17a1, Csf2, Cyr61, Doc2b, Dpysl2, Farsa, Frap1, Fscn1, Galk1, Hgfac, Hspa4, Itm2a, Lbx1, Lin7b, Mef2a, Mertk, Myl4, Nab2, Nos2, Npy1r, Prdm5, Ptprd, Ptprm, Rpl22, Smarca4, Snca, Stat3, Tcea2, Thbs1, Tnc, Usp46, p,
39	Genes correlated with the development of hyperglycemia	NADLER_OBESITY_HYPERGLYCEMIA	0		0.0733963	0.102303	92.9931	41	1700023I07Rik, Acadl, Acp5, Acyp2, Adrb3, Btg3, Cacna1s, Cish, Cltb, Dlx5, Dnajb12, Dscr3, Dvl3, Flt3, Fyn, Gap43, Gtf2h1, Guca2a, Hps1, Hr, Lgtn, Mkrn2, Nptx1, Nqo1, Pabpn1, Polr1e, Polr2h, Ppp1r2, Ptpn18, Rras2, Sepw1, Serpine1, Serpinh1, Snrpb, Sorbs3, Sub1, Tctex1, Tubb2c, Ube2e3, Vav1, Wnt1,
39	EDGs with similar expression patterns in tonsil BCs and all or subsets of MM	ZHAN_MMPC_SIM_BC_AND_MM	0		0.0733963	0.10219	92.9931	41	Aebp1, Anxa2, Aqp2, Atic, Atp13a3, Bclaf1, Bcr, Ccnb1, Cct5, Cd3e, Cdk4, Cox17, Cul7, D10Jhu81e, Dyrk1a, Elf4, Fgl2, Fxr1h, Gnai2, Gnb3, Hadha, Hoxb2, Nap1l1, Ncf1, Nup160, Pik3r2, Ppp3cb, Psmc5, Psmd4, Ptprn, Qars, Rabif, Safb, Sf3a3, Snx1, Sri, Topbp1, Vdac1, Wdr18, Wnt10b, Wwox,
39	MsigDB	FALT_BCLL_IG_MUTATED_VS_WT_DN	0		0.0733963	0.102078	92.9931	41	1700013N18Rik, 1700023I07Rik, 9530008L14Rik, Atp6v1g1, Cbx7, D030074E01Rik, Dctn3, Ddx1, Ddx19a, Fkbp1b, Glo1, Gtf3a, Hnrpu, Hspa4, Jarid2, Krt10, Maged2, Moap1, Mrpl40, Mylk, Ndufc1, Parp4, Pbx3, Pfkp, Pfn2, Pftk1, Plcl2, Ppp1r2, Prps1, Psmd8, Sept15, Slc35d2, Sod1, Tmed10, Tmem147, Tspyl4, Xbp1, Xpo1, Yy1, Zhx2, Zmynd11,
39	Down-regulated at any timepoint (4-24 hrs) following ectopic expression of p21 (CDKN1A) in OvCa cells, p53-dependent	P21_P53_ANY_DN	0		0.0733963	0.101966	92.9931	41	Anln, Aspm, Atad2, Aurka, Aurkb, Birc2, Bub1, C79407, Ccdc99, Cdc25b, Cdc2a, Cep55, Cyr61, Exo1, Fat2, Hmgb2, Kntc1, Mcm2, Mcm3, Mcm4, Mcm6, Mcm7, Ncapd3, Ncapg, Parp2, Pbk, Prc1, Racgap1, Serpini2, Smc2, Tcn2, Tpx2, Trim44, Ttk, Tubb3, Tubb4, Tyms, Ube2c, Ube2t, Wdhd1, Zbtb5,
39	Strongly upregulated at 16 hours during differentiation of 3T3-L1 fibroblasts into adipocytes (cluster 4)	ADIP_DIFF_CLUSTER4	0		0.0733963	0.101854	92.9931	41	Abcf1, Abcf2, Asf1b, Ass1, Cdc6, Cdca7, Chaf1b, Ddx21, Dnmt1, Dut, Ecm1, Fen1, Grwd1, Hat1, Hells, Hmga1, Hmgb2, Ifrd2, Ints2, Mcm4, Mcm5, Mcm6, Mcm7, Mrpl18, Nap1l4, Pola2, Pold1, Prps1, Rad51, Rrm2, Saa2, Serpina3a, Serpina3b, Serpina3c, Serpina3f, Serpina3g, Serpina3h, Serpina3m, Serpina3n, Smc2, Snx5,
39	Genes enriched 20x in Oligodendrocytes	Cahoy, 2008 (9)	0		0.0733963	0.101743	92.9931	41	9530066K23Rik, A230069A22Rik, A330104H05Rik, Adamts4, Bcas1, Cldn11, Cpm, Edg8, Elovl7, Enpp6, Fa2h, Gal3st1, Galnt6, Gja12, Gjb1, Gm98, Gpr17, Gsn, Hapln2, Il23a, Lgi3, Mag, Mal, Mbp, Mog, Pdlim2, Pla2g4a, Plp, Plxnb3, Ppp1r14a, Prkcq, Prr18, Rffl, Sema3d, Sgk2, Srpk3, Tmem10, Tmem125, Trf, Tspan2, Ugt8a,
39	MsigDB	FALT_BCLL_DN	0		0.0733963	0.101632	92.9931	41	2410024N18Rik, Acbd3, Adarb1, Asah1, Calcoco2, Cbx7, Ccng2, Cdkn1b, Cox7a2, Ctnna1, D3Ucla1, Ddx1, Ddx19a, Hebp2, Ing1, Lmo4, Map3k7ip2, Mkrn1, Moap1, Mxi1, Ndufc1, Npc2, Pbx3, Plcl2, Plp2, Pop4, Psmd10, Psmd8, Pum1, Rab31, Rabgap1l, Rnf13, Scrn1, Smad2, Smc5, Snw1, Spen, Tbcc, Tbl1x, Tspo, Ywhab,
39	MsigDB	FALT_BCLL_UP	0		0.0751193	0.103904	95.1761	42	1200013B08Rik, 1300001I01Rik, Actn4, Apoe, B230312A22Rik, Bat2, Bcr, Calr, Cnot3, Dvl1, Eif4g1, Elmo3, Enpp2, Hmga1, Jarid1c, Kcnab2, Mlh1, Myo9b, Pctk1, Pkmyt1, Por, Ppp5c, Prkcsh, Ptpn1, Ptpn7, Rgs10, Safb, Sbno2, Slc7a6, Smarcd1, Smg5, Src, Stxbp2, Tk1, Tomm40, Top3b, Tyms, Ubtf, Vcp, Vdac1, Ykt6, Zbtb48,
39	Genes up-regulated by APC in SW480 (colon cancer)	LIN_WNT_UP	0		0.0751193	0.103791	95.1761	42	Actn4, Aes, Agrn, Alg3, Arhgdia, Atp6v0a1, Bcap31, Capn1, Cpsf4, Ctdspl, Ets1, Flot2, Gjb1, Gltscr2, Gna12, Hmg20b, Impdh2, Krt5, Krt7, Lmna, Ly6e, Map3k11, Mmp14, Mta1, Pcdh9, Pcna, Pdap1, Pfn1, Pkp3, Polr2a, Polr2e, Prkcsh, Rab1b, Rpl39l, Scap, Sec61a1, Sf3a1, Slc1a5, Syk, Tcf20, Tgm2, Zbtb7a,
39	Upregulated by UV-B light in normal human epidermal keratinocytes, cluster 1	UVB_NHEK1_C1	0		0.0751193	0.103678	95.1761	42	2210008N01Rik, Anxa2, Atp5k, Chrnb1, Chrnb4, Col11a1, Cox7a2, Cox7c, Cryba4, Cst6, Cxcr3, D0H4S114, Dynll1, Eef1a1, Ercc2, Guk1, Hmgcs2, Htr4, Il6, Myf6, Ncbp2, Ndufa1, Ndufc1, Nol7, Oas2, Pdlim5, Pgk1, Ppbp, Ranbp1, Rpl34, Rpl37a, Rpl38, Rps21, Rps23, Sfn, Spnb2, Stat6, Tsc22d1, Txn1, Uqcrb, Zfp330, Zfp623,
39	Genes whose expression is influenced by 2-methoxyestradiol (2ME2), a metabolite of estradiol that has antitumor activity, in multiple myeloma cells.	CHAUHAN_2ME2	0		0.0751193	0.103565	95.1761	42	Add1, Adm, Arhgdib, Arpc5, Btg2, Ccl3, Ckb, Cox6a1, Crybb1, Csnk1e, Ctbp1, Decr2, Eif4b, Fdps, Ggt1, Gpr161, Herpud1, Hsp90b1, Il2rg, Itgb5, Lgals1, Litaf, Lta4h, Mcl1, Muc1, Myc, Nap1l1, Parp1, Pim2, Pkm2, Pmm2, Raf1, Sfrs6, St5, Tapbp, Tnfaip3, Tubb2c, Tubb5, Ube2e3, Ube2g2, Ube2m, Vim,
39	Downregulated in fibroblasts from old individuals, compared to young	OLDAGE_DN	0		0.0751193	0.103452	95.1761	42	4933413G19Rik, Atr, Bard1, Ccna2, Cdc20, Cdc25b, Cdh11, Cenpa, Cenpf, Ckap5, Cse1l, Ctsc, Ddx39, Fbn2, H2afx, H2afz, Has2, Hmgb2, Kif11, Kif14, Kif23, Kif2c, Mcm2, Mybl2, Nasp, Nup88, Parp1, Pkmyt1, Plk1, Postn, Ppp1cc, Psma2, Psma3, Psmc2, Psmc6, Psmd11, Psmd12, Ptgs2, Ranbp1, Safb, Ube2c, Ugcg,
39	MsigDB	TPA_RESIST_MIDDLE_UP	0		0.0751193	0.10334	95.1761	42	Actb, Add2, Aga, Akap7, Alox5ap, Arf4, Atp6v0e, BE649362, Cacna2d2, Cap1, Ccl7, Ccl8, Clcn6, Cul2, D1Pas1, Ddx3x, Eln, Epb4.1, Ets2, Gata6, Gc, Gstm7, Gys2, Hcrtr1, Hdh, Hnrpab, Ifngr2, Igfbp5, Lyn, Mapk1, Mapk8, March6, Ndufs4, Pik3cb, Ptges, Ptpn7, Ran, Sfrs7, Sst, Thoc1, Tjp1, Ywhah,
39	Genes associated with cellular adhesion that are differentially expressed in endothelial cells of pig aortas from regions of disturbed flow (inner aortic arch) versus regions of undisturbed laminar flow (descending thoracic aorta).	PASSERINI_APOPTOSIS	0		0.0751193	0.103228	95.1761	42	3110001I22Rik, Api5, Bad, Bcl2a1a, Bcl2a1b, Bcl2a1c, Bcl2a1d, Bik, Birc3, Bok, Casp1, Casp3, Casp8, Cbx4, Cd14, Cdkn1a, Cul1, Cul4a, Cxcr4, Dap3, Dapk1, Dusp7, Fasl, Gadd45a, Gadd45b, Il1a, Lgals1, Map3k5, Mapt, Mcl1, Nfkb1, Nfkbia, Ntf3, Pdcd2, Prkca, Prkcz, Ptk2b, Ptpn6, Serpinb2, Snca, Trp53, Vdac1,
39	Early differentiation genes top 50 differentially expressed genes in comparison of CD19-enriched tonsil BCs and CD138-enriched tonsil PCs	ZHAN_MMPC_EARLYVS	0		0.0751193	0.103116	95.1761	42	4933413G19Rik, Abcd3, Blk, Bmi1, Ccng2, Cd1d1, Cd1d2, Cdc20, Ciita, Cstf2, Eed, Egr3, Elf1, Ets1, Hadha, Id3, Il4ra, Irf4, Itga6, Itsn2, Lig1, Lmnb1, Ltb, Mknk1, Msh2, Myc, Ogg1, Pecam1, Rae1, Rel, Rhoh, Rpa1, Runx3, Sfpi1, Slc7a6, Snrpc, Spib, Terf2, Tnf, Traf5, Vcl, Xbp1,
39	MsigDB	NI2_MOUSE_DN	0		0.0768392	0.105363	97.3552	43	Abcg1, Acvrl1, Alas1, Antxr1, Cav1, Cd97, Cdkl2, Chst2, Cxcl12, Cyp2b10, Cyp2b13, Cyp2b19, Cyp2b23, Cyp2b9, Cyp2f2, Dpp4, Fasn, Fgf1, Fhl1, Hc, Hey1, Icam2, Llgl2, Ltbp4, Mapt, Meox2, Mgl1, Mgl2, Mrps18b, Nfix, Nrp1, Ogt, Pex16, Pon1, Rbp1, Rsu1, Sftpb, Sftpc, Slc9a3r2, Thbs3, Timm17a, Trp53bp2, Zbp1,
39	Regulated by UV-B light in normal human epidermal keratinocytes, cluster 2	UVB_NHEK3_C2	0		0.0768392	0.105249	97.3552	43	Atp13a3, Ccng1, Ctps, Cul3, Cxadr, Dusp4, Emp1, F3, Fnta, Gclc, Hif1a, Ifngr2, Jag1, Kif5b, Morc3, Myst3, Nrip1, Oas1a, Oas1b, Oas1c, Oas1d, Oas1e, Oas1f, Oas1g, Oas1h, Pcmt1, Psmd14, Psme4, Ptpn12, Rad21, Raf1, Srpk2, Stxbp3a, Tcfap2a, Tial1, Trip10, Tsta3, Ube2h, Ugcg, Usp11, Xpo1, Yy1, Zfp146,
39	Androgen regulated genes in the murine epididymis	CHAUVIN_ANDROGEN_REGULATED_GENES	0		0.0768392	0.105135	97.3552	43	Ace, Adam7, Adcy8, Adra2c, Agpat3, Agr2, Akp2, Btg3, Car2, Car4, Cyb561, Ebp, Enpp1, Fdft1, Fdps, Fkbp11, Fkbp5, Gfra1, Gjb3, Gldc, Glul, Gpc1, Gpx5, Indo, Isg20, Isyna1, Kcnk1, Kcnk7, Klrb1a, Klrb1c, Klrb1f, Man1a, Myom2, Ncf2, Nucb2, Pemt, Ptpro, Ramp3, Rrm1, Sc4mol, Stmn1, Tcf7, Tpmt,
39	MsigDB	LINDSTEDT_DEND_UP	0		0.0768392	0.105022	97.3552	43	Adm, Birc3, Btg1, Cd83, Cflar, Cxcr4, Dusp4, Eed, Gadd45a, Hivep1, Id2, Il15ra, Il2ra, Il7r, Klf5, Lamb3, Lyn, Map3k14, Marcks, Marcksl1, Nbn, Nfkb1, Nfkb2, Nfkbia, Nr4a3, Optn, Pdgfa, Pla2g6, Pnrc1, Pscdbp, Rel, Relb, Sdc4, Siah2, Slamf1, Stk4, Tap1, Tnfaip2, Tnfaip3, Tnfrsf9, Tnip1, Traf1, Usp12,
39	50 top ranked SAM-defined over-expressed genes in each subgroup_CD-1	ZHAN_MM_CD138_CD1_VS_REST	0		0.0768392	0.104909	97.3552	43	2010005H15Rik, A130015P11Rik, Alpk2, Asb2, Atf5, Cebpb, Cth, Eif4ebp1, Ern1, Fyn, G0s2, Gpr63, Gpt2, Hadh, Inhbe, Itgal, Klhl4, Mfap4, Mtg1, Nid2, Nsun7, Pcdh20, Pck2, Phgdh, Pmf1, Ptger2, Rab31, Rab33a, Rbp1, Sesn2, Slc7a11, Stc2, Stfa1, Stfa2, Stfa3, Sytl1, Tbc1d16, Tm6sf1, Tmc6, Tmc8, Trib3, Txndc13, Vps37a,
39	MsigDB	HYPOPHYSECTOMY_RAT_DN	0		0.0768392	0.104796	97.3552	43	Acaa2, Acsl1, Ahsg, Akr1a4, Alas1, Aldob, Aqp8, Arf4, Atp2a2, B2m, Calr, Col3a1, Ctsa, Cyb5b, Dad1, Ech1, Edaradd, Eno1, Fbln5, Fbp1, Fdps, Fn1, Fth1, Hadh, Hba-a1, Idh1, Ldha, Lims2, Mep1b, Mgp, Nppa, Oat, Odc1, Padi4, Pdia3, Pdk4, Pex19, Psmb8, Rab3b, Slc9a1, Sparc, Tff3, Tkt,
39	MsigDB	CMV_HCMV_TIMECOURSE_24HRS_DN	0		0.0768392	0.104683	97.3552	43	4921521F21Rik, 5031439G07Rik, Aco1, Add3, Akr1c12, Akr1c13, Akr1c14, Akr1c18, Akr1c19, Akr1c20, Akr1c21, Akr1c6, Aldh7a1, Anpep, Anxa1, Anxa2, Atxn10, Axl, Casp1, Col13a1, Cyp1b1, Dlc1, Dnase1l1, Ext1, F2r, Fah, Fas, Fhl2, Gng11, Mgll, Pdgfra, Pkig, Prss12, Rhobtb3, Sema3a, Sept11, Serpine1, Slit2, Thbs2, Tpd52l2, Ugcg, Vegfc, Wnt5a,
39	MsigDB	KENNY_WNT_DN	0		0.0768392	0.104571	97.3552	43	1190005F20Rik, 1810015C04Rik, 1810035L17Rik, BC005537, Calcoco1, Cd4, Col6a1, Crabp2, Ddx5, Dpysl2, Ecm1, Elmo2, Enpp2, Fn1, Gbp1, Gbp2, Hao1, Hnrph1, Igf2, Il6st, Itgb5, Kif5b, Mdh1, Narf, Plaa, Ppp3ca, Rps6, Sdha, Sel1l, Six3, Stau2, Tff3, Timp2, Tloc1, Tnpo1, Trim29, Trim33, Txnip, Ubr5, Usp3, Usp7, Usp9x, Xpnpep1,
39	MsigDB	KENNY_WNT_UP	0		0.0768392	0.104458	97.3552	43	2310016C08Rik, 2310067B10Rik, 2900069M18Rik, Abi1, Arcn1, Arfgef2, Bad, Btrc, Caskin2, Ccnb1, Cd14, Cse1l, Ctsc, Cyr61, D230046B21Rik, Ebna1bp2, Ect2, Exosc2, Gan, Gna11, Hat1, Hmgb2, Igfbp5, Krt7, Loxl2, Mmp2, Pkn1, Plk4, Ptpn22, Ramp3, Rpa2, S100a8, Sephs2, Serpind1, Sfrs7, Spp1, Sqrdl, Tacc3, Tfdp1, Tk1, Tm4sf1, Tnfaip2, Upp1,
39	MsigDB	ESR_FIBROBLAST_UP	0		0.0785559	0.106678	99.5304	44	Akap12, Anxa1, Ap3b2, Atp5k, Bnip3l, Calu, Col3a1, Ctcf, Ctgf, Cxcl1, Daxx, Efnb1, Eif3eip, Eif4e, Fgfr4, Flot1, Fn1, Galnt2, Glrx1, Golga4, Golph3, H2-Aa, Hgf, Igfbp3, Itgb8, Lck, Mark3, Ndrg1, Ngfb, Ngfrap1, Oaz1, Pomp, Prdx4, Rhob, Rhod, Sgcb, Sod1, Taf1c, Tbca, Tpr, Trp53i11, Ugcg, Vim, Zfp36l1,
39	Genes on chromosome 22 with copy-number-driven expression in pancreatic adenocarcinoma.	AGUIRRE_PANCREAS_CHR22	0		0.0785559	0.106564	99.5304	44	Ascc2, Atf4, Bcr, Card10, Chek2, Cryba4, Csnk1e, Ddt, Depdc5, Dmc1, Gcat, Gga1, Gstt1, Gtpbp1, Hps4, Josd1, Kdelr3, Map3k7ip1, Mfng, Mgat3, Mmp11, Mpst, Myh9, Patz1, Pdgfb, Pisd, Polr2f, Rab36, Rbm9, Sec14l2, Sf3a1, Sfi1, Sh3bp1, Smarcb1, Snrpd3, Tfip11, Thoc5, Timp3, Tom1, Tomm22, Tst, Txn2, Unc84b, Ywhah,
39	MsigDB	BRCA2_BRCA1_UP	0		0.0785559	0.10645	99.5304	44	Actr1a, Afp, Akt1, Bad, Calu, Copa, Ctnnbl1, Cxcl5, Dlg7, Enox2, Fdft1, Gart, Gcat, Gnb2, Gtpbp1, Hars, Il17ra, Il18r1, Il1b, Jarid1a, Lox, Mapre1, Mnat1, Mpi, Naga, Ncstn, Nt5dc2, Paf1, Pak2, Pef1, Pisd, Ppp1cb, Ppp2r5a, Raly, Rbbp4, Rnf167, Runx1, Sf3b4, Slc9a1, Strn3, Tatdn2, Tceb2, Tufm, Ubap2l,
39	Morphine regulated genes cluster	Korostynski, 2007 (22)	0		0.0785559	0.106336	99.5304	44	AK220484, Aff1, Anapc1, Anubl1, Asb11, Azin1, Camk1g, Cdkn1a, Crot, Ctla2a, Ctla2b, Ddo, Dio2, F3, Fdxr, Fkbp5, Fzd2, Hist2h3c1, Lman2l, Nt5e, Olig2, Osbpl3, Pdk4, Pdzd2, Pkp2, Pllp, Pmaip1, Pxdn, S100a16, S3-12, Serpinb1c, Sesn1, Sgk, Sgk3, Sult1a1, Tcfcp2l1, Tmem10, Trp53inp1, Tsc22d3, Ugt1a10, Ugt8a, Utp14b, Utrn, Zbtb16,
39	Genes up-regulated 4 hours following TPA treatment that discriminate TPA from other stress agents	STRESS_TPA_SPECIFIC_UP	0		0.0785559	0.106222	99.5304	44	Amd1, Atp13a3, Bcl2a1a, Bcl2a1b, Bcl2a1c, Bcl2a1d, Birc3, Ccnb2, Ccr1, Ccr1l1, Cct5, Cd40, Cdk5r1, Cpox, Csf2, D6Wsu176e, Dusp2, Dusp4, Dusp5, Evi2a, Gpr65, Id3, Ier2, Kcnn4, Map2k3, Mgp, Myc, Nab2, Nek6, Nfkb1, Nfkb2, Phlda1, Plek, Ptpn7, Rabggtb, Rarg, Rasd1, Slco4a1, Spry2, Stx4a, Tnf, Tnp1, Traf1, Usp12,
39	MsigDB	FLECHNER_KIDNEY_TRANSPLANT_REJECTION_PBL_DN	0		0.0785559	0.106109	99.5304	44	Aco2, Anapc13, Bicd2, Cd46, Cdkn1b, Cox7c, Ctcf, EG236749, Eif3k, Fth1, Golga1, Gpr56, Gtf2b, Hspa9, Ik, Il2rg, Itgb1, Lmo1, Lrp10, Ltb, Man2a2, Mapk14, Mcm7, Myd116, Myd88, Pcbp2, Polr2h, Pou4f1, Ptger2, Rabggtb, Ralbp1, Riok3, Safb2, Setd1a, Sfrs3, Slc3a2, Stk38, Syncrip, Synpo, Tes, Tmem63a, Tmf1, Traf3ip3, Zfp148,
39	MsigDB	BAF57_BT549_DN	1	Dusp6,	0.0788592	0.106405	99.9146	251	1500011H22Rik, 1810055G02Rik, 2700029M09Rik, 2900042B11Rik, 4733401H18Rik, 9430010O03Rik, 9530077C05Rik, A930006P13Rik, Aasdhppt, Abce1, Adam12, Adamts2, Aff3, Ak2, Akr1b3, Alas1, Apip, Atp5k, B3galnt1, BC020002, BC057079, BE649362, Baalc, Bambi, Bdkrb1, Bdkrb2, Bst1, Bst2, C1qbp, Cacybp, Cand2, Casd1, Casp7, Cat, Cav1, Cav2, Ccne1, Ccr8, Cd70, Cd9, Cdc25a, Cdc42, Cdcp1, Cited2, Cox5a, Cox7b, Cre…
39	Regulated by UV-B light in normal human epidermal keratinocytes, cluster 7	UVB_NHEK3_C7	0		0.0802696	0.108193	101.702	45	2810417H13Rik, Aars, Acsl1, Adk, Akr1a4, Asns, Ass1, Atic, Atp1b3, Blvra, Cdc20, Cdc25b, Cdkn3, Cirbp, Ckap4, Ctsc, Ephx2, Esd, Exosc7, Fgfbp1, Hsd17b4, Idh2, Itga6, Itgb1, Lif, Mall, Mlh1, Mmp10, Mthfd1, Ncapd2, Pam, Pck2, Pgd, Pla2g4a, Plcd1, Plp2, Ppib, Prcp, Rpl3, Srd5a1, Taf10, Ube2c, Vsnl1, Xbp1, Yars,
39	MsigDB	ZHAN_MM_MOLECULAR_CLASSI_UP	0		0.0802696	0.108078	101.702	45	6330527O06Rik, Armcx1, Asns, Ass1, Atf5, Cebpb, Cebpg, Coro1a, Ctage5, Dnajc12, Eif4ebp1, Ern1, G0s2, Galnt3, Gpr63, Hadh, Inhbe, Itgal, Kcnk12, Kif21b, Klf4, Klhl4, Mthfd2, Niban, Nid2, Npas3, Pck2, Phgdh, Rab31, Rab33a, Rbp1, Rtn3, Sla, Slc7a11, Slc7a5, Stc2, Stom, Tm6sf1, Tpbg, Traf3ip3, Trib3, Usp32, Vldlr, Wars, Wfdc2,
39	MsigDB	WERNER_FIBRO_UP	0		0.0802696	0.107963	101.702	45	1810041L15Rik, A130037E08Rik, Amd1, Apob, Arhgap5, Armc8, Atp5e, Atrn, B4galt1, Btbd1, Btg2, Cdc2a, Chit1, Cpb2, Ctgf, Dcbld2, Dynlt3, Elp3, Fech, Gpr116, Gtdc1, Hspb8, Igfbp3, Inpp5e, Larp5, Mark3, Mbd1, Mbnl2, Mycn, Mycs, Ndrg1, Nudt21, Prdx6, Prdx6-rs1, Prkab2, Rab11a, Rnaseh2b, Rps6, Rps6ka4, Sema7a, Stambp, Tial1, Tnfrsf12a, Trap1, Trp53i11,
39	Chronic Morphine Upregulated in SWR	Korostynski, 2007 (19)	0		0.0802696	0.107849	101.702	45	5730557B15Rik, AK220484, Abca1, Abcc4, Aff1, Anubl1, Apod, Atf6, Atp8a1, B230112C05Rik, Bhlhb2, Camk1g, Cdkn1a, D4Bwg0951e, Dab1, Emilin2, Exoc4, Fkbp5, Fzd2, Gjb6, Kdelc1, Mdga2, Net1, Nt5e, Osbpl3, Pdk4, Pdzd2, Pkp2, Pnpla2, Prl8a8, Pxdn, Rhpn2, Rin2, S3-12, Sgk, Sgk3, Sh2b2, Snx24, Sult1a1, T2bp, Tinagl, Tm6sf1, Tsc22d3, Ugt1a10, Zbtb16,
39	Progressively down-regulated through 12 hours following treatment of WS1 human skin fibroblasts with UVC at a high dose (50 J/m^2) (cluster d4)	UVC_HIGH_D4_DN	0		0.0802696	0.107735	101.702	45	Arf6, Arid5b, Atp13a3, Atp2a2, Aurka, Bhlhb2, Bmpr1a, Chsy1, Clint1, Ctgf, D1Pas1, Ddx17, Ddx3x, Dicer1, Fhl5, Fzd7, Gata2, Gnai1, Gne, Hmga2, Hmgb2, Krit1, Mapk6, Pdcd10, Phc2, Pogz, Ppp2r5c, Rab1, Rad21, Rapgef2, Rbm5, Samd4, Sec24b, Siah1a, Siah1b, Slc20a2, Smurf2, Spen, Thumpd1, Tpst1, Uap1, Ube2g1, Usp1, Usp10, Xpo1,
39	MsigDB	AGED_MOUSE_NEOCORTEX_DN	0		0.0802696	0.107621	101.702	45	Actc1, Apoh, Ccl1, Cdc20, Ckm, Col6a1, Cp, Cstf2, D0H4S114, Ecm1, Fem1b, Flnc, Frap1, Gdnf, Gli3, Gstm5, Htr4, Ltb, Ly9, Map3k7, Masp1, Mpp1, Mtnr1a, Myl4, Mylpf, Nedd8, Neurod4, Nmb, Nonagouti, Npy1r, Nr2f1, Papola, Prkdc, Ptprr, Rad52, Ret, Taok3, Tctex1, Trim10, Ufd1l, Uimc1, Usp32, Vrk3, Wdfy3, Zkscan5,
39	Stable, cis-regualted brain and HSC transcripts (studies to find cis-regulated brain transcipts were parallel to those in this HSC-transcript study)	BYSTRYKH_HSC_BRAIN_CIS_GLOCUS	0		0.0802696	0.107507	101.702	45	Acadl, Alad, Aldh9a1, Arhgap9, Arl6ip1, Ccnd2, Cntf, Cpsf2, Ctsc, Dap3, Dctn6, Dpp7, Dynll2, Gatad2a, Gemin5, Gfer, Glo1, Gnb1, Hars, Iqgap1, Kcnj9, Mll5, Mrpl35, Mrpl44, Mrps7, Mtif2, Myo7a, Ndufa7, Necap2, Prdx2, Prkce, Psmb6, Ptprf, Sc5d, Scoc, Snrpb2, Spg21, Srp9, Tceb3, Thumpd1, Tmem66, Trmt1, Usp38, Zfand5, Zmym6,
39	Genes up-regulated by estradiol through ERalpha and ERbeta in U2OS cells	STOSSI_ER_UP	0		0.0802696	0.107393	101.702	45	Acox2, Adk, Agt, Birc3, Bmp6, Car12, Cd34, Cdh19, Defb1, Defb10, Defb11, Defb2, Defb9, Gja1, Grk5, Gyk, Hyal1, Il13ra2, Il24, Itga6, Klrc1, Klrc3, Klrk1, Krt17, Lrig1, Msmb, Nr4a3, Nrip1, Nts, Ophn1, Pdzk1, Pla2g4a, Ptgs2, Pthlh, Rala, Rasgrf1, Rhobtb3, Sepp1, Serpina6, Skil, Slc9a3r1, Sparcl1, Tff1, Tle3, Wisp2,
39	List of Hypoxia-induced/suppressed genes encoding transporters in Astrocytes	MENSE_HYPOXIA_TRANSPORTER_GENES	0		0.0802696	0.10728	101.702	45	Abcb6, Abcc9, Ap3b2, Atp13a4, Cacnb2, Cacnb3, Copa, Cox15, Cp, Cygb, Gabra2, Gga2, Gopc, Gosr2, Hpgd, Itpr1, Kcnj4, Narf, Npc1, Nqo1, Nr3c2, P4ha2, Pex13, Plod1, Rab6b, Slc15a4, Slc16a1, Slc16a3, Slc16a6, Slc16a7, Slc25a29, Slc25a36, Slc29a4, Slc2a1, Slc31a2, Slc44a1, Slc4a4, Slc8a1, Sorl1, Stard4, Surf1, Tpcn2, Trpv3, Ucp2, Vps35,
39	MsigDB	TPA_SENS_MIDDLE_DN	1	Fos,	0.0810284	0.10818	102.663	255	0610037L13Rik, 1110036O03Rik, 2610207I05Rik, 5033403D15, Abi2, Abl1, Ache, Alg3, Ampd2, Ap3b1, Ap3s2, Apba2, Apeh, Apoc3, Arfip2, Arl4d, Arntl, Asgr2, Atp1a2, Atr, Aurkb, Axl, Bard1, Bmp7, Bmp8a, Bnc1, Bphl, Brca1, Btn2a2, Bysl, C1s, Cacnb3, Capn2, Car12, Cat, Cbfa2t2, Ccl5, Ccr6, Cd14, Cd3g, Cd44, Cd47, Cd59a, Cd59b, Cd5l, Cd83, Cdc7, Cdh17, Cetn2, Chd3, Chek1, Clcn4-2, Cldn3, Clec3b, Col16a1, C…
39	LDGs showing similar expression patterns in tonsil PCs and all or subsets of MM	ZHAN_MMPC_SIMAL	0		0.0819802	0.109336	103.869	46	6430548M08Rik, Adm, Ampd3, Anp32b, Aplp2, Atp6v1b2, B4galt1, Birc3, Cat, Csk, Cst3, Cxcl12, Cxcl4, Cxcr4, Ddb2, Dnmt1, Fcgrt, Frzb, Fuca1, Gpx1, Hist1h2ab, Hist1h2ad, Hist1h2ao, Hmga1, Hmha1, Hsd17b1, Ifngr2, Itga6, Map4k1, Marcks, Mrpl23, Mrps27, Nucb2, Ppbp, Prcp, Ptpn7, Raly, Rb1, S100a4, Sepp1, Snrpb, Tcn2, Tctex1, Tiam1, Timp2, Tnfaip3,
39	50 top ranked SAM-defined over-expressed genes in each subgroup_MF	ZHAN_MM_CD138_MF_VS_REST	0		0.0819802	0.109221	103.869	46	6430550H21Rik, Abhd12, Ablim1, Agmat, Arhgap6, Arid5a, Atp13a2, Ccdc86, Cd109, Cdh1, Cotl1, Cx3cr1, Cxcl12, Defb3, Defb4, Defb5, Defb6, Defb7, Defb8, Dock4, Dpysl2, EG574081, Gpm6b, Itgb7, Lcp2, Mctp1, Mfap2, Nmu, Ntrk2, Nuak1, Pbp2, Pebp1, Prss7, Pygb, Rassf4, Rnase6, Sfrp2, Shmt1, Slc25a20, Smarca1, Spp1, Tlr4, Tmem37, Trim47, Tubb2b, Whrn,
39	Up-regulated at 3 months of age in lungs from lysosomal acid lipase (LAL) knockout mice, which display pulmonary pathology, versus wild-type controls	LAL_KO_3MO_UP	0		0.0819802	0.109106	103.869	46	0610011L14Rik, Acp5, Apobec1, Camp, Ccr1, Ccr1l1, Cd244, Cd5l, Cd68, Clec4e, Ctsb, Cxcl1, Dnmt3a, Fabp7, Fcer1g, Fkbp5, Gdf15, Gpnmb, Hmox1, Igsf6, Il1r2, Il8rb, Ly9, Mafb, Marco, Mmp19, Mmp8, Ms4a7, Msr1, Myo5a, Neu1, Pla2g7, Rgs1, S100a9, Saa2, Sema7a, Slc11a1, Slc15a3, Slc40a1, Snx6, Spic, Steap4, Tlr7, Tnfaip2, Trem2, Utrn,
39	MsigDB	JECHLINGER_EMT_UP	0		0.0819802	0.108991	103.869	46	Ada, Adss, Asns, B2m, Bcl3, Cdh15, Cdh2, Col6a1, Col6a2, Ctsz, Cxcl5, Cyp1b1, Dab2, Dcn, Ddr2, Fmo1, Galk1, Gas1, Hif1a, Il11, Irf7, Mmp13, Mmp2, Mthfd2, Pcolce, Pdgfra, Pdgfrb, Phgdh, Pla2g7, Pmp22, Ppic, Procr, Ptgs1, Rras, S100a8, Sdc2, Slc3a2, Slpi, Snai1, Sparc, Srm, Stat1, Tnc, Upp1, Vim, Vldlr,
39	MsigDB	O6BG_RESIST_MEDULLOBLASTOMA_DN	0		0.0819802	0.108877	103.869	46	4921501E09Rik, Atp2b2, Atp8a1, Cad, Ccng1, Cct5, Cdc42ep1, Col4a1, Cs, Csl, Cxcr4, D0H4S114, D2Ertd435e, Eprs, Fzd7, H3f3a, Ina, Khsrp, Lig4, Lrpprc, Map2k6, Megf9, Mtrr, Nhlh2, Ogt, Pdia2, Phf8, Prpf4, Pttg1ip, Pura, Renbp, Setdb1, Sfpq, Sfrs1, Smpdl3a, Tbr1, Tln2, Trim28, Tspan3, Tubb5, Ube2j1, Ubxd7, Vcan, Vezf1, Yars, Zc3hav1,
39	Upregulated 2-fold in HT1080 cells 6 hours following treatment with interferon alpha	IFN_ALPHA_UP	0		0.0819802	0.108763	103.869	46	Adar, Bag1, Bbc3, Bst2, Btg1, C1s, Casp8, Col16a1, Ddx17, Eps15, Fas, Gmpr, H2-M1, H2-M11, H2-M9, Ifit3, Il6, Irf1, Irf2, Map3k10, Mx1, Mx2, Nmi, Oas1a, Oas1b, Oas1c, Oas1d, Oas1e, Oas1f, Oas1g, Oas1h, Oas2, Pdxk, Plod2, Pml, Ppp3ca, Rbbp4, Sdcbp, Shfm1, Stat1, Tead4, Trim14, Trim21, Trim34, Vegfc, Xrcc6,
39	MsigDB	CANTHARIDIN_DN	0		0.0819802	0.108649	103.869	46	Abca3, Abcc4, Atp5g3, Ctps, D13Wsu177e, Eef1d, Eif3b, Eml2, Ercc2, Fancg, Farsa, Gtf3a, Hadha, Hars2, Idh3a, Mcm7, Mthfd1, Myc, Ndufb2, Ndufb6, Ndufs3, Pfkl, Pik3ca, Pold2, Polr2h, Prim1, Qdpr, Rfc5, Rpl15, Rpl4, Rrm1, Rrm2, Ruvbl2, Slc27a2, Slk, Snrpa, Snrpa1, Snrpc, Snrpd1, Supt16h, Timm17b, Timm23, Tkt, Trap1, Uqcrh, Zfyve26,
39	Genes expressed specifically in human testis tissue	HUMAN_TISSUE_TESTIS	0		0.0836877	0.110797	106.032	47	Abcb6, Art3, Aurka, Brdt, Bub1, Camp, Ccnb2, Cct6b, Cdc2a, Cdkn3, Cluap1, Coil, Cylc2, Dazl, Dbf4, Ezh2, Frap1, Gk2, Gpr135, Hmmr, Hsf2bp, Ide, Kif2c, Mlf1, Mpp6, Ncaph, Nek2, Nf2, Nup155, Phkg2, Piwil1, Rad17, Rpl39l, Socs7, Sox5, Stam2, Sycp1, Sycp2, Tekt2, Tle4, Tmf1, Topbp1, Ttll5, Tulp2, Vprbp, Zmynd10, Zpbp,
39	Upregulated by curcumin at 48 hrs in SW260 colon carcinoma cells	HDACI_COLON_CUR48HRS_UP	0		0.0836877	0.110681	106.032	47	Abcf2, Aip, Alg5, Aqp1, B230208H17Rik, Cabc1, Calr, Cdh11, Chd1l, Cse1l, Csnk2a1, Eif2c2, Eif2s1, Epb4.1, Etf1, Gfpt1, Gpi1, Herpud1, Impdh2, Kcns2, Laptm4a, Lrrc59, Mcts1, Mdh2, Mfap5, Myc, Ndufb6, P4hb, Pcbp2, Pfkm, Psmb5, Rabepk, Rbbp4, Rhbdf1, Rpn2, Rps3, Sars, Sfpq, Slc7a4, Smad2, Ssr1, Stc2, Stk3, Tnpo3, Xbp1, Ywhaz, Zmym3,
39	MsigDB	GH_EXOGENOUS_LATE_UP	0		0.0836877	0.110565	106.032	47	2310028N02Rik, 4931414P19Rik, Abcc9, Abtb2, Aff2, Arhgap26, Btn1a1, Casc1, Ccl4, Cdc42bpa, Cdh6, Chrng, Clasp1, Col4a6, Dhx34, Dntt, Drd1ip, Eif3j, Enc1, Fap, Fgf13, Frs2, Gemin4, Hcrt, Hivep2, Hmgb1l, Ikzf4, Il2rb, Map3k12, Mtss1, Ncam1, Neurl, Nptn, Olfr412, Pi4k2a, Pitx3, Pmpcb, Pou3f3, Slc17a4, Slc43a1, Speg, Spock2, Tas2r119, Tom1l2, Twist1, Ush1c, Vash1,
39	Up-regulated consistently at all time points (1-24 hours) following treatment of mammary carcinoma cells (MCF-7) with exogenous human growth hormone	GH_EXOGENOUS_ALL_UP	0		0.0836877	0.11045	106.032	47	Angptl1, Car7, Casq2, Cdc34, Cenpt, Crhr2, D930028F11Rik, Dab1, Drd5, Epb4.2, Epor, Flnb, Gabra4, Galnt1, Grk5, Grm6, Hadha, Hand1, Hsdl2, Igfbp7, Lgr5, Maf, Mogat2, Ms4a6c, Ms4a6d, Nhej1, Nhlh1, Nos1, Olfr464, Pou2f2, Rtdr1, Serpina1a, Serpina1b, Serpina1d, Sfxn5, Slco3a1, Snca, Sos2, Sparcl1, Spata7, Tagap, Tagap1, Tsc1, Tshb, Ugp2, Unc13c, Zfp668,
39	MsigDB	KLEIN_PEL_UP	0		0.0836877	0.110335	106.032	47	Adam15, Agpat2, Aldh1l1, Alg3, Aqp3, Atp2a2, Bcap31, Casp7, Cfi, Ctrl, Dazl, Dhx30, Dpy19l1, Eif4a1, Gldc, Gpaa1, Gpi1, Gtf3c1, Gusb, Gzma, Hspa4l, Il10, Il2rb, Ilf3, Irf4, Ldlr, Lta4h, Muc1, Ncor2, Nfib, P4ha1, Pam, Plod1, Ppap2b, Prdm1, Ptp4a3, Rabggta, Rpn2, Selplg, Srgap2, Sult1a1, Tnfrsf8, Tpo, Vars, Vdr, Vegfa, Zmym3,
39	MsigDB	LEE_MYC_UP	0		0.085392	0.112465	108.192	48	Actg1, Aprt, Cdc2a, Cdca3, Cish, Csrp2, Cstb, Ctgf, Ctse, Cyp26a1, Cyp7a1, Cyr61, Dclre1a, Dmpk, EG226472, Fbxo21, Fdft1, Glul, Gnb2l1, Gstm4, Gstm7, Htatip2, Idh3a, Kif20a, Lcn2, Lect2, Lpl, Ly6d, Ly6e, Mat2a, Mcm6, Mgst3, Nusap1, Palmd, Pdgfc, Plat, Ralb, Rnase4, Rpl13a, Rplp2, Rps14, Rps24, Slc13a3, Slc1a2, Slc1a4, Slc22a1, Sntb1, Tpr,
39	MsigDB	RADAEVA_IFNA_UP	0		0.085392	0.112349	108.192	48	1500003O22Rik, Adar, Bax, Bst2, Cacna2d2, Calr, Casp3, Cdkn1b, Cxcl10, Cxcl11, E2f2, Eif2ak2, H2-M1, H2-M11, H2-M9, H28, Ifi35, Ifi44, Ifit2, Il12rb2, Irf1, Irf7, Lgals3bp, Mx1, Mx2, Mxd4, Ntrk1, Oas1a, Oas1b, Oas1c, Oas1d, Oas1e, Oas1f, Oas1g, Oas1h, Phb, Pias4, Psme1, Rfc2, Rsad2, Sh2b2, Socs1, Stat1, Tnfsf10, Tubb5, Ube2l6, Vat1, Vcam1,
39	MsigDB	AGED_MOUSE_CORTEX_DN	0		0.085392	0.112232	108.192	48	2700024H10Rik, Aco2, Ap2m1, Apoe, Atp1a1, Atp2a2, Atp6ap1, Atp6v1e1, Cd22, Cs, Csde1, Csl, Csnk1a1, D1Pas1, Dad1, Dctn1, Ddx3x, Dnm1, Dync1h1, Eef2, Eif4g3, Gabra1, Golga2, Gorasp2, Kcnma1, Mag, Mgll, Nsf, Oaz2, Pctk1, Pfn1, Pgk1, Pld3, Ppm1a, Ppp1cb, Ppp2ca, Prkacb, Ptgds, Rab14, Rab2, Sfrs5, Skp1a, Tubb2a, Tubb2b, Tubb2c, Tubb3, Tubb4, Tubb6,
39	Acute Morphine Downregulated in DBA	Korostynski, 2007 (3)	0		0.085392	0.112116	108.192	48	2600010E01Rik, 3110001I20Rik, Ablim1, Ank3, Aspa, Atp8a1, BC025575, Bicd2, Cx3cr1, Cxxc5, Cyfip2, Dbp, Exoc4, Fabp7, Fjx1, Foxp1, Gab1, Gja12, Hlf, Ier5l, Iqgap1, Lingo1, Lpgat1, Mcam, Mdga2, Mef2c, Neud4, Nktr, Ntrk2, Olig2, Pllp, Plxdc2, Ppap2b, Ppm1l, Prl8a8, Rab6b, Rgma, Rorb, Serpinb1c, Slc25a44, Slc26a2, Smn1, Tmem10, Tmem125, Ugt8a, Wnt7a, Ywhab, Zic3,
39	SRF-KO Upregulated	Rodriguez (2009) (3)	0		0.0870933	0.114231	110.347	49	6430548M08Rik, BC022623, Blvrb, C4, Cd4, Cnr1, Cpne2, Cyp51, Dclk1, Dhcr7, Dmkn, Extl2, Gfap, Gpr88, Gpx6, Hmgcr, Irs2, Itga5, Ldlr, Lipg, Mthfs, Nedd4l, Nnat, Nr4a1, Pacsin2, Pdyn, Pip5kl1, Ppargc1a, Ptgds, Rab3b, Rab3c, Rasgrp1, Rcan2, Rgs14, Rxrg, Sc4mol, Sema7a, Slc7a10, Slc7a8, St8sia5, Stard4, Syp, Syt6, Tgfa, Thbs3, Tiam2, Tmem41a, Tpbg, Vrk1,
39	Table 5 genes	McClung, 2003 (4)	0		0.0870933	0.114113	110.347	49	2410022L05Rik, Accn1, Adarb1, Adcyap1, Apba2, Bdnf, C2, Cadps, Cck, Cln8, Col5a2, Ctgf, D10Ertd610e, Ddef1, Elavl2, Fhl2, Fhod3, Gars, Gsto1, Hspa1l, Ina, Lsm2, Mef2c, Mgst3, Mobp, Nefh, Nefm, Neu1, Nmbr, Nptx1, Olfm1, Pftk1, Pib5pa, Ptprk, Rdbp, Scn1a, Serpini1, Smad1, Stmn1, Stmn2, Syt2, Tbr1, Tpbg, Txn1, Ubl4, Vars, Vsnl1, Xlr3a, Xlr3c,
39	Upregulated by expression of cytomegalovirus IE86 protein in primary human fibroblasts	CMV_IE86_UP	0		0.0870933	0.113995	110.347	49	2810417H13Rik, 4933413G19Rik, Bard1, Blm, Btg3, Casp3, Ccne1, Cdc2a, Cdt1, Cspg5, Dck, Ddx23, Dhfr, Dnajc9, Ezh2, H2afx, Hmgb2, Kif11, Lenep, Mad2l1, Mcm2, Mcm3, Mcm5, Mcm6, Mcm7, Msh2, Mybl2, Nasp, Np, Nup214, Pcna, Pola1, Pold3, Ppih, Pttg1, Rab27a, Rad51c, Rfc2, Rfc3, Rpa1, Rrm1, Slc29a1, Tfam, Tmem106c, Topbp1, Tpx2, Tyms, Umps, Ung,
39	MsigDB	HDACI_COLON_SUL24HRS_UP	0		0.0870933	0.113877	110.347	49	Abcf2, Acaa2, Anxa2, Api5, Arhgef2, B230208H17Rik, Cav2, Cd55, Cdh1, Csnk2a1, Daf2, Eftud1, Eif2s1, Eya2, Fig4, Flnb, Gfpt1, Gtpbp4, Hspca, Igfbp3, Impdh2, Lad1, Lphn1, Myc, Nfil3, Nif3l1, P2rx7, Pfkm, Phka1, Ppp2r2a, Prdx1, Psmd8, Ptgds, Rheb, Sars, Sdc4, Serpinb1b, Serpinb1c, Slc20a1, Smad2, Snai2, Stk3, Taldo1, Tegt, Trib1, Wwox, Xbp1, Xpot, Yrdc,
39	Genes selected in supervised analyses to discriminate cells expressing c-Src oncogene from control cells expressing GFP.	SRC_ONCOGENIC_SIGNATURE	0		0.0870933	0.11376	110.347	49	4932411N23Rik, Abcc10, Acly, Arih1, Ash1l, Car12, Casp1, Col1a1, Col8a2, Cstf3, Dcbld2, Dhrs1, Dmtf1, Ehmt1, Extl2, Fancl, Frmd4b, Gas2l1, Hsp110, Irs1, Itgav, Jmjd2b, Lipg, Lnpep, Lss, March6, Mark3, Mmab, Myd116, Prickle1, Prom2, Pthlh, Rag1, Rplp2, Rrm2, Sacs, Secisbp2, Serpinb2, Slc12a2, Src, Ssfa2, Tmcc1, Tmeff2, Tnfaip3, Trim33, Tspyl4, Ythdc2, Zbtb11, Zfp12,
39	MsigDB	HOFMANN_MANTEL_LYMPHOMA_VS_LYMPH_NODES_UP	0		0.0870933	0.113643	110.347	49	Atf1, Blk, Bnip2, C2, Ccng2, Cdk4, Cebpg, Cks1b, Cops5, E2f5, Fli1, Gpr68, Ifna1, Ifna11, Ifna12, Ifna13, Ifna14, Ifna4, Ifna5, Ifna7, Il13, Il13ra1, Il18, Il1r1, Ilf3, Irf8, Jarid1a, Lifr, Mapk8, Mdm2, Mllt10, Mybl2, Myc, Nck1, Nras, Pbx2, Prkcb1, Rab2, Rbbp5, Rel, Rxrg, Skp2, Taf13, Taf5, Tbp, Tcfap2a, Tfdp2, Trim34, Yes1,
39	Genes essential to the development of megakaryocytes, as expressed in normal cells and essential thrombocythemic cells (ET).	TENEDINI_MEGAKARYOCYTIC_GENES	0		0.0870933	0.113526	110.347	49	Bad, Bak1, Bcl2l2, Casp3, Casp9, Cbfa2t2, Cbfa2t3h, Ccl5, Ccnb1, Ccnd3, Ccne1, Cd9, Cdc2a, Cdk2, Cdkn1b, Cxcl1, Cxcl4, Cxcr4, Fli1, Gata1, Gp1ba, Gp9, Il1b, Il6, Il6ra, Itga2b, Itgb3, Jak2, Jarid2, Kit, Klf1, Mafg, Mapk14, Mcl1, Mpl, Myb, Myc, Nfe2, Pdgfa, Pdgfb, Pdgfc, Ppbp, Rasa1, Rasgrp2, Stat1, Stat3, Stat5a, Tal1, Tgfb1,
39	MsigDB	AGED_MOUSE_CEREBELLUM_UP	0		0.0870933	0.113409	110.347	49	Acadvl, Agt, Apc, Apoe, Axl, B2m, Bdnf, Capn2, Cdk4, Cst7, Ctsd, Ctsh, Ctss, Ctsz, Dnajb10, Efs, Eif2b5, Eprs, Eps15, F2, Gck, Gfap, Gnb2, Gng11, Hexb, Iars, Irf7, Itgb5, Lgals3bp, Lmnb1, Mnat1, Myh8, Nfya, Nos3, Notch1, Pglyrp1, Ptbp2, Ptpro, Selplg, Slc11a1, Snta1, Spp1, Tbc1d1, Tbx6, Tgfbr3, Thbs2, Tyms, Ube2h, Wdfy3,
39	MsigDB	MYOD_NIH3T3_DN	0		0.0870933	0.113293	110.347	49	Actl6b, Adamts2, Atp6v0c, Baiap2, Basp1, Capn6, Cd34, Cd47, Cenpm, Col11a1, Cxcl12, Cyb5, Ddit3, Ddx28, Dpysl2, Erbb2ip, Fnbp4, Fzd1, Gbp1, Gbp2, Gpr124, Hmgb3, Itpr2, Klf6, Mmp2, Pde4b, Plp2, Pole2, Postn, Prdx4, Prkcbp1, Pten, Rbks, Rbpms, Sdc2, Serpinb9, Serpinb9b, Serpinb9c, Serpinb9d, Serpinb9e, Serpinb9g, Slit2, Synpo, Tcf3, Tgfbi, Thbd, Tpr, Zc3h11a, Zcchc11,
39	Genes upregulated in memory CD8+ T cells versus effector or naive T cell populations.	GOLDRATH_MEMORY	0		0.0870933	0.113177	110.347	49	Angptl4, Ank1, Antxr2, Aqp9, Bag3, Cd160, Chchd7, Chpt1, Dci, Eomes, F2r, Fcgrt, Fhit, Gpc1, Hcfc1r1, Ifnar2, Il10ra, Il10rb, Il15ra, Kctd12b, Klhl7, Lpin1, Mapk12, Mcoln2, Nckap1, Nr1d2, Pcgf2, Pde8a, Plcd1, Plekha5, Pou6f1, Prkce, Prkcz, Pros1, Prss12, Ptpn22, Rasa4, Rnase4, Rnf138, Rras, Rrm2b, Sema4f, Slc2a1, Sos2, Tirap, Traf1, Vkorc1, Vrk1, Wig1,
39	Chronic Morphine Upregulated	Korostynski, 2007 (20)	0		0.0870933	0.113061	110.347	49	5730557B15Rik, AK220484, Aff1, Anubl1, Apod, Atp8a1, Bhlhb2, Cacnb2, Camk1g, Ccdc117, Cdkn1a, D4Bwg0951e, Ddc, Dio2, Emilin2, Exoc4, Fkbp5, Fzd2, Gjb6, Hspa1b, Mdga2, Mef2c, Net1, Nt5e, Osbpl3, Pdk4, Pdzd2, Pkp2, Pnpla2, Ppm1l, Prl8a8, Rhpn2, Rin2, S3-12, Sgk, Sgk3, Sh2b2, Slc25a44, Slc2a1, Spns2, Spp1, Sult1a1, T2bp, Tinagl, Tsc22d3, Tspan4, Ugt1a10, Xdh, Zbtb16,
39	MsigDB	OLD_FIBRO_UP	0		0.0870933	0.112945	110.347	49	1810041L15Rik, 2310021P13Rik, Add1, Amd1, Armc8, Bet1, Cdc2a, Chek1, Chit1, D10Wsu52e, Dynlt3, Eif3eip, Elp3, Ercc4, Frg1, Gabra2, Hspb8, Inpp5e, Ktn1, Larp4, Limch1, Mbd1, Mphosph1, Mpo, Mycn, Mycs, Myd88, Ndrg1, Nr1h3, Nrxn2, Nudt21, Pcna, Pik3ca, Pim1, Plag1, Pld3, Prkab2, Ptch1, Rab11a, Rnf4, Sac3d1, Sart3, Sat1, Sema7a, Sfrs7, Slc2a2, Stambp, Tmepai, Trp53i11,
39	MsigDB	GALE_FLT3ANDAPL_UP	0		0.0870933	0.112829	110.347	49	0610009O20Rik, 1110008J03Rik, 5830411G16Rik, A130037E08Rik, Abcc1, Ahi1, Arhgap29, Atf6, Atr, BC005537, Cdc16, Chd9, Crop, Csnk1a1, D14Ertd668e, Dhx15, Fanci, Gemin4, Gimap6, Hmha1, Hnrph1, Htatip2, Inpp5f, Kpnb1, Lancl1, Lars2, Lypla1, Mis12, Mtmr1, Myo1b, Nolc1, Nsl1, Nsun5, Phf11, Plagl1, Pmm2, Psmf1, Rfc3, Rftn1, Rnf144, Rras2, Slc25a13, Slc46a3, Stx16, Telo2, Trmt11, Ttk, Upf3a, Vps54,
39	MsigDB	CORDERO_KRAS_KD_VS_CONTROL_DN	0		0.0887915	0.114912	112.499	50	5730409G15Rik, Aldh3a1, App, Atp6v1b2, Bysl, Calu, Chit1, Crisp4, Cxcl5, Dkk1, Dusp4, Ebna1bp2, Eif5, Entpd6, Epb4.2, Ephb3, Etv5, F2rl1, Fosl1, Gpd1, H2afy, H3f3a, Hmga2, Inhbb, Irs2, Lbr, Mrps12, Odc1, Pard6a, Pard6b, Pde4c, Phlda1, Polr3k, Ppp1r3a, Ptma, Rab40c, Rgs2, Rnf6, Rrm2, Sema6b, Slc9a3r2, Spred2, Tep1, Tloc1, Tnks1bp1, Tpsab1, Tpsb2, Upp1, Uty, Wnt2,
39	Regulated by UV-B light in normal human epidermal keratinocytes, cluster 1	UVB_NHEK3_C1	0		0.0887915	0.114795	112.499	50	1110004F10Rik, 1110012L19Rik, 1700013N18Rik, Atp1b1, Atp6v1b2, Cdkn1a, Cnn3, Cops8, Cryab, Csnk2a1, Cst6, Ctgf, Cyr61, Ddx1, Dusp5, Emp1, Etf1, F830028O17Rik, Galnt3, Glul, Gpx2, Hdac1, Hspca, Ier2, Kcnk1, Krt18, Lcn2, Map2k3, Mapk6, Pias1, Pim1, Ppp2r2a, Psma5, Psma6, Psmc1, Psmc2, Psmc6, Rnf4, Safb, Slc31a2, Snrpa1, Sprr2k, Sult2b1, Tbcc, Tjp2, Tm4sf1, Tnfaip3, Tnip1, Tsg101, Ube2g1,
39	MsigDB	GUO_HEX_DN	0		0.0887915	0.114678	112.499	50	Acp1, Actb, Actc1, Adam19, Angpt2, Arl6ip5, Cd93, Cdh5, Cldn5, Csnk2a1, EG226472, Ell2, Eng, F10, Fmo1, Fxn, Gata1, Gdap2, Gfi1b, Gstk1, Gstm4, Gstm7, Ict1, Igf1, Kifc5a, Klf1, Kpna1, Lig1, Lmnb1, Lpl, Mbp, Mea1, Med1, Net1, Pip4k2c, Polr2j, Psme1, Ptrf, Pttg1, Ramp2, Rgl2, Rhag, Sar1b, Slc39a8, Sod2, Sox18, Stab1, Tfpi, Tom1l1, Urod,
39	Genes on chromosome 8 with copy-number-driven expression in pancreatic adenocarcinoma.	AGUIRRE_PANCREAS_CHR8	0		0.0887915	0.114561	112.499	50	0910001A06Rik, 4930572J05Rik, Anxa13, Ash2l, Atp6v1b2, BC003498, BC019943, Bag4, Brf2, Brp16, Cpsf1, Cyc1, Dctn6, Ddhd2, Derl1, E430025E21Rik, Exosc4, Extl3, Gpaa1, Gpr124, Gpr172b, Gsr, Gtf2e2, Has2, Leprotl1, Lsm1, Mrpl13, Myc, Nat1, Nat2, Nat3, Ndrg1, Nrg1, Oplah, Ppp2cb, Prosc, Ptk2, Rbpms, Rnf139, Scrib, Sharpin, Slc39a4, Taf2, Tmem66, Tsta3, Vps28, Wdr67, Whsc1l1, Zc3h3, Zfp623,
39	FosB Target Genes in Chronic Saline	Renthal 2009 (9)	3	Dusp1, Crem, Junb,	0.089431	0.115269	113.309	920	0610007P22Rik, 0610037P05Rik, 0910001L17Rik, 1110012L19Rik, 1110018J18Rik, 1110028A07Rik, 1300003B13Rik, 1600012H06Rik, 1700019G17Rik, 1700029I01Rik, 1700113O17Rik, 1700123K08Rik, 1810008N23Rik, 1810010M01Rik, 1810022C23Rik, 1810055E12Rik, 1810063B05Rik, 2010106E10Rik, 2210009G21Rik, 2310003F16Rik, 2310003L22Rik, 2310016C16Rik, 2310016E02Rik, 2310039H08Rik, 2310079F23Rik, 2410018C20Rik, 2410025L1…
39	Myb-regulated genes	LEI_MYB_REGULATED_GENES	1	Dnajb1,	0.0904521	0.116466	114.603	272	2810417H13Rik, Acbd3, Acta2, Actr2, Agr2, Alas1, Anp32b, Anxa1, Anxa3, Ap1g2, Ap2a2, Apex1, Aprt, Arf6, Arid5b, Asah1, Asns, Atp2a3, Atp5d, Atp6v0d1, Aurka, Aurkb, Axl, BC021614, Baiap2, Basp1, Bcl11b, Bhlhb2, Bicd2, Blcap, Brd2, Btg1, Car12, Cav1, Ccl2, Ccnd2, Cd24a, Cd59a, Cd59b, Cdc25b, Cdh1, Cdk4, Cdkn1a, Cebpb, Cflar, Cldn3, Cldn7, Clec11a, Clic4, Clu, Col17a1, Col1a2, Commd4, Cox7a1, Crabp2…
39	Functional classification of p210BCR-ABL differentially regulated genes identified by cDNA macroarray	RAY_P210_DIFF	0		0.0904867	0.116393	114.647	51	Abl1, Bcl2l1, Cd44, Cdc25c, Cdh11, Cdh8, Creb5, Ctnna1, Cttn, Dnajc8, Fgfr1, Fgfr3, Gadd45a, Gdf10, Gpx1, Gstt1, Hivep2, Hspa1a, Hspa1b, Hspb1, Icam1, Id1, Il2rg, Itgb2, Jun, Jup, Map3k8, Marcksl1, Mark3, Mmp8, Mmp9, Mylk, Nqo1, Nrgn, Nucb1, P2rx5, Pde1b, Pkd1, Plcd1, Plcg2, Prg2, Prkcd, Ptms, Rab4a, Rap1gap, Rps6ka2, Tfdp1, Tnf, Tomm40, Trim34, Txnrd1,
39	MsigDB	HTERT_UP	0		0.0904867	0.116274	114.647	51	Anxa11, Arid5a, Armc9, Ass1, Atp2b1, Atp6v0a1, Bmp4, Cald1, Cav1, Cd9, Cited2, Col15a1, Ctsz, Dkk1, Efemp1, Ehd3, Ereg, Ext1, Fdft1, Fhl1, Foxf2, Frmd4a, Fzd7, Gstt1, Hmga1, Igf2r, Igfbp7, Kdelr3, Krt18, Lum, Nab1, Papss2, Pax8, Pde5a, Peli1, Pomt1, Ptgs1, Rgs10, Skiv2l2, Slc22a18, Slc38a2, Slc6a8, St5, Stc2, Tapbp, Trim28, Triobp, Tspan5, Uchl1, Vamp3, Wnt5b,
39	MsigDB	NAB_LUNG_DN	0		0.0904867	0.116157	114.647	51	Abcc2, Acp2, Alad, Aldh1a1, Aldh1a7, Aqp1, Atp7b, Cd300a, Cd300c, Cd300d, Cdh11, Cdk4, Cks1b, Clcn3, Csf1, Cul1, Cyp4a12b, Cyp4a14, Dpp6, Eif4g2, Ela2, Elk3, Emp3, Ercc2, F10, Fes, Fstl1, Gaa, Gmps, Grm3, Hmgb1l, Hspg2, Ifnar2, Il11, Il6, Irf2, Mpp3, Myl4, Nf2, Npr1, Pfkl, Pygl, Rnf141, Stat6, Sult1e1, Thbs4, Thsd7a, Timp3, Txk, Usp7, Vegfb,
39	Ethanol 6h	Treadwell, 2004 (1)	0		0.0904867	0.116039	114.647	51	1810029B16Rik, Aff1, Arrdc3, Btg3, Cdkn1a, Cldn5, Crtam, Ctla2a, D19Wsu162e, Ddit4, Dmn, Erbb3, Errfi1, Etv5, Fkbp5, Gadd45g, Hmgb2, Itm2a, Klf10, Klf15, Klf9, Maff, Mobp, Mt1, Mt2, Net1, Nfkbia, Nkx2-2, Pdk4, Pik3ip1, Ppm1b, Rab31, Rnf125, Sesn1, Sfpq, Sfrs6, Sfrs7, Sgk, Sgk3, Slc2a1, Slco1a4, Sox2, Sox9, Spsb1, Tra2a, Trib2, Trim59, Trp53inp1, Txnip, Xpo1, Zmym1,
39	Up-regulated in mouse hematopoietic stem cells from adult bone marrow (HSC Shared + Adult)	HSC_HSC_ADULT	1	Fosb,	0.0921481	0.11805	116.752	275	1700012P16Rik, 2210008N01Rik, 2700038C09Rik, 9030605E09Rik, Abcc12, Actn2, Acy1, Adam11, Adcyap1r1, Adipor2, Agxt, Anapc13, Apbb2, Aqp6, Arl4c, Arnt2, Ash1l, Atp6v0d1, Avpr1a, Baalc, Bcl2l11, Bhlhb2, Blmh, Bphl, C2, C530047H08Rik, C77080, Camta1, Car15, Car5b, Ccar1, Cct3, Cd164l2, Cd2bp2, Cdkal1, Cftr, Cggbp1, Chmp4c, Chn1, Chrna6, Chrnb1, Clps, Clybl, Col18a1, Col4a1, Coro7, Cpsf2, Cpxm1, Csnk1…
39	MsigDB	IGF_VS_PDGF_UP	0		0.0921788	0.11797	116.791	52	1810020D17Rik, 9130213B05Rik, Actc1, Amacr, Atp2a1, Atp2b4, Brwd1, C78339, Ccdc134, Ckm, Cnr1, Cox6a2, Daam2, Dclk1, Ddc, Enah, Erbb3, Fbxo17, Fmo1, Fst, Gatm, Hdac11, Hspb2, Itgb1bp2, Ldb3, Mybph, Myl4, Mylpf, Myog, Myom2, Ncam1, Neil1, Pgam2, Pkia, Ppfia4, Pygm, Rb1, Ryr1, Sdpr, Sgca, Sgcg, Smpx, Smtn, Synpo2l, Tnnc1, Tnnc2, Tnni1, Tnnt1, Tnnt2, Tpm1, Usp2, Zfp238,
39	MsigDB	EMT_UP	0		0.0921788	0.117851	116.791	52	Ada, Asns, B2m, Bcl3, Cdh15, Cdh2, Cfh, Col6a1, Col6a2, Csn3, Ctsz, Cxcl5, Cxcr7, Cyp1b1, Dab2, Dcn, Ddr2, Fmo1, Galk1, Gas1, Hif1a, Htra1, Ifit3, Il11, Irf7, Mmp13, Mmp2, Mthfd2, Pcolce, Pdgfra, Pdgfrb, Phgdh, Pla2g7, Pmp22, Ppic, Procr, Ptgs1, Ptpn22, Rras, S100a8, Sdc2, Slc3a2, Slpi, Snai1, Sparc, Srm, Stat1, Tnc, Tnxb, Upp1, Vim, Vldlr,
39	MsigDB	DER_IFNG_UP	0		0.0921788	0.117732	116.791	52	4930544G11Rik, Adar, Atp6v0b, Bag1, Bbc3, Bst2, Btg1, C1s, Casp8, Col16a1, Csrp3, Eif2b1, Elk4, Eps15, Fas, Fosl1, H2-M1, H2-M11, H2-M9, Hadh, Hadhb, Hif3a, Icam1, Ifi35, Ifit3, Il15ra, Il6, Irf1, Map3k10, Nmi, Parp1, Phlda1, Plod2, Pml, Ppp3ca, Psmb10, Psmb8, Psme1, Rbbp4, Sdcbp, Sf3a1, Shfm1, Skp1a, Srp9, Stat1, Tap1, Tead4, Trim21, Vat1, Vegfc, Xrcc6, Zfp36l2,
39	MsigDB	UVC_TTD_4HR_UP	0		0.0921788	0.117614	116.791	52	Aamp, Abcb6, Acaa1, Acaa1b, Add1, Aes, Amacr, Asna1, Bad, Brd2, Bsg, Cbx4, Cdc34, Cdkn2b, Cltb, Cnp, D10Jhu81e, Eif2s3y, Ephx1, Erbb2, Ercc2, Fgfr3, Flna, Galnt2, Gna-rs1, Hoxd9, Igfbp6, Kcnj4, Leng4, Mrpl28, Mrps12, Mvd, Mybl2, Osr2, Pctk1, Pgf, Pim2, Plcb3, Pld3, Plekhq1, Ppif, Ptrf, Rela, Rhob, Rps6kb2, Stk25, Stx16, Tmem109, Tpbg, Trex1, Trim25, Zfpl1,
39	MsigDB	CMV_HCMV_TIMECOURSE_16HRS_UP	0		0.0921788	0.117495	116.791	52	2700050L05Rik, 4930566A11Rik, 4933426M11Rik, Ars2, Asns, Bmp2, Bpgm, Cblb, Cdc27, Cdc6, Cdr2, Cebpg, Cgrrf1, Clcn5, Clint1, D5Ertd40e, Ddx3y, Dhx30, Dnajb9, Dph4, Etfdh, Galnt3, Gnl2, Khdrbs3, Mbd1, Med1, Pitx2, Pnn, Rab5a, Rbbp5, Rbm38, Rlf, Rmnd5a, Rora, Slc7a1, Slc9a3r1, Snrk, Sos1, Stard3, Stch, Stip1, Synj1, Taf13, Tars, Tcap, Ube2g1, Ube2m, Wasl, Wdr82, Ykt6, Zfp143, Zfp263,
39	MsigDB	UVC_XPCS_8HR_UP	0		0.0921788	0.117377	116.791	52	2310021P13Rik, Abcb6, Acyp1, Alas1, Atf3, Brd2, Btg1, Casp3, Ccnt2, Cdc6, Cep68, Cth, Ctsl, Efna1, Fgfr3, Frat2, Gls, Glul, Gm237, Gns, Lhx2, Med6, Mlh3, Nat1, Nat2, Nat3, Neu1, Nxf1, Osr2, Pcdh9, Pim2, Rad9, Rela, Rfc5, Rgs2, Rhob, Rnf103, Rpusd2, Rsl1d1, Sat1, Shox2, Slc30a3, Slc6a8, Tbcc, Tegt, Terf2, Tfam, Trex1, Trim21, Trp53, Wbscr22, Zfp263,
39	MsigDB	STEMCELL_COMMON_DN	0		0.0921788	0.11726	116.791	52	Ablim1, Abr, Acvrl1, Arg2, B4galnt1, Bin1, Bmp1, Cbx4, Cd47, Cd53, Cma1, Coro1a, Csf1r, Cst3, Ctss, Cyfip2, D15Wsu75e, Efhd1, Emr1, Evl, Gm128, Grina, Gsn, Hdc, Hsd11b1, Itgb2, Kcnab2, Lat2, Ly86, Mal, Mllt11, Ncam1, Nrp1, Papss2, Pglyrp1, Ppp2r5a, Ppp3ca, Ptprc, Rbmx, Rbmxrt, Reln, Rgs10, Rgs14, Rogdi, Rtn3, Sirpa, Sirpb1, Slc11a1, St3gal6, Stmn1, Tyrobp, Zap70,
39	MsigDB	HALMOS_CEBP_UP	0		0.0938678	0.119288	118.93	53	4921521F21Rik, Adfp, Akr1c12, Akr1c13, Akr1c14, Akr1c18, Akr1c19, Akr1c20, Akr1c21, Akr1c6, Apoc2, Arl4a, BE649362, Bmp2, Btg1, Ccl20, Ckap4, Cxcl1, Epha4, Ets2, Fas, Folr1, Foxa2, Glrx1, Igfbp3, Il1r1, Il4ra, Jak2, Klf5, Mcm5, Megf9, Nfil3, Nqo2, Pacsin1, Pelo, Pou4f1, Ptgs2, Ptk2b, Ptx3, Rab27a, Rab32, Rgs2, Sema3c, Serpini1, Sf3a2, Slc16a7, Spdef, Tlx1, Uap1, Ugcg, Was, Zfp647, Zhx3,
39	MsigDB	KLEIN_PEL_DN	0		0.0938678	0.119169	118.93	53	1700060H10Rik, 2310045A20Rik, 6330500D04Rik, Aes, Aldh5a1, BC021614, Bcar3, Bcl11a, Birc3, Blnk, Blr1, Btg2, Capg, Ccdc6, Cd19, Cd24a, Cd27, Cd40, Cd72, Cd79a, Cd79b, Ctsh, D930015E06Rik, Dbi, Dek, Ets1, Fads3, Gatm, Gpx7, H2-DMa, H2-DMb2, Id3, Irf8, Lrmp, Mapre2, Mmd, Ms4a1, Msl31, Pawr, Pkig, Pou2f2, Ptpn6, Rassf2, Scrn1, Sh3bp5, Sit1, Spib, St6gal1, Stx7, Swap70, Sypl, Traf5, Zhx2,
39	MsigDB	HDACI_COLON_SUL16HRS_DN	0		0.0938678	0.11905	118.93	53	4933413G19Rik, A730008L03Rik, Aass, Acp1, Agpat1, Ank1, Aptx, Armcx1, Atp1a3, Bclaf1, Bmp4, Cacna1d, Camsap1l1, Cdc7, Chchd7, Cryl1, Dars, Dhx9, Ehhadh, Epb4.1, Fau, Gna-rs1, Gtf3a, Hmgb1l, Hrbl, Lasp1, Lrdd, Mapk4, Mrpl23, Myb, Nap1l1, Ndufb6, Neurod6, Nt5dc2, Nupl1, Pcf11, Ppib, Ppp1cb, Psma1, Ptger3, Ptprm, Pvalb, Rab13, Rbbp6, Rhbdf1, Samd4, Sema3a, Sfpq, Slc7a8, Slit3, Tmpo, Tpm3, Vil1,
39	MsigDB	GN_CAMP_GRANULOSA_UP	0		0.0938678	0.11893	118.93	53	Acpp, Akp2, Arhgef5, Arpc1a, Bad, Bag1, Bnip3l, Cd55, Col15a1, Col18a1, Crebl2, Cyp11a1, Cyp19a1, Daf2, Ddx41, Dhcr7, Dusp9, Gpr56, Gprc5b, Grk5, Gyk, Hsd11b1, Itpr1, Jmjd6, Lhcgr, Map3k5, Map3k7, Nlk, Nol3, P4ha2, Pctk1, Pdxk, Pgk1, Phka2, Pop5, Ppap2a, Ppfia4, Ppp2r1a, Ppp2r5b, Prkar1a, Prkx, Psmc3, Psmd1, Ptp4a1, Ptpn21, Ptprn, Rhob, Sc4mol, Sgk, Star, Tfpi2, Tnfaip3, Upp1,
39	MsigDB	HDACI_COLON_TSA_DN	0		0.0938678	0.118812	118.93	53	1110036O03Rik, 2010309E21Rik, Actr1a, Agps, Akap12, Asb8, Bclaf1, Bmp4, Ctnna1, Dync1i2, Ear1, Ear10, Ear11, Ear2, Ear5, Ear6, Efcab2, Ehd3, Eif4g2, Golgb1, Hmgb2, Igsf1, Kif1b, Lif, Lpin1, Mrpl23, Mtmr2, Ndufb6, Otud4, Pcbp2, Phlda3, Pigt, Pprc1, Prpf38b, Psip1, Ptk2, Ptplb, Ret, Rfx3, Runx1t1, Senp6, Slc17a5, Slc22a18, Slc30a9, Spry2, Tgif1, Tmed5, Tspan5, Ttc3, Tyms, Wdr48, Ywhaz, Zfp294,
39	MsigDB	BYSTROM_IL5_DN	0		0.0938678	0.118693	118.93	53	4933413G19Rik, Adam10, Adar, Ap1g1, Arnt, Baz1b, Casp7, Cd44, Clk4, Cnot7, Cybb, Ddb1, Eif4g1, Ercc2, Hcfc1, Hipk1, Hivep2, Ikbkb, Il6st, Incenp, Itgal, Itgam, Klrk1, Kpna3, Lyst, Mapk9, Mapkapk2, Matr3, Mtmr1, Nr3c1, Papola, Pik3cd, Pik3r1, Pim1, Pitpnb, Pknox1, Pld1, Pstpip2, Ptprc, Rara, Rnf13, Rnf2, Sf3b1, Sfrs1, Sla, Snx2, Sorl1, Ssr3, Stat5b, Syk, Tmpo, Tram1, Wrn,
39	Up-regulated in fibroblasts at 6 hours following treatment with interferon-alpha	IFNA_HCMV_6HRS_UP	0		0.0938678	0.118575	118.93	53	6620401K05Rik, BC013712, Baz1a, Bst2, Casp1, Ccl12, Gbp1, Gbp2, Gch1, Gmpr, H28, Ifit3, Il15, Il15ra, Indo, Irf7, Isg20, Kif5c, Melk, Mtap2, Mx1, Mx2, Myd88, Nmi, Oas1a, Oas1b, Oas1c, Oas1d, Oas1e, Oas1f, Oas1g, Oas1h, Oas2, Oasl1, Pdzd2, Pml, Psmb9, Rabgap1l, Rbck1, Rgl1, Rsad2, Samhd1, Stat1, Stx11, Tdrd7, Tlr3, Tnfsf10, Trim14, Trim21, Trim34, Ube2l6, Wars, Zbtb20,
39	Genes upregulated in both the crb mutant and bymb morpholino in zebra fish	SHEPARD_GENES_COMMON_BW_CB_MO	0		0.0938678	0.118457	118.93	53	4933413G19Rik, Anln, Arid5b, Ascl1, Aspm, Atp1a1, Aurkb, Birc5, Ccnb1, Cdc14b, Cdc20, Cdc2a, Cdca2, Cdca3, Ckap2, Ddx17, Elavl4, Fbxo5, Fgfr4, Golgb1, Gpsm1, Grik3, Gtse1, Hey1, Hmga1, Kif11, Kif14, Kif23, Lhx1, Mastl, Melk, Myh8, Nde1, Notch2, Nova2, Nr2f1, Otp, Pcdh18, Plp, Pou3f2, Pou3f3, Prc1, Ptprn, Rtkn, Sfrp1, Sox11, Tacc3, Tk1, Tnxb, Tpx2, Ttk, Ucp2, XM_129087.4,
39	MsigDB	SANA_IFNG_ENDOTHELIAL_UP	0		0.0938678	0.118339	118.93	53	Atp6v0a4, BC013672, Bst2, C1s, Casp1, Cd74, Cfh, Cx3cl1, Cxcl10, Cxcl11, Cxcl9, Golm1, H2-Aa, H2-DMb2, H2-Eb1, H2-M1, H2-M11, H2-M9, H28, Hsd17b11, Ifi35, Ifih1, Il23a, Indo, Lap3, Lgals3bp, Lgals9, Lipg, Mmp25, Mx1, Mx2, Oas1a, Oas1b, Oas1c, Oas1d, Oas1e, Oas1f, Oas1g, Oas1h, Oas2, Pla1a, Ppp3ca, Rac3, Samhd1, Serping1, Slc25a28, Sspn, St8sia4, Stat1, Tnfsf10, Trim34, Ube2l6, Wars,
39	MsigDB	TPA_RESIST_LATE_DN	0		0.0938678	0.118221	118.93	53	5033403D15, Abl1, Acox3, Adfp, Ap3b1, C1s, Cpsf1, Ctgf, Cyp27a1, D330022A01Rik, Dapk1, Ddr2, Dock1, Dtnb, Fanca, Foxo1, Fubp3, Gria2, Grin1, Gstm5, Gtf2f1, Hc, Hgf, Hibch, Itgb1bp1, Kcna1, Leng4, Lox, Mad2l1, Man1a, Mlh1, Mtf1, Nrp2, P4hb, Pafah1b1, Pdgfra, Pgrmc2, Prepl, Ptch1, Ryr3, Samd1, Scamp2, Sec31a, Sell, Sgce, Slc1a3, Slc2a5, Smad7, Strn3, Tnfrsf11b, Tnxb, Ttll5, p,
39	Acute Morphine Downregulated in SWR	Korostynski, 2007 (4)	0		0.0938678	0.118104	118.93	53	2600010E01Rik, 3110001I20Rik, Ablim1, Adora2a, Ank3, Atp1a2, Atp8a1, BC025575, BC043118, Bicd2, Coch, Cx3cr1, Cxxc5, Dbp, Fabp7, Fjx1, Foxp1, Frmd4b, Gab1, Gja12, Gjb1, Hlf, Ier5l, Iqgap1, Lingo1, Lpgat1, Ly86, Map6d1, Mcam, Mdga2, Mef2c, Neud4, Nktr, Olig2, Pllp, Plxdc2, Ppm1l, Prl8a8, Rab6b, Rgma, Rorb, Serpinb1c, Sgpp2, Slc25a44, Slc26a2, Smn1, Tmem10, Tmem107, Tmem125, Ugt8a, Wnt7a, Ywhab, Zi…
39	Genes expressed specifically in human liver tissue	HUMAN_TISSUE_LIVER	0		0.0938678	0.117987	118.93	53	4921521F21Rik, AY053573, Akr1c12, Akr1c13, Akr1c14, Akr1c18, Akr1c19, Akr1c20, Akr1c21, Akr1c6, Apof, Arg1, Arid1a, BC089597, C8a, Cpn1, Cpn2, Crp, Cryga, Cth, Cyp3a25, Cyp4f14, Cyp4f15, Cyp4f18, Ddt, Dhodh, F12, Fmo3, Gcgr, Gckr, Habp2, Hao1, Igfals, Itih2, Lect2, Lipc, Mbl2, Rdh1, Rdh16, Rdh7, Rdhs, Rxra, Slc22a1, Slc25a20, Slc6a12, Spp2, Tat, Ugt2b1, Ugt2b35, Ugt2b36, Ugt2b37, Ugt2b38, Ugt2b5,
39	MsigDB	ET743_HELA_UP	0		0.0955537	0.119987	121.067	54	Aes, Anxa1, Anxa4, Arl6ip1, Asns, Atf3, C4bp, Cars, Casp4, Casp9, Cbs, Ccng2, Cd44, Cdkn1a, Cfd, Cldn7, Clic4, Clu, Cpe, Crip1, Csrp2, Cxcr4, Cyp19a1, Ddr2, Dusp5, Eml2, Exosc7, Fgg, Folr1, Gadd45a, Gars, Gpnmb, Igfbp7, Il18, Il6, Myh10, Nid2, Nnt, Nucb2, Nupr1, Oasl1, Olfml2a, Pck2, Phyh, Pros1, Rgs2, Sept6, Srgn, Taf15, Tgfbi, Tm4sf1, Tnfaip3, Trappc6a, Ugcg,
39	MsigDB	TNFALPHA_ADIP_DN	0		0.0955537	0.119868	121.067	54	Aatk, Abcd2, Acadm, Acads, Acox1, Acsl1, Adipoq, Ak2, Alad, Alas1, Ap3s1, Aqp7, Bckdha, Cbx4, Cdkn2c, Cebpg, Cib2, Cidec, Col15a1, Dbi, Dhrs3, Ech1, Entpd5, Fasn, G0s2, Hipk3, Idh1, Idh3g, Itga6, Lama4, Ltc4s, Maml1, Mbc2, Mut, Nfs1, Nnmt, Nr1h3, Nrip1, Pcx, Pex11a, Pfkfb1, Pla2g6, Pparg, Reep5, Retn, Rgs2, Rnf11, Scarb1, Selenbp1, Selenbp2, Slc2a4, Taldo1, Tpp2, Tst,
39	MsigDB	UVC_LOW_ALL_DN	0		0.0955537	0.119749	121.067	54	3222402P14Rik, 5830404H04Rik, 9930013L23Rik, Angpt1, Ap3b1, Cdh2, Col13a1, Col6a1, Cradd, Cxcl12, Ddit4, Ddx10, Dock1, Dync1li2, Ehbp1, Eif4g3, Ext1, Fto, G6pdx, Gbe1, Hmga2, Igf1r, Igfbp5, Mical2, Mrg1, Myo10, Nap1l1, Nav3, Pafah1b1, Pex14, Pftk1, Phkb, Podxl, Pola1, Prim2, Ptprk, Ptprm, Rasa1, Rftn1, Samd4, Satb2, Sema3c, Sipa1l1, Slc20a2, Slit2, Stk39, Stx12, Tpst1, Ubl3, Usp32, Utrn, Vegfc, W…
39	Genes upregulated in undifferentiated human embryonic stem cells.	BHATTACHARYA_ESC_UP	0		0.0955537	0.119631	121.067	54	Calu, Ccnb1, Ccnc, Cct8, Cdc2a, Crabp1, Crabp2, Cyp26a1, Ddx21, Dsg2, Eif4a1, Elovl6, Eprs, Fabp5, Gal, Gdf3, Gja1, Hdac2, Hmgb2, Hspa4, Idh1, Impdh2, Kif4, Krt18, Krt2-8, Laptm4b, Ldhb, Lrrn1, Mad2l2, Mgst1, Mthfd1, Mthfd2, Nasp, Nme2, Pitx2, Podxl, Ppat, Psip1, Psma2, Psma3, Pttg1, Rpl24, Rpl4, Rpl6, Rps24, Sema6a, Serpinh1, Sfrp2, Slc16a1, Sms, Ssb, Tdgf1, Tk1, Tnnt1,
39	Up-regulated at 3hrs follwing VEGF treatment of human myometrial microvascular endothelial cells	VEGF_MMMEC_3HRS_UP	0		0.0972366	0.121618	123.199	55	Add2, Angpt2, Ankrd1, Aqp7, Bgn, Bmp4, Bmp6, Ccl2, Cd34, Cd9, Cxcl1, Dynll1, Efemp1, Eln, Emr1, Esr1, Fgfbp1, Fuca1, Galnt1, Gja4, Gstt1, Hcls1, Hemgn, Hexa, Hsd11b2, Igf2bp3, Isl1, Kdr, Krt7, Mgp, Mmp10, Mrpl19, Nagk, Ndufa1, Nnmt, Np, Nr4a1, Pde4b, Pgf, Pim1, Pir, Prkci, Rala, Rangap1, Rhob, Sat1, Sp3, Sult1e1, Tfpi2, Tie1, Tnfsf10, Trim23, Ung, Vcam1, Vwf,
39	MsigDB	NELSON_ANDROGEN_UP	0		0.0972366	0.121498	123.199	55	Abcc4, Actn1, Adrm1, Akap12, Aldh1a3, Appbp2, Azgp1, B2m, B4galt1, Camkk2, Cpd, Dbi, Dctn3, Dhcr24, Dnajb9, Ell2, Fkbp5, Gsr, Gucy1a3, Herc3, Hpgd, Id2, Idi1, Inpp4b, Itgav, Klf4, Krt15, Krt19, Krt2-8, Lifr, Lman1, Maf, Mertk, Ndrg1, Orm1, Orm2, Orm3, Phyh, Ppap2a, Ptpn21, Rbm10, Sec24d, Sgk, Sh2b2, Slc26a2, Sms, Snap25, Sord, Srp19, Tmepai, Tmprss2, Tpd52, Uap1, Ugdh, Vapa,
39	Chronic morphine downregulated in extended amygdala	Befort 2008 (1)	0		0.0972366	0.121378	123.199	55	Ak5, Ap2a1, Aqp4, B230380D07Rik, Bcas1, Bok, Btbd11, C1ql3, Cbln1, Cck, Cmtm5, Crim1, Cryab, Csdc2, Dhcr24, Efhd1, Fxyd7, Gal, Gfap, Gng11, Gpr123, Gpr17, Gprc5b, H2-Q2, Hsd11b1, Hspa8, Inadl, Kif13b, Litaf, Mapk8ip1, Nrn1, Pdlim2, Phldb1, Piga, Plcd4, Plekhg1, Pllp, Prkcd, Ptpn3, Pvalb, Ramp3, Rph3a, Rtn4, S100b, Sept8, Serpinb1c, Serpinf1, Shox2, Slc17a6, Slc6a7, Syt9, Tmcc3, Tmem63a, Tubb4, Un…
39	SCH23390 resistant METH responsive genes in the rat striatum	Jayanthi 2009 (1)	1	Bcl6,	0.097869	0.122047	124	285	1110051B16Rik, 1200016B10Rik, 1520402A15Rik, 1700021P22Rik, 1700026L06Rik, 1810012P15Rik, 2210008N01Rik, 2600010E01Rik, 2610019A05Rik, 2610019F03Rik, 2610528J11Rik, 2900024C23Rik, 4921510J17Rik, 4930432K21Rik, 4930453N24Rik, 4930505D03Rik, 5031410I06Rik, 6330500D04Rik, 9330176C04Rik, 9930012K11Rik, A830091I15Rik, AU021092, AW125753, Abca8b, Abcc6, Abcg2, Abra, Acot2, Adamts9, Adck2, Adck5, Adora3…
39	MsigDB	LEE_MYC_TGFA_UP	0		0.0989165	0.123232	125.327	56	5730409G15Rik, Actg1, Akr1b3, Anxa2, App, Atpif1, Btg2, Btg3, Cd63, Cnn1, Csn3, Cstb, Cyp39a1, D2Ertd435e, EG226472, Elf3, Ets2, Gipc2, Gnb2l1, Gstm4, Gstm7, Htatip2, Icam1, Igf2, Igfbp1, Igfbp6, Krt2-8, Lcn2, Lpl, Ly6d, Ly6e, Mfge8, Mgmt, Mt3, Mthfd2, Ndrg1, Nedd9, Nt5e, Plat, Pnpla6, Ppl, Psph, Rab3d, Ralb, Rps24, Serpina6, Slc13a3, Slc1a4, Slpi, Tagln2, Tff3, Tfrc, Tlr1, Uap1l1, Usp18, Vil1,
39	Progressively down-regulated from 8-96 hours during differentiation of 3T3-L1 fibroblasts into adipocytes with IDX (insulin, dexamethasone and isobutylxanthine), vs. fibroblasts treated with IDX + TSA to prevent differentiation (cluster 2)	IDX_TSA_DN_CLUSTER2	0		0.0989165	0.123111	125.327	56	Acta2, Anxa3, Anxa5, Asah1, Bax, Bdnf, Cap1, Capg, Cmtm3, Col4a5, D15Ertd621e, Dstn, EG236749, Emp3, F2r, Fgf7, Fxyd5, Gba, Gnb1, Itgav, Lamp2, Leprot, Lox, Msn, Myh9, Ncam1, Nqo2, Ogn, Pdlim7, Pdpn, Phldb2, Pla2g7, Pld3, Pltp, Plxnb2, Praf2, Prdx4, Prss23, Ptgis, Rab31, Rps6ka4, Scpep1, Serpinf1, Sertad1, Ski, Slc1a4, Slc38a4, Slc7a5, Smad6, Tes, Tspan6, Usp22, Vcam1, Vcl, Wbp5, Zfp36l2,
39	MsigDB	UVC_XPCS_ALL_UP	0		0.0989165	0.12299	125.327	56	2310021P13Rik, Abcb6, Acaa1, Acaa1b, Acyp1, Alas1, Atf3, Brd2, Btg1, Casp3, Ccnt2, Cdc6, Cep68, Clk3, Cth, Ctsl, Efna1, Fgfr3, Frat2, Gls, Glul, Gm237, Gns, Gstt2, Lhx2, Med6, Mlh3, Nat1, Nat2, Nat3, Neu1, Nxf1, Osr2, Pcdh9, Pim2, Rad9, Rela, Rfc5, Rgs2, Rhob, Rnf103, Rpusd2, Rsl1d1, Sat1, Shox2, Slc30a3, Slc6a8, Tbcc, Tegt, Terf2, Tfam, Trex1, Trim21, Trp53, Wbscr22, Zfp263,
39	Genes on chromosome 17 with copy-number-driven expression in pancreatic adenocarcinoma.	AGUIRRE_PANCREAS_CHR17	0		0.0989165	0.12287	125.327	56	2310067B10Rik, 5730593F17Rik, Acly, Ankrd40, Atp5g1, Atp6v0a1, Becn1, Caskin2, Cbx1, Ccdc56, Cdc27, Cox11, Dusp3, EG229571, Epn3, Ezh1, G6pc3, Gosr2, Grn, Hlf, Itga3, Kpnb1, Krt10, Lrrc59, Mlx, Mpp2, Mpp3, Myst2, Nkiras2, Nme2, Nmt1, Npepps, Nsf, Pctp, Pdk2, Phb, Pnpo, Psmc3ip, Rab5c, Rsad1, Slc35b1, Smarce1, Snf8, Snx11, Spag9, Spata20, Spop, Stat5b, Tdpoz1, Tdpoz3, Tdpoz4, Tmub2, Ube2z, Utp18, …
39	Cancer related genes involved in immune function	BRENTANI_IMMUNE_FUNCTION	0		0.0989165	0.122749	125.327	56	Btk, Cd14, Cd19, Cd1d1, Cd1d2, Cd2, Cd22, Cd24a, Cd34, Cd36, Cd37, Cd4, Cd47, Cd48, Cd53, Cd59a, Cd59b, Cd63, Cd68, Cd69, Cd7, Cd72, Cd8a, Cd9, Cd97, H2-M1, H2-M11, H2-M9, Ifna1, Ifna11, Ifna12, Ifna13, Ifna14, Ifna4, Ifna5, Ifna7, Ifnar1, Ifnar2, Ifnb1, Ifng, Ifngr1, Il10, Il12rb1, Il13, Il15, Il16, Il18r1, Il1b, Il2rb, Il4, Il6st, Lag3, Maged2, Nktr, Slamf1, Tcfe3,
39	Acute Morphine Downregulated	Korostynski, 2007 (5)	0		0.0989165	0.122629	125.327	56	2600010E01Rik, 3110001I20Rik, A730036E13Rik, Ablim1, Adamts4, Adora2a, Ank3, Aspa, Atp8a1, BC025575, BC043118, Bicd2, Cx3cr1, Cxxc5, Cyfip2, Dbp, Fjx1, Foxp1, Frmd4b, Gab1, Gja12, Gli3, Hlf, Ier5l, Iqgap1, Lpgat1, Ly86, Map6d1, Mcam, Mdga2, Mef2c, Olig2, Pllp, Ppap2b, Ppm1l, Prl8a8, Rab6b, Rasgrp3, Rgma, Rorb, Serpinb1c, Sgpp2, Slc16a1, Slc25a44, Slc26a2, Slc8a3, Smn1, St8sia3, Tle4, Tmem10, Tmem…
39	MsigDB	AGED_MOUSE_NEOCORTEX_UP	0		0.0989165	0.122509	125.327	56	1700023I07Rik, 2310021P13Rik, Akt2, Aldoc, Atp1b3, B2m, Cd22, Cd9, Csnk1d, Csnk1g2, Ctnnb1, Ctsd, Ctss, Ctsz, Cyb561, Ddit3, Dhx15, Dlg1, E130112N10Rik, Eef2, Fxyd6, Gadd45a, Gfap, Gpx1, Hsd17b12, Icam2, Id1, Itih3, Kcna1, Lcat, Lgals3bp, Limk1, Mag, Mylc2b, Napa, P4ha1, Phb, Ppp1r2, Ppp2r5c, Psat1, Ptgs1, Rab14, Rab4a, Rraga, Rufy1, S100a10, Sat1, Sec23b, Spp1, Stom, Stxbp3a, Tubb5, Vegfa, Vim, …
39	Genes upregulated in multiple myeloma (MM) cells versus the normal plasma cells of patients' identical twins.	MUNSHI_MM_UP	0		0.100593	0.124465	127.452	57	Acvrl1, Angpt1, Anxa2, Axl, Calr, Canx, Cd63, Cd68, Cnnm2, Csf1, Csf2, Cxcr4, Dad1, Dbi, Ddx18, EG226472, Edf1, Eef1a1, Eif4g2, Epor, Fgfr3, Fkbp2, Fst, Fzr1, Gstm4, Hax1, Hcls1, Isg20, Jun, Katnb1, Kpna4, Krt2-8, Ldhb, Lifr, Mcl1, Msi1, Nfkbia, Pak3, Pecam1, Pfdn5, Pim2, Psma2, Psmb1, Ran, Relb, Ring1, S100a4, Ssr4, Trim32, Ube2l3, Uqcr, Usf2, Usp22, Usp9x, Vav2, Xbp1, Xrcc5,
39	Genes on chromosome 19 with copy-number-driven expression in pancreatic adenocarcinoma.	AGUIRRE_PANCREAS_CHR19	0		0.100593	0.124343	127.452	57	Ap2s1, Bax, C5ar1, Cnot3, Dbp, Dkkl1, Dmpk, Ehd2, Eml2, Epn1, Fbxo17, Fut1, Gipr, Grlf1, Grwd1, Gys1, Irf3, Kdelr1, Klk13, Lhb, Lig1, Map4k1, Mrps12, Napa, Neud4, Nfkbib, Nosip, Nr1h2, Nucb1, Nup62, Opa3, Paf1, Pak4, Plekha4, Ppp1r13l, Ppp5c, Prkd2, Prmt1, Prpf31, Psmd8, Rcn3, Rpl13a, Rpl18, Rps9, Ruvbl2, Sars2, Sirt2, Six5, Slc1a5, Strn4, Syt5, Tsen34, U2af2, Zdhhc24, Zfp146, Zfp444, Zfp580,
39	MsigDB	VANTVEER_BREAST_OUTCOME_GOOD_VS_POOR_UP	0		0.100593	0.124222	127.452	57	Adm, Asns, Birc5, Bub1, Car9, Ccnb2, Ccne2, Cdc25b, Cenpa, Cenpf, Col4a2, Cp, Ctps, Ctsl, Dck, Ect2, Esm1, Ext1, Ezh2, Fbxo5, Gbe1, Gmps, Gnaz, Hrb, Igfbp5, Mad2l1, Mapre2, Mccc1, Mcm6, Mgat4a, Mmp9, Mtmr2, Ndrg1, Nmb, Nmu, Orc6l, Pctk1, Pfkp, Pgk1, Pir, Prc1, Psmd2, Psmd7, Ptdss1, Rab6b, Rad21, Rfc4, Rrm2, Sacs, St7, Stk3, Stx1a, Tfrc, Tk1, Tmeff1, Trip13, Vegfa,
39	Genes downregulated in Hoxa9/Meis1 transduced cells vs control	HESS_HOXAANMEIS1_DN	0		0.100593	0.124101	127.452	57	Afp, Asns, Bcat1, Bcl7c, Bet1, Bid, C1qbp, Cd28, Cdc45l, Cebpa, Celsr3, Cldn15, Csda, Ctps, Dnaja3, Dtymk, Dut, Entpd4, Fabp5, Got1, Hdac2, Hmgcr, Hoxa9, Icam2, Ide, Ifrd2, Immt, Klf9, Lin28, Mcm3ap, Mcm7, Metap2, Mrpl15, Msh2, Mtm1, Muc13, Myb, Mybl2, Mylk, Ncl, Nedd4, Nolc1, Nucb2, Pde7a, Ppan, Prmt1, Rhoj, Rrm1, Rrs1, Ruvbl1, Ruvbl2, Schip1, Snrpa1, Trip13, Tst, Uhrf1, Wee1,
39	MsigDB	LEE_MYC_E2F1_UP	0		0.100593	0.12398	127.452	57	Actg1, Anxa2, Anxa5, Bcl2a1a, Bcl2a1b, Bcl2a1c, Bcl2a1d, Cd63, Cd72, Cd74, Cdc2a, Cish, Col1a1, Col1a2, Cstb, Ctss, Cxcl9, Cyp39a1, Defb1, Defb10, Defb11, Defb2, Defb9, Fabp4, Fmo3, Gpc3, H2-Aa, Icam1, Ifi44, Ifit2, Igfbp1, Kif20a, Krt2-8, Lama5, Lcn2, Lpl, Ly6d, Ly6e, Mad2l1, Nucb2, Nusap1, Palmd, Plat, Ppl, Ptgds, Slc13a3, Slc1a4, Sparc, Spink3, Spna2, Spp1, Tagln2, Tpr, Uap1l1, Unc13b, Usp18, …
39	Differentially expressed genes between high versus low ZAP70 cases with no known molecular aberrations	CHIARETTI_ZAP70_DIFF	0		0.100593	0.12386	127.452	57	Acot8, Acvr2a, Agps, Aip, Anxa11, Ap3d1, Baiap2, Bbc3, Brf1, Casp8, Cd200, Cdk9, Ckmt2, Cnot8, Cradd, Ctgf, Ctnnd1, Ctsw, Dgka, Fgr, Gab1, Gpr56, Grin1, Hpn, Hps1, Ift20, Igj, Il27ra, Itga5, Klrb1a, Klrb1c, Klrb1f, Lat, Lck, Lrrc15, Mybl1, Olfr152, Pbx3, Pcsk7, Pde9a, Phc2, Ptpn18, Rqcd1, Rrad, Sema6a, Sf3b3, Sfi1, Slc2a1, Socs1, Spink3, Stk39, Tcf20, Tnfrsf1b, Trip6, Trp53bp1, Xpc, Zap70,
39	MsigDB	LEE_CIP_UP	0		0.100593	0.12374	127.452	57	Abhd2, Adfp, Aldh3a2, Apcs, Brca1, Bsg, Cbfa2t3h, Cd24a, Cd36, Cd63, Cdkn1a, Cidea, Cidec, Col4a1, Col4a2, Ctse, Dab1, EG236749, Ehhadh, Ets2, Fabp4, Gatm, Gipc2, Hoxc6, Igfbp1, Igfbp2, Kifap3, Krt23, Lcn2, Lepr, Lpl, Ly6d, Mfge8, Mlycd, Niban, Nt5e, Nup205, Pdk4, Pex11a, Pla2g7, Plat, Pltp, Pmm1, Pnpla6, Qpct, Rab30, S100a9, Slc16a1, Slc24a3, Spon2, Tes, Tff3, Tgm2, Tm4sf4, Ucp2, Vnn1, Vnn3,
39	Genes upregulated in Hoxa9/Meis1 transduced cells vs control	HESS_HOXAANMEIS1_UP	0		0.100593	0.12362	127.452	57	Afp, Asns, Bcat1, Bcl7c, Bet1, Bid, C1qbp, Cd28, Cdc45l, Cebpa, Celsr3, Cldn15, Csda, Ctps, Dnaja3, Dtymk, Dut, Entpd4, Fabp5, Got1, Hdac2, Hmgcr, Hoxa9, Icam2, Ide, Ifrd2, Immt, Klf9, Lin28, Mcm3ap, Mcm7, Metap2, Mrpl15, Msh2, Mtm1, Muc13, Myb, Mybl2, Mylk, Ncl, Nedd4, Nolc1, Nucb2, Pde7a, Ppan, Prmt1, Rhoj, Rrm1, Rrs1, Ruvbl1, Ruvbl2, Schip1, Snrpa1, Trip13, Tst, Uhrf1, Wee1,
39	MsigDB	CALRES_MOUSE_NEOCORTEX_DN	0		0.102267	0.125555	129.572	58	Acly, Alox5ap, Apob, Atp2a2, Atp5f1, Cacnb2, Calm1, Ccl2, Chka, Col4a1, Ctnna1, Cyp19a1, D8Ertd738e, Ddr2, Dusp7, Edn1, Eef1a1, Eef1d, Eef2, Eif2s1, Eif4a1, Eprs, Foxn1, Fzd5, Galt, Gng12, Grin1, H2afx, Iars, Ifngr2, Ihh, Il17a, Itgb4, Kcnh1, Kif20a, Kif5b, Msh3, Naglu, Nfe2l2, Pck2, Phkg2, Pml, Prpf6, Ptpn14, Rac1, Rap2b, Rela, Sec23a, Serpina6, Skp1a, Slc6a8, Stat6, Tfrc, Top3b, Usp9x, Xpc, Zbt…
39	MsigDB	CALRES_MOUSE_NEOCORTEX_UP	0		0.102267	0.125433	129.572	58	Acta1, Anxa6, Aqp4, Atp13a2, Bat3, Bmp1, Cd8b, Cit, Cnot2, Cnot7, Csk, D330022A01Rik, Dtna, E4f1, Edn2, Eif2ak3, Gabra2, Gas6, Gata4, Gif, Gpr19, Hoxb9, Khdrbs1, Ldb1, Lonp1, Maff, Msh2, Mtif2, Nfkbia, Nonagouti, Nqo1, Oprd1, Osbp2, Pole3, Ppef2, Ppic, Prkca, Prkcm, Ptprd, Pura, Relb, Samhd1, Selp, Serpine1, Slc12a2, Slc6a15, Stk39, Tfdp1, Thbs3, Tle1, Tsc22d1, Tubb6, Tusc4, Tyms, Umps, Wbp7, Zbt…
39	MsigDB	LEE_ACOX1_UP	0		0.102267	0.125312	129.572	58	Abhd2, Adfp, Anxa2, Anxa5, Apcs, Cbr3, Cd24a, Cd63, Cd74, Cidec, Col4a2, Cstb, Ctse, Defb1, Defb10, Defb11, Defb2, Defb9, Edn1, Ehhadh, Ets2, Fabp2, Fabp4, Gipc2, H2-Aa, Hdac1, Hoxc6, Htatip2, Igfbp1, Igfbp2, Impact, Krt2-8, Krt23, Lcn2, Lgals3bp, Lpl, Ly6e, Mfge8, Ndrg1, Niban, Nqo1, Palmd, Pex11a, Plat, Qpct, Rgs2, Sgk, Slc16a1, Slc20a1, Slc24a3, Slpi, Spon2, Tagln2, Tbc1d8, Tm4sf4, Tox, Uap1l1…
39	MsigDB	ZHAN_MM_CD1_VS_CD2_UP	0		0.102267	0.125191	129.572	58	1700019H03Rik, 2700050L05Rik, A430041B07Rik, Acsl1, Ahcyl1, Aldh2, Aldh6a1, Alox5ap, Amigo3, Atp2b1, Bank1, Bnip3l, Btg1, C130039O16Rik, Cask, Cblb, Chpt1, Cnot7, Cpeb3, D14Ertd436e, Dck, Ero1lb, Fads3, Fcer2a, Gch1, Gmppb, Gpr88, Gpsm2, Ihpk1, Il10ra, Itch, Kcnmb2, Lepr, Man1c1, Matn1, Mcph1, Med6, Nasp, Nudt21, P2rx1, Patz1, Pgm3, Phtf1, Plekhc1, Pms1, Rbl2, Rfc1, Sept15, Sgk3, Siva1, Slc38a2, …
39	Progressively downregulated over 24 hours during differentiation of 3T3-L1 fibroblasts into adipocytes (cluster 1)	ADIP_DIFF_CLUSTER1	0		0.102267	0.12507	129.572	58	2310003F16Rik, Acta2, Adfp, Aes, Apbb1ip, Ard1, Ccng2, Col11a1, Csf1, Ctsk, Cyb5r1, D0H4S114, Dab2, Ddit3, F3, Fah, Figf, Flot1, Fzd2, Gadd45a, Gas1, Gas2, Idh1, Igf1, Il11ra2, Klf2, Lpl, Mgp, Mxd4, Myl9, Nov, Ogn, Pccb, Pck2, Pdgfra, Pdgfrb, Plat, Psmb10, Rab11fip5, Ralgds, Rasl11b, Runx1t1, Serpinb9, Serpinb9b, Serpinb9c, Serpinb9d, Serpinb9e, Serpinb9g, Sfrp2, Sord, Spp1, Tgfb3, Thbs2, Timp3, …
39	Upregulated by hypoxia in VHL-null renal carcinoma cells (Fig. 4h+i)	HYPOXIA_RCC_NOVHL_UP	0		0.103938	0.126991	131.689	59	1700034H14Rik, 2400003C14Rik, Arpc3, Arpc5, Atp1b1, Atp6v1a, Aup1, Brd9, Cav2, Ccdc56, Cenpf, Coq4, D3Ucla1, Dhfr, E4f1, Ebpl, Edn2, Ergic1, F830028O17Rik, Fbxo17, Glt25d1, Got2, Hax1, Hmg20b, Hps3, Itgae, Kctd9, Kif4, Lin28b, Mansc1, Mrps34, Ncapg2, Pdzk1, Per3, Pgm2, Pgm3, Plod3, Ppt1, Prdx6, Prdx6-rs1, Prmt5, Psmd7, Ralgds, Rpl22, Rpn2, Sfrs9, Sh3bgrl3, Sla, Slc12a1, Sqrdl, Suclg2, Sumo1, Tgm2…
39	MsigDB	HDACI_COLON_BUT12HRS_DN	0		0.103938	0.126868	131.689	59	2010309E21Rik, 4933413G19Rik, Abce1, Alg5, Atp1a3, Cacna1d, Cd46, Cdc2a, Cdk6, Chd1l, Cks1b, Cse1l, Cul1, Dars, Ehhadh, Elf1, Enah, Ets2, Faim, Fes, Gabpb1, Gpr125, Gpr56, Hmgb1l, Hmgb2, Hnrph3, Hras1, Hsd17b11, Lad1, Lasp1, Mcm6, Mme, Mrpl23, Myb, Ndufv1, Pcbp2, Pcca, Pcna, Psmb5, Ptprm, Rbbp4, Sars, Sccpdh, Senp6, Sfpq, Slc7a4, Smc2, Sntb1, Ss18, Syk, Timp3, Tm4sf1, Tmpo, Top2b, Tyms, Xbp1, Xpo…
39	MsigDB	LEE_MYC_E2F1_DN	0		0.103938	0.126746	131.689	59	2810002I04Rik, Aass, Abcd3, Acsl1, Adipor2, Alad, Apoc2, Baat, Bhmt, C4bp, Cpox, Ctrc, Cyp2e1, Cyp2f2, Cyp4f14, Cyp4f15, Cyp4f18, Cyp7b1, Dct, Egfr, Ela2, Elovl5, Ephx2, Fabp1, Fabp2, G0s2, Ghr, Got1, Hal, Hao1, Hbp1, Hpd, Hsd11b1, Igf1, Igfbp2, Il1rap, Kynu, Mapkapk2, Mat1a, Mcm10, Mosc2, Neto2, Nr1h3, Oat, Otc, Pck1, Pnliprp1, Pxmp2, Rarres1, Reg1, Reg2, Rgn, Rgs16, Sftpd, Slc25a22, Slc27a2, Td…
39	Genes enriched 20x in Astrocytes	Cahoy, 2008 (3)	0		0.103938	0.126624	131.689	59	1500005I02Rik, AI464131, Acot11, Acsbg1, Adhfe1, Agt, Aldh1l1, Atp1a2, BC029169, BC055107, Bmpr1b, Cbs, Ccdc80, Chrdl1, Cldn10, Cth, Cybrd1, Cyp4f14, Cyp4f15, Dio2, Edg1, Entpd2, F3, Fgfr3, Fzd2, Gja1, Gjb6, Gldc, Gli3, Grin2c, Hapln1, Mertk, Mlc1, Ntsr2, Papss2, Pbxip1, Pdk4, Pla2g7, Plcd4, Ppp1r3c, Prodh, Rfx4, Slc14a1, Slc15a2, Slc1a2, Slc1a3, Slc25a18, Slc39a12, Slc7a10, Slc7a2, Slc9a3r1, Sox…
39	Genes significantly associated with MRD on day 46	FLOTHO_CASP8AP2_MRD_DIFF	0		0.103938	0.126503	131.689	59	1600027N09Rik, Alx4, Ankrd40, Asf1b, Baiap2, Car12, Casp8ap2, Cd34, Cd69, Cd8b, Cdc42ep3, Cnr1, Ctdspl, D930015E06Rik, Eef2, Ehmt2, Eif4b, Emp1, Espl1, Fau, Fbn2, Fxyd5, Il12rb1, Insm1, Itga6, Jakmip2, Klf10, Klhl11, Lmnb1, Mrpl28, Ndrg1, Olfml2a, Palmd, Pdlim2, Pold1, Rab1, Rab14, Rnf139, Rpl13a, Rpl22, Rpl5, Rpl6, Rps20, Rps5, Rps6, Rps9, Slc38a2, Smurf2, Snn, Stam, Sypl, Tbc1d15, Tmem57, Tmem8…
39	MsigDB	IRITANI_ADPROX_DN	0		0.103938	0.126381	131.689	59	Anxa6, Arhgap22, Arhgdib, Arl6ip5, Axl, BC055107, BE649362, Bmp6, Cap2, Ccl2, Cd44, Cd59a, Cd59b, Cdh2, Emp3, Fap, Gbp1, Gbp2, Glce, Gm128, Gpr126, Icam2, Igf2bp3, Il6, Itga5, Krt7, Ldhb, Lpxn, Ltbp2, Ly75, Lyl1, Mapkapk3, Mllt11, Mmp14, Nnmt, Nrcam, Nrp1, Nuak1, Pdlim4, Pfkm, Pla2g4a, Plau, Prkacb, Procr, Rras, Selp, Serpine1, Smurf2, Srgn, Stat6, Tank, Tcfec, Tcn2, Tnfrsf21, Tpm1, Tram2, Trim34…
39	CREB KO Hipokamp	Lamberger, 2008 (2)	0		0.105606	0.128286	133.802	60	2210008N01Rik, 2810452K22Rik, Bok, C1qa, C1qb, C1qg, C4, Ccl6, Ccl9, Cd52, Cd53, Cd74, Coq7, Csf1r, Ctsc, Ctsd, Ctss, Ctsz, Cyba, Fhl2, Fxyd1, Gfap, Grn, H2-K1, Hist1h1c, Hist1h3c, Hist1h3e, Hist1h3f, Hist1h3g, Hist1h3h, Hist1h3i, Hist2h3b, Hist2h3c1, Imp3, Larp7, Ldoc1l, Lefty1, Lsm2, Ly86, Lyz, Lyzs, Man2b1, Nphp1, Osmr, Pef1, Penk1, Plekho1, Prss12, Psmb8, Rgnef, Rnmtl1, S100a6, Sh3bgr, Spp1, …
39	MsigDB	LEE_DENA_UP	0		0.105606	0.128163	133.802	60	Abhd2, Ankrd1, Anxa1, Anxa2, Anxa5, Apcs, B4galt6, Bcl2a1a, Bcl2a1b, Bcl2a1c, Bcl2a1d, Cd24a, Cd63, Col4a1, Col4a2, Col4a5, Cpe, Csn3, Ctss, Fabp4, Fbln2, Gatm, Gpc3, Hoxc6, Id1, Igfbp1, Kdelr3, Kif11, Kifap3, Lama5, Lcn2, Lepr, Lgmn, Lpl, Ly6d, Ly6e, Mcm6, Mfge8, Ndrg1, Nktr, Notch3, Nup205, Pea15a, Pea15b, Plat, Plek, Pou2af1, Ppbp, Ptpre, Rgs2, S100a9, Sox9, Spp1, Tagln2, Tff3, Thbs1, Tlr1, Tm…
39	MsigDB	GH_EXOGENOUS_LATE_DN	0		0.10727	0.130059	135.911	61	4921533L14Rik, AB182283, AI314180, Acadl, Apobec2, Apom, B230380D07Rik, Cacna1c, Car6, Cbx1, Cdc14a, Cep192, Cpb1, Cyb5, Dbf4, Dnajc1, EG13909, Ercc4, Es31, Esrrg, Foxo4, Gad2, Gpld1, Gpr171, Hs3st1, Ints6, Itgb3, Kcnab2, Lbx1, Mettl5, Mitf, Ndufs3, Nox3, Nrtn, Oas2, Pdcd1lg2, Pfkfb4, Phox2b, Pik3c2a, Plcxd1, Plg, Pmch, Ppef2, Ppp1r3a, Prdx3, Pygm, Rnf144, Sgk, Slc23a2, Slc2a8, Smarca1, Snai2, Sn…
39	MsigDB	HADDAD_CD45CD7_PLUS_VS_MINUS_UP	0		0.10727	0.129934	135.911	61	2010005H15Rik, A130015P11Rik, Arhgef10, Blnk, Bzrap1, Ccr7, Ccr9, Cd24a, Cd7, Cdc20, Cfd, Crip1, Csf1r, Cst7, Ctsg, Dntt, Ebi2, Ela2, G0s2, Hal, Hck, Hgf, Igj, Il6ra, Il7r, Irf8, Itgb7, Kcne1l, Kif15, Lef1, Lgals1, Lgmn, Ltb, Ly86, Mcm4, Mme, Mpo, Ms4a3, Nptx2, Nrxn2, Plek, Prtn3, Rab31, Rnase6, Rrm2, S100a8, Scn3a, Serpinf1, Slc2a5, Spon1, Stfa1, Stfa2, Stfa3, Tnf, Traf4, Trib2, Tyrobp, Vcan, Vp…
39	MsigDB	TAKEDA_NUP8_HOXA9_6H_UP	0		0.10727	0.12981	135.911	61	1110032E23Rik, 5730410E15Rik, Adrbk2, Calcrl, Car8, Cd69, Cdh9, Cep70, Cmah, Crim1, Dach1, Dhrs9, Dlx2, Dmxl2, Evi1, Fkbp5, Flt3, Glipr1, Gnai1, Gpr21, Hoxa4, Hoxa5, Hoxa9, Hoxb3, Hoxc6, Hpgd, Ifnb1, Igj, Il18, Inpp4b, Itgb8, Klf5, Kmo, Limch1, Ms4a4b, Ms4a4c, Ms4a4d, Msx1, Nme7, P2ry5, Pbx3, Pcdh9, Pcolce2, Pla2g4a, Plcl1, Pln, Ptpn13, S100a10, Sdpr, Sema3c, Serpini1, Slc25a36, Slco4c1, Stat4, S…
39	PPC genes overexpressed in TACI low patients	MOREAUX_TACI_HI_IN_PPC_UP	0		0.10727	0.129686	135.911	61	1110002N22Rik, 2410003K15Rik, 2700050L05Rik, Aasdhppt, Asf1a, Bard1, C1qbp, Capns1, Ccdc5, Cct2, Cct5, Cdc23, Cdc2a, Cep152, Chchd1, Chek1, Cirh1a, Cyp2r1, Ddx1, Dkc1, Ebna1bp2, Eftud2, Ezh2, Fam98b, Fibp, Gpr89, Iars, Ihpk2, Ireb2, Keap1, Klf13, Lap3, Lsm4, Mcm2, Mrpl43, Mrps12, Nasp, Ncapd3, Ndufa13, Nmt1, Nomo1, Nudcd2, Nudt5, Papd4, Ppp1r12a, Prkdc, Psmd8, Ptpmt1, Racgap1, Ran, Rnf7, Sgol2, S…
39	MsigDB	HADDAD_HSC_CD7_UP	0		0.10727	0.129563	135.911	61	2010005H15Rik, A130015P11Rik, Arhgef10, Blnk, Bzrap1, Ccr7, Ccr9, Cd24a, Cd7, Cdc20, Cfd, Crip1, Csf1r, Cst7, Ctsg, Dntt, Ebi2, Ela2, G0s2, Hal, Hck, Hgf, Igj, Il6ra, Il7r, Irf8, Itgb7, Kcne1l, Kif15, Lef1, Lgals1, Lgmn, Ltb, Ly86, Mcm4, Mme, Mpo, Ms4a3, Nptx2, Nrxn2, Plek, Prtn3, Rab31, Rnase6, Rrm2, S100a8, Scn3a, Serpinf1, Slc2a5, Spon1, Stfa1, Stfa2, Stfa3, Tnf, Traf4, Trib2, Tyrobp, Vcan, Vp…
39	The top 98 downregulated genes following Apc loss at day 4	SANSOM_APC_4_DN	0		0.10727	0.129439	135.911	61	Abhd1, Abhd3, Ace, Adh4, Aldh4a1, Aqp3, Asah2, Bcat2, Bst1, Car4, Casp3, Casp7, Ccr2, Creb3l2, Dnase1, Dnase1l3, Dst, Efnb2, Gda, Gdpd2, Gdpd3, Hagh, Hes2, Hkdc1, Hnf4g, Igsf9, Il13ra1, Il2rg, Irak1bp1, Kcnk5, Lipe, Ltb4r1, Map4k5, Me2, Metrnl, Mme, Mmp9, Nap1l5, Nr2f6, ORF9, Osbpl5, Pcdhb21, Pcsk5, Pipox, Ptpre, Rfk, Samd8, Scin, Sec14l2, Sema6a, Sgpl1, Slc22a4, Slc23a1, Slc2a5, Slc41a2, Slc7a7,…
39	Up-regulated at 6 months of age in lungs from lysosomal acid lipase (LAL) knockout mice, which display pulmonary pathology, versus wild-type controls	LAL_KO_6MO_UP	0		0.10727	0.129316	135.911	61	0610011L14Rik, Acp5, Adam8, Apobec1, C3ar1, Camp, Ccr1, Ccr1l1, Cd244, Cd5l, Cd68, Cd84, Clca3, Clca5, Clec4e, Ctsb, Cxcl1, Dnmt3a, Dst, Fabp7, Fcer1g, Fcgr4, Fkbp5, Galc, Gdf15, Gpnmb, Hmox1, Igsf6, Il1r2, Il8rb, Kif1a, Lipf, Ly9, Mafb, Marco, Mmp13, Mmp19, Mmp8, Ms4a7, Msr1, Myo5a, Myrip, Neu1, Pappa, Pla2g7, Rgs1, Rp1, S100a9, Saa2, Sema7a, Slc11a1, Slc15a3, Slc40a1, Slc6a2, Snx6, Spic, Steap4…
39	Chronic Morphine Upregulated in 129P3	Korostynski, 2007 (16)	0		0.108932	0.131195	138.017	62	2810485I05Rik, 3110001I20Rik, 5730557B15Rik, AK220484, Aff1, Anubl1, Apod, Atf6, Atp8a1, B230112C05Rik, Bhlhb2, Cacnb2, Camk1g, Ccdc117, Cdh19, Cdkn1a, Cyfip2, D4Bwg0951e, Dab1, Ddc, Dio2, Emilin2, Exoc4, Fjx1, Fkbp5, Fzd2, Lpgat1, Map3k6, Mdga2, Mef2c, Net1, Nt5e, Ntrk2, Osbpl3, Pdk4, Pdzd2, Pkp2, Pnpla2, Ppm1l, Prl8a8, Rab6b, Rhpn2, Rin2, Rorb, S3-12, Sgk3, Sh2b2, Slc25a44, Slc41a1, Snx24, Spns…
39	MsigDB	CALRES_RHESUS_UP	0		0.108932	0.13107	138.017	62	5730409G15Rik, A130037E08Rik, Actr1b, Ap2s1, App, Arcn1, Atp2b2, Calb2, Ccl8, Ccni, Ckap4, Clec3b, Cnn3, Col1a2, Col3a1, Dhx38, Drd2, Emp3, Eng, Fap, Fas, Fgl1, Flna, Fn1, Gas1, Gdi1, Gjb1, Gna-rs1, Hcls1, Hspg2, Ier2, Igfbp4, Itgb8, Krt1-12, Lama2, Lrp1, Lum, Ly75, Mtmr11, Myh10, Myh9, Nr4a3, Pafah1b3, Pdk4, Phkg1, Pik3cb, Rassf2, Rgs6, Rnf113a1, Ryk, S100a11, Safb, Scrib, Slc17a1, Slc1a1, Slc2a…
39	SRF-KO Downregulated	Rodriguez (2009) (2)	0		0.110591	0.13294	140.118	63	6330527O06Rik, Actb, Actg1, Adra2c, Anxa6, Arhgdib, Arrb1, Calb1, Cd59a, Cd59b, Cdc42ep3, Cnih3, Cntn6, Crym, D0H4S114, Dalrd3, Ddit4l, Doc2b, Efcbp2, Ephx1, Flna, Gcnt2, Gdpd5, Gp1bb, Gpsm1, Gstp1, H2afj, Hist3h2a, Id4, Igfbp4, Indo, Klhl13, Lmo2, Lrrc58, Lrrtm1, Ltk, Man1a, Man1a2, Mpp6, Myh6, Myh7, Nphp1, Nrsn1, Otub2, Parc, Pcdh21, Ppp1r2, Prkcm, Rasl10a, Rgs2, Ryr1, Smarca2, Spata13, Spint1,…
39	MsigDB	ZHAN_MULTIPLE_MYELOMA_VS_NORMAL_UP	0		0.110591	0.132814	140.118	63	Abl1, Alg3, Apc, Arid5a, Atf3, Capn1, Cars, Casp1, Cd200, Cd47, Cdc34, Cdkn1a, Cox17, Cox6b1, Ctso, D19Bwg1357e, Dnase1l1, Dnmt1, Ech1, Eif3b, Ewsr1, Extl2, Farsa, Foxn3, Gart, Gcn5l2, Hgf, Hist1h1c, Hist1h2ab, Hist1h2ad, Hist1h2ao, Hist1h2bf, Hist1h2bj, Hist1h2bk, Hist1h2bn, Hyal1, Ict1, Ilf3, Lamc1, Lsr, Mapkapk3, Mllt3, Mta1, Mvp, Nap1l4, Neb, Nkrf, Pfkm, Phb, Ppp2r4, Ptprk, Pura, Qsox1, Rbm10…
39	Regulated by UV-B light in normal human epidermal keratinocytes, cluster 8	UVB_NHEK3_C8	0		0.110591	0.132688	140.118	63	Alcam, Aldh9a1, App, Atp5o, Brd3, Ccnd2, Col17a1, Col5a2, Csnk2a2, Ctnna1, Cyfip1, Dsc1, Epha4, Eprs, Fasn, Fbn2, Fdft1, Fgfr3, Fhl1, Flnb, Fxr1h, Gjb2, Glb1, Glg1, Hdhd1a, Hk1, Id3, Il4ra, Itga3, Itpk1, Kifap3, Ltbp1, Mrps27, Mthfd2, Myc, Myh10, Pfkp, Pfn2, Pgm2, Pon2, Ppp2r5a, Ppp3ca, Prdx6, Prdx6-rs1, Ptprf, Ptprk, Ptprz1, R3hdm1, Rfc1, Scrn1, Sdha, Sema3c, Sept8, Slc2a1, Slc7a5, St6galnac2, S…
39	MsigDB	UVB_NHEK2_UP	0		0.110591	0.132562	140.118	63	1110008L16Rik, 9230116L04Rik, Acot7, Arf5, Armet, Atp5g3, Cdc37, Cdh8, Clp1, Cox4i1, Cox5a, Cox5b, Cox6a1, Cox7a2, Cox7b, Dbi, Dynll1, Eef1d, Ercc5, Fubp1, Gal, Gps2, Gpx1, Grn, H2afz, Hnrpa2b1, Ier2, Ifna1, Ifna11, Ifna12, Ifna13, Ifna14, Ifna4, Ifna5, Ifna7, Iscu, Mrpl49, Msn, Nap1l1, Ndufa4, Nxf1, Oas2, Plcl1, Plp2, Polr2l, Ppib, Ppp1r11, Prdx2, Prdx3, Psma6, Rpl10a, Rps25, Rps5, Rps9, Sec13, …
39	MsigDB	TPA_RESIST_EARLY_DN	0		0.112246	0.13442	142.216	64	5033403D15, Abl1, Adfp, Ap3b1, Aqp4, Atp5d, Cdr2, Col4a5, Col6a1, Cryba1, Ctgf, Ctse, D330022A01Rik, Dapk1, Dcx, Ddr2, Dock1, Dpp6, Dtnb, Dusp2, Fanca, Gadd45a, Gdf10, Gfi1, Gja1, Gstm5, Gtf2f1, Hc, Hcfc1, Hrsp12, Inadl, Itgb1bp1, Itgb8, Kcna1, Ldlr, Mad2l1, Man1a, Mdh1, Me3, Mlh1, Mtf1, Muc1, Myc, Ostf1, P4hb, Pafah1b1, Pdk2, Prepl, Prim1, Rad51c, Rgs7, Riok3, Rrm1, Samd1, Scamp2, Sec61b, Sell, …
39	Genes upregulated in AML samples of the FAB class M7	ROSS_FAB_M7	0		0.112246	0.134293	142.216	64	2010107E04Rik, Abcc4, Aldh1a1, Aldh1a7, Ank1, Apoc1, Apoe, Armc8, Cd164, Cmas, Ctnnbl1, Cuta, Dlc1, Dnajc6, Dnajc9, Dnm3, Drap1, Fads2, Fhl2, Gata1, Gata2, Gja4, Gp1ba, Icam4, Itga2b, Kcnh2, Kel, Klf1, Laptm4b, Lat, Minpp1, Mrps12, Myl4, Ndufb6, Neo1, Net1, Ngfrap1, Pccb, Pcdh9, Pdcd10, Pdlim5, Plod2, Pnmt, Pros1, Prune, Psmd6, Ptgs1, Rasa1, Rdx, Rhag, Ryr3, Sdpr, Serpini1, Slc39a4, Sod1, Sqle, S…
39	Bullinger Validation Signature (157 Affymetrix probe sets)	RADMACHER_AMLNORMALKARYTYPE_SIG	0		0.112246	0.134166	142.216	64	1110057K04Rik, Adfp, Agt, Angpt1, Bai2, Bcl11a, Cd3d, Cdc42ep4, Churc1, Cnn3, Col1a1, Ctnnal1, Dapk1, Dennd4b, Dmwd, EG384639, Eml4, Emr1, Endod1, Farp1, Fgfr1, Fhl2, Flt3, Glul, Gucy1a3, Hoxa10, Hoxa4, Hoxb2, Hoxb5, Il6st, Isg20, Lcn2, Mal, Msi2, Mtap7, Nbl1, Nfib, Nfkb1, Nfkbib, Nr2f2, Nrp1, Pbx3, Pik3r4, Plcg1, Pmp22, Prg2, Pxdn, Selenbp1, Selenbp2, Sema3f, Sftpb, Skap2, Slc2a1, Slc7a7, Snx9, …
39	MsigDB	YAO_P4_KO_VS_WT_UP	0		0.112246	0.13404	142.216	64	Actb, Adipoq, Adm, Akap8l, Apoe, Aqp1, Arl4a, Atp1a2, B3galnt1, Car3, Cdh16, Cdkn1c, Cfd, Cherp, Cldn5, Crip2, Csf3r, Cyp2e1, Dbp, Ddx50, Eln, Enpp2, Gas6, Gdpd3, Gem, Gsta1, Gsta2, Gstt1, Hmgcr, Id1, Idh2, Igfbp3, Kcnab1, Klf10, Klf9, Lama2, Lcn2, Lepr, Meis1, Nbl1, Ncam1, Ndrg2, Nr4a1, Pbx3, Pdpn, Peg3, Pik3r1, Pros1, Prpf39, Rarres2, Rbp1, Reg3a, Reg3d, Reg3g, Rem1, Rnase4, Sdpr, Senp6, Tbx3, …
39	MsigDB	LINDSTEDT_DEND_8H_VS_48H_DN	0		0.112246	0.133913	142.216	64	2410024N18Rik, 8430408G22Rik, Aldh2, Alox8, Anxa3, Arid5a, Atf3, Capg, Casp3, Ccr7, Cd200, Cd86, Col14a1, Ctnna1, Cx3cl1, Cyb5, Edg1, Enpp4, Fgf9, Flt3, Foxo1, Gpr171, Grsf1, Gtf2e2, H2-Eb1, Igf1r, Igfbp4, Il4ra, Jak1, Kcnh2, Kif2a, Lad1, Lgals9, Ly75, Mcm5, Mgll, Mmd, Muc1, Nfil3, Nid1, Pias3, Plagl1, Plekhc1, Polr2e, Prkar2b, Ptpn1, Rock2, Sema7a, Stat3, Stat5a, Stk39, Syngr3, Tbc1d8, Tcfe2a, T…
39	Genes from XHM-ED B cells that show abnormal regulation in response to CD40L plus IL-4	JAIN_NEMO_DIFF	0		0.112246	0.133787	142.216	64	1300001I01Rik, Alg3, Aprt, Armc6, Arsb, Bcat2, Car2, Ctsc, D430001L07Rik, Dctn1, Ddx42, Ddx46, Decr1, Eif2a, Fbl, Flt1, Hddc2, Hk2, Hrsp12, Hspa1a, Hspa1b, Ipo8, Jak2, Las1l, Lig3, Lig4, Lman2, Metap1, Mphosph9, Mre11a, Nap1l1, Orc5l, Pawr, Pet112l, Pex14, Pla2g4c, Plau, Pmvk, Pola1, Prepl, Prr3, Psma2, Psph, Ptpn7, Rad50, Rcc1, Rnf5, Slc23a2, Slc29a1, Smg7, Snx4, Sphk2, Stk4, Sympk, Tap2, Tcfap4…
39	MsigDB	LEE_E2F1_UP	0		0.112246	0.133662	142.216	64	9430020K01Rik, Actg1, Actg2, Anxa1, Anxa2, Anxa5, Bcl2a1a, Bcl2a1b, Bcl2a1c, Bcl2a1d, Casp4, Cd63, Cd74, Col1a1, Col5a2, Cpe, Cstb, Ctse, Ctss, Cxadr, Cxcl10, Cyp39a1, Defb1, Defb10, Defb11, Defb2, Defb9, EG226472, Ets2, Fabp4, Fmo3, Gpc3, Gstm4, Gstm7, Hoxc6, Ifi44, Ifit2, Igfbp1, Krt2-8, Krt23, Lcn2, Lepr, Lpl, Ly6e, Mcl1, Mfge8, Nt5e, Nucb2, Palmd, Plat, Pnpla6, Ppl, Rhob, Shcbp1, Sparc, Spink…
39	MsigDB	LEE_MYC_TGFA_DN	0		0.112246	0.133536	142.216	64	2810002I04Rik, Aass, Abcg2, Abcg3, Acox1, Alas2, Aldh1a1, Aldh1a7, Aqp8, Baat, Bhmt, C4bp, Cabc1, Car3, Car5a, Cmah, Cpt2, Crisp2, Cyp2f2, Cyp4f14, Cyp4f15, Cyp4f18, Cyp7b1, Dct, Egfr, Elovl5, Ephx2, Fabp1, Fabp2, G0s2, Got1, Gpr37, H2-DMa, Hal, Hao1, Hpd, Hsd11b1, Hsd17b10, Igf1, Igfals, Il1rap, Khk, Klf15, Kynu, Lipc, Mapkapk2, Mcm10, Mmd, Mosc2, Neto2, Nr1h3, Oat, Otc, Pck1, Psen2, Ptp4a3, Pxm…
39	MsigDB	LEE_MYC_DN	0		0.112246	0.133411	142.216	64	1110032A13Rik, 1810010M01Rik, 1810011O10Rik, 2810002I04Rik, Aass, Abcc10, Aqp8, Bhmt, C4bp, Cfh, Ctrc, Cyp2f2, Dct, Dpyd, Efemp1, Egfr, Ela2, Elovl5, Fgg, Fkbp5, G0s2, Got1, Hal, Hao1, Hbp1, Herpud1, Hrsp12, Hsp110, Hspa5, Igf1, Igf2, Igfbp2, Il1r1, Klf15, Klk5, Kynu, Mapkapk2, Meox2, Mosc2, Neto2, Otc, Pck1, Pcolce, Pfkfb1, Pnlip, Pnliprp1, Pogz, Rarres1, Reg1, Reg2, Rgs16, Satb1, Serpina3a, Ser…
39	Genes up-regulated by interferon-alpha in HT1080 (fibrosarcoma)	DER_IFNA_UP	0		0.113899	0.135248	144.31	65	4930544G11Rik, Adar, Atp6v0b, Bag1, Bbc3, Bst2, Btg1, C1s, Casp8, Cd164, Col16a1, Csrp3, Ddx17, Eif2b1, Elac1, Eps15, Fas, Gmpr, H2-M1, H2-M11, H2-M9, Ifi203, Ifi205, Ifi35, Ifi44, Ifit3, Il6, Irf1, Irf2, Lipa, Map3k10, Mx1, Mx2, Nmi, Oas1a, Oas1b, Oas1c, Oas1d, Oas1e, Oas1f, Oas1g, Oas1h, Oas2, Oasl1, Pdxk, Plod2, Pml, Polr2b, Ppp3ca, Psmb10, Psmb8, Psme1, Rbbp4, Sdcbp, Shfm1, Srp9, Stat1, Tap1,…
39	MsigDB	CROMER_HYPOPHARYNGEAL_MET_VS_NON_UP	0		0.113899	0.135122	144.31	65	8430408G22Rik, 9530068E07Rik, A130037E08Rik, Acvr1b, Arhgdib, Bex4, Bex6, Bmi1, Ccdc131, Ccnd3, Cd164, Cd46, Cdh11, Cnn3, Cnot2, Col4a1, Ctnnb1, Cxcr4, Dek, Dyrk1a, Enpp2, Fads1, Fads2, Fcgrt, Gabbr1, Galnt10, Ggps1, Ghrh, Gnb2, Gns, Gpr107, Hsf2, Id2, Jarid1c, Kifap3, Maged1, Maged2, Mdc1, Mfap3, Mfge8, Mtmr2, Nfyc, Parp1, Pgrmc1, Plekhc1, Ppid, Ppih, Ppt1, Psmb9, Ptprk, Sh3bgrl, Sh3bp5, Slc25a3…
39	MsigDB	FSH_OVARY_MCV152_UP	0		0.115549	0.136951	146.4	66	0610007P14Rik, 4921521F21Rik, Aim1, Akr1c12, Akr1c13, Akr1c14, Akr1c18, Akr1c19, Akr1c20, Akr1c21, Akr1c6, Ank3, Atp5k, Axl, Bfsp1, Brd3, Casp1, Casp6, Ccng2, Clu, Col16a1, Col3a1, Ctnnb1, Cyp51, Dpysl3, EG229571, Eef1a1, Fads1, Fads2, Fasn, Fcgrt, Fdft1, Fdps, Gosr1, Hist2h2be, Hmgcr, Hnrpdl, Idi1, Il10rb, Lama4, Me3, Meis1, Mvd, Myst1, Nab1, Nt5c2, Pdcd4, Pir, Ppl, Psmb4, Psmb9, Rbp1, Sept6, Sl…
39	MsigDB	CMV_HCMV_TIMECOURSE_18HRS_UP	0		0.117195	0.138772	148.486	67	6330416G13Rik, 9530077C05Rik, AF529169, Ahctf1, Angel2, Ankrd40, Aph1a, Arhgef5, Atp6v1c1, Auts2, Casp2, Ccnc, Cdc40, Chd1, Crlf3, Cry1, Dlg1, Dmn, Dr1, Dync1i1, Ep300, Fnbp4, Gapvd1, Gatm, Gch1, Gclc, Hipk1, Inpp5f, Isl1, Kcns3, Man2a2, Mef2d, Necap1, Neu1, Olfm1, Paqr3, Pde4d, Pdlim3, Pole3, Ppat, Ppm1a, Prpf3, Ptger2, Rchy1, Rfk, Rnf2, Rps6kb1, Rrp12, Serpinb8, Slc12a2, Slc39a14, Son, Ssr1, St…
39	MsigDB	KNUDSEN_PMNS_UP	0		0.117195	0.138643	148.486	67	Ahr, Aqp9, Atp1a1, Atp6v1c1, Azin1, Bcl2a1a, Bcl2a1b, Bcl2a1c, Bcl2a1d, Calu, Casp9, Ccl2, Cd44, Cflar, Chd1, Clcn7, Cxcl1, Dlgap1, Eef1a1, Egr3, Eif4a1, Eif5, Ets2, Gabarapl2, Gm317, Gpr18, Gpr65, Hivep1, Hmga1, Htatip, Idi1, Ier3, Il1b, Il1r1, Klf10, Klrg1, Lamb3, Lcp2, Lgmn, M6pr, Mthfd2, Myl4, Ncor2, Nfe2l2, Nfkb1, Phf1, Plau, Plek, Ppp2r2a, Ptpre, Rab1, Sh2b2, Skil, Slc25a13, Taf6l, Tank, Tc…
39	Upregulated 2-fold in HT1080 cells 6 hours following treatment with interferon beta	IFN_BETA_UP	0		0.118839	0.140456	150.569	68	Adam9, Adar, Ap3m2, Arid3a, Bag1, Bclaf1, Bst2, Btg1, C1s, Cald1, Casp8, Cd164, Csrp3, Ctr9, Ddx1, Ddx21, Eif2ak2, Elf1, Eprs, Eps15, Ets2, Fosl1, Fubp1, Gmfb, H2-M1, H2-M11, H2-M9, Hadh, Hadhb, Hif1a, Ifit3, Il6, Iqgap1, Irf1, Irf2, Map3k10, Mx1, Mx2, Nmi, Oas1a, Oas1b, Oas1c, Oas1d, Oas1e, Oas1f, Oas1g, Oas1h, Oas2, Parp1, Parp4, Pdxk, Phlda1, Plaur, Plod2, Pml, Ppp3ca, Ppp5c, Ptpn11, Rbbp4, Rb…
39	MsigDB	CMV_24HRS_DN	0		0.118839	0.140325	150.569	68	Abl1, Aco1, Acta2, Adm, Adra2a, Ahr, Anpep, Anxa1, BC023892, Cdh11, Cfd, Chn1, Cnn2, Col1a1, Col1a2, Col3a1, Col5a2, Col6a2, Crhbp, Cxcl12, Cxcr7, Cyp1b1, Ddr2, Efemp1, Epo, Fkbp10, Flna, Gas1, Gpx1, Hivep2, Hsd17b2, Id2, Igf1r, Igf2, Igfbp5, Lama4, Lamb2, Matk, Mbl2, Mitf, Mylk, Nr3c1, Ormdl2, Pabpc1, Pafah1b1, Pdgfra, Postn, Ptgis, Ptpn13, Rab13, Runx1, Serpinb6a, Serpinb6b, Serpinb6c, Serpine1…
39	Cancer related genes involved in the cell cycle	BRENTANI_CELL_CYCLE	0		0.118839	0.140195	150.569	68	Bccip, Btg2, Bub1, Bub1b, Ccna2, Ccnb1, Ccnd2, Ccnd3, Ccne1, Ccne2, Ccnh, Cdc14a, Cdc16, Cdc20, Cdc25a, Cdc25b, Cdc25c, Cdc27, Cdc2a, Cdc2l1, Cdc2l5, Cdc37, Cdc42, Cdc45l, Cdc6, Cdc7, Cdk2, Cdk4, Cdk5, Cdk6, Cdk7, Cdk8, Cdkn1a, Cdkn1b, Cdkn1c, Cdkn2b, Cenpa, Cenpc1, Cenpf, Chek1, Ddx11, E2f1, E2f2, Erh, Fosl1, Frk, Gadd45b, Gas1, Gas2, Hus1b, Mad1l1, Mad2l1, Max, Mdm2, Mnat1, Mxi1, Mybl2, Myc, Or…
39	MsigDB	SANA_IFNG_ENDOTHELIAL_DN	0		0.118839	0.140064	150.569	68	1110032E23Rik, 2310004I24Rik, 4930544G11Rik, 5830417C01Rik, Agmat, Angptl2, Antxr1, Anxa2, Apex1, Arhgdib, Atp5f1, BE649362, Cct3, Cct4, Cct5, Cd34, Cotl1, Cse1l, Ctnnal1, Dab2, Dkk1, Ei24, Eif4g2, Esm1, Fgfr1, Gadd45a, Gja1, Gm288, H2afz, Hdac2, Hmgcl, Hspd1, Ilf2, Krt7, Lgals1, Mettl9, Mgst3, Mical2, Mmp10, Ndufa4, Nqo1, Nt5dc2, Oat, Odc1, Pa2g4, Pea15a, Pea15b, Pgam2, Pold2, Pon2, Prcp, Prdx1,…
39	Upregulated in samples of gastric cancer refractory to 5-FU/cisplatin treatment, compared to chemosensitive controls	REFRACTORY_GASTRIC_UP	0		0.12048	0.141866	152.648	69	1810013L24Rik, 1810043G02Rik, 2210404O07Rik, 2310047M10Rik, Abcb8, Abo, Acvr1b, Adcy3, Alg3, Angel1, Armc6, Baiap2, Ccl17, Chka, Crtc1, Crybb2, Des, Dnajc4, Ect2, Ehmt2, Ephb1, Fabp7, Fkbp8, H2afx, Ifrd2, Il12rb1, Il1r1, Itgb1bp2, Jmjd2b, Ldb1, Mapkapk3, Mef2d, Mocs3, Mosc2, Mpzl1, Mr1, Myo5a, Myo7a, Ncam1, Nek9, Nenf, Npal2, Phgdh, Plxnb1, Polg, Polr1e, Polr2a, Ppfia3, Ppp2r1a, Ppp3cc, Rab27b, R…
39	MsigDB	PEART_HISTONE_DN	0		0.12048	0.141734	152.648	69	Aif1, Atf5, B230120H23Rik, BC048355, Bcat1, Best1, Bst2, Ccnb2, Ccne2, Cd3e, Cdc7, Cdk2ap1, Cetn3, Cse1l, Ctbp1, Ctcf, Cul1, Emp3, Gfi1, Grn, Hdac4, Hmga1, Ifi203, Ifi205, Ifrd2, Ighmbp2, Il2rg, Ilf3, Katna1, Kntc1, Lck, Lig3, Mcm3, Mcm5, Mcm7, Myc, Ncoa6, Nf1, Nfic, Nme2, Nubp1, Pa2g4, Pfdn1, Plk1, Plk4, Pms1, Pold3, Pole2, Ppp2r1a, Rad21, Rad51l3, Ran, Rbm14, Repin1, Riok3, S100a11, Sipa1, Suv3…
39	The top 100 genes upregulated following Apc loss at day 5 (day4)	SANSOM_APC_LOSS5_UP	0		0.12048	0.141603	152.648	69	Adam8, Anp32b, Cd24a, Cd44, Cdca7, Cdk9, Cebpz, Cirh1a, Cited1, Cops2, Ddit4, Ddx21, Eif4g2, Ephb3, Etf1, Ets2, Fem1b, Fgfr4, Foxa2, Ftsj3, Gnl2, Gnl3, Grwd1, Hdc, Hells, Hk2, Ifit2, Kcnd2, Kcnq1, Kif20a, Kif5a, Lamc2, Map4k4, Mdfi, Myc, Myo1b, Ncl, Nsun2, Nup54, Orc2l, Pck2, Pes1, Pkp1, Pla2g12a, Pla2g2a, Prkrir, Ptbp2, Rcc2, Reps1, Rin2, Rnf149, Rnf4, Rsl1d1, Sema3c, Setd1a, Slc27a1, Smyd5, Srr…
39	Cocaine Regulation of H3 Acetylation Down	Renthal 2009 (2)	0		0.12048	0.141472	152.648	69	2310047O13Rik, 2810433K01Rik, 3230401D17Rik, 4930524B15Rik, Adhfe1, Akap10, Anp32a, Apex1, Arid5a, Atp1b2, Atp6v0a1, Bat2, Bbx, Cacybp, Cd37, Coq7, Creb3, D19Wsu162e, Ddx42, Dscam, Elk1, Emp3, Eps15, Fbxo9, Frat2, Gabarapl2, Gdap2, Gpr149, Hbp1, Hlf, Htr2a, Insr, Invs, Irak1bp1, Lyplal1, Mfn1, Mpz, Mum1, Nat1, Ndel1, Ndnl2, Ogt, Olfr1158, Pard6b, Parp11, Pftk1, Pigc, Plaa, Plod3, Polr3f, Pphln1, …
39	MsigDB	DNMT1_KO_UP	0		0.12048	0.141341	152.648	69	Adfp, Ahcy, Bag1, Bin1, Ccng2, Cdc25a, Cdkn1a, Chek1, Csf1, Csk, Ctnnb1, Cxcl10, Cxcl5, Cxcr7, Cyp2e1, Cyr61, Dazl, Ect2, Eif2ak2, Eif3s10, Eng, Epha2, Ereg, Etv4, Fgfr1, Gata2, Gh, Gpr12, Gtf2h1, Hif1a, Hmga1, Hsp110, Ifit3, Ifngr1, Igfbp6, Il10rb, Il1rap, Irf7, Jak2, Klf4, Mre11a, Mx1, Mx2, Parp1, Pdgfa, Phlda1, Polr2a, Procr, Ptgs2, Rad52, Reep5, Rela, Rgs16, Rpa2, Sema3c, Sfrp1, Slbp, Slpi, S…
39	Genes overexpressed in polyclonal plasmablastic cells (PPCs), mature plasma cells isolated from tonsils (TPCs), and mature plasma cells isolated from bone marrow (BMPCs), as compared to B cells purified from peripheral blood (PBBs) and tonsils (TBCs).	TARTE_PC	0		0.12048	0.14121	152.648	69	Aars, Aga, Alg3, Aqp3, Arf4, Arid3a, Armet, Canx, Cav1, Cd38, Cited2, Ckap4, Cxcr3, Ddost, Dusp7, Ell2, Fgl2, Fkbp2, Fut8, Gas6, Ggcx, Hagh, Hdlbp, Hexb, Hsp90b1, Hspa5, Hyou1, Icam2, Il15ra, Il6ra, Irf4, Itga6, Kdelr1, Lman2, Man1a, Neu1, Nucb2, P4hb, Pdia5, Pdia6, Pdk1, Pdxk, Pld3, Plod1, Ppib, Prdx4, Prkci, Pycr1, Pygb, Rnase4, Rpn1, Rpn2, Sec61b, Sel1l, Selplg, Serpini1, Slc35b1, Slc7a1, Spcs…
39	MsigDB	CREB_BRAIN_8WKS_UP	0		0.12048	0.141079	152.648	69	1110008P14Rik, 2310003F16Rik, Acot7, Acyp1, Adarb1, Aqp4, Ash2l, Auh, Basp1, Bcat1, Bdnf, Cap1, Cryl1, Ctgf, Cxcr7, Dio2, Elavl2, Fgf12, Fstl1, Gabra1, Gnb1, Hsd17b12, Ift20, Klf10, Laptm4b, Mef2c, Mgst3, Mlh3, Mmp16, Mobp, Ndrg3, Ndufc1, Neurod2, Neurod6, Nov, Npy, Nr2f1, Nr2f6, Olfm1, Osbpl1a, Pftk1, Pls3, Ptgds, Ptprd, Rala, Schip1, Sema7a, Serpini1, Sh3gl2, Smap1, Stmn1, Stmn2, Stmn3, Stx1a, …
39	MsigDB	GUO_HEX_UP	0		0.122118	0.142865	154.723	70	Abcd4, Akap12, Akap8, Aktip, Arsa, Atp6v1a, Atxn2, Bmp4, Calm1, Cd2bp2, Cmtm6, E130108L08Rik, EG236749, Efna2, Efna3, Elovl6, Epha4, Erf, Ext1, Fbln2, Fgd1, Fzd4, Glg1, Grik5, Gtf2h1, Hnrpu, Hoxd1, Hrb, Igf1r, Impad1, Iqgap1, Mmp14, Mtf2, Narg1, Ndn, Nnat, Nrp1, Pcgf2, Pcm1, Pgf, Pja1, Pou2f1, Pten, Ptpn1, Ptpn13, Pura, Rbm39, Rest, Rragd, Rtn1, Satb1, Sfrs7, Slc6a6, Smarcc1, Snx5, Sox11, Sp1, Sp…
39	MsigDB	BRCA1_OVEREXP_PROSTATE_DN	0		0.122118	0.142733	154.723	70	2410127E18Rik, A930006P13Rik, Abi2, Acaa2, Ahcy, Anxa4, Apeh, BC021614, Cav1, Ccl8, Cd40, Cd59a, Cd59b, Copb1, Cops3, Cry1, Cse1l, Ctr9, Dync1i2, Ebi3, Fbln1, Fbn1, Fxr1h, Gga3, Gng11, Gnl2, Gnpda1, Grk6, Gyg, Hoxb2, Htatsf1, Ier2, Ifngr2, Igfbp7, Ik, Jak1, Kpna3, Krt2-8, Lancl1, Lgals3bp, Ltbp2, Lypla1, Mlh1, Myo9b, Ncaph, Nono, Nrg1, Pgk1, Pkn2, Rfc3, Sema3c, Smad5, Smc1a, Sox9, St3gal6, Stil, …
39	MsigDB	LEE_E2F1_DN	0		0.122118	0.142602	154.723	70	1810010M01Rik, 2810002I04Rik, 4921521F21Rik, Aass, Abcg2, Abcg3, Acsl1, Adipor2, Akap11, Akr1c12, Akr1c13, Akr1c14, Akr1c18, Akr1c19, Akr1c20, Akr1c21, Akr1c6, Aldh1a1, Aldh1a7, Aqp8, Baat, Bhmt, C4bp, Ccdc90b, Cfh, Ctrc, Cyp2e1, Cyp2f2, D4Ertd196e, Dbi, Dct, Efna4, Egfr, Ela2, Elovl5, Fabp1, Ghr, Got1, Gpr37, Gsto1, Hal, Hao1, Hpd, Hsd11b1, Hsd17b10, Igf1, Il1rap, Itpr1, Klk5, Kynu, Lect2, Mapka…
39	MsigDB	LEE_ACOX1_DN	0		0.122118	0.14247	154.723	70	4921521F21Rik, Aass, Akap11, Akr1c12, Akr1c13, Akr1c14, Akr1c18, Akr1c19, Akr1c20, Akr1c21, Akr1c6, Apoc2, Atp2a1, Baat, C4bp, Car3, Ckmt2, Cpox, Cyp26a1, Cyp2f2, Cyp4f14, Cyp4f15, Cyp4f18, Cyp7b1, Dpp4, Egfr, Ela2, Got1, Gpr37, Gsta1, Gsta2, Hal, Hbp1, Hpd, Hsd11b1, Il1rap, Itih1, Khk, Lect2, Lipc, Lmcd1, Masp1, Mbl2, Mcm10, Mcm3ap, Myh1, Ninj1, Nr1h3, Oat, Otc, Pah, Phlda1, Pipox, Ppp1r3c, Prod…
39	Strongly down-regulated at 8-96 hours during differentiation of 3T3-L1 fibroblasts into adipocytes with IDX (insulin, dexamethasone and isobutylxanthine), vs. fibroblasts treated with IDX + TSA to prevent differentiation (cluster 3)	IDX_TSA_DN_CLUSTER3	0		0.123752	0.144245	156.794	71	Acvr2a, Akap12, Anxa11, Armcx2, Bcar1, Cct3, Cdk4, Cdkn2b, Cited2, Cnn2, Cnn3, Csf1, Csrp1, Ctnnd1, Cxcl12, Cxcl5, Cyr61, Ddah2, Dnm1, Dok1, Dpp7, Eif4b, Ephx1, Exoc4, F3, Fads1, Fzd2, Galk2, Gas2, Gem, Gpc4, Gstt1, Hebp1, Id3, Ifi30, Jup, Kifap3, Klf4, Lats2, Maged2, Maoa, Mfsd1, Ndrg4, Nedd9, Nme4, Pcgf5, Phlda1, Pla2g4a, Plat, Plk2, Prkcd, Ptgs2, Rasa4, Rassf5, Reck, Rnf13, Rock2, Sfrp2, Sirt2…
39	Down-regulated in mouse embryonic fibroblasts following targeted deletion of BRCA1 (exon 11) compared to wild-type MEFs	BRCA1KO_MEF_DN	0		0.123752	0.144112	156.794	71	A130037E08Rik, Abca1, Add3, Angel2, Atf2, Baat, Baz2b, Birc3, Casp1, Casp4, Ccpg1, Cdc2l6, Cebpz, Chd1, Clk1, Col3a1, Dclre1a, Dffa, Enpp2, Epn2, Faf1, Gfra1, Golga4, Gpt2, Hfe, Hoxb9, Immt, Ipo7, Itch, Klf9, Lamc1, Man1a, Map2k4, Mef2c, Mga, Mpo, Ncoa1, Ncor1, Ndrg3, Nefl, Net1, Nfe2l2, Nid1, Nktr, Pdia4, Pnn, Rabep1, Rai14, Rfc1, Rock2, Sepp1, Shoc2, Slk, Smad1, Smek2, Stk10, Tgfbr3, Tjp1, Tpp2…
39	MsigDB	GH_EXOGENOUS_ANY_DN	0		0.123752	0.14398	156.794	71	4921533L14Rik, AB182283, AI314180, Acadl, Adprh, Apobec2, Apom, B230380D07Rik, Bmp2, Cacna1c, Car6, Cbx1, Cdc14a, Cep192, Cpb1, Cyb5, Dbf4, Dnajc1, EG13909, Elavl4, Ercc4, Es31, Esrrg, Foxo4, Gad2, Gbx2, Glrx1, Gpld1, Gpr171, Hmgb2, Hpse, Hs3st1, Ints6, Itgb3, Kcnab2, Lbx1, Man1c1, Mettl5, Mitf, Ndufs3, Nox3, Nrtn, Oas2, Pdcd1lg2, Pfkfb4, Phox2b, Pik3c2a, Plcxd1, Plg, Pmch, Ppef2, Ppp1r3a, Prdx3,…
39	MsigDB	CMV_HCMV_TIMECOURSE_24HRS_UP	0		0.123752	0.143848	156.794	71	9130213B05Rik, 9230116L04Rik, AI427122, AU040829, Abcb1a, Abcb1b, Adamts3, Alas1, Arrb2, Atp7b, Atxn2l, B230112C05Rik, Bap1, Btg3, Ccdc86, Ccnd3, Chmp7, Chst2, Ddx10, Ddx39, Dlg4, Dnaja1, Dock3, Dusp7, E2f5, Efna4, Elmo3, Epha2, Ets2, Furin, Fxr1h, Grpel1, Gsr, Gstm5, Gucy1b3, Hspa4l, Igsf3, Il27ra, Ina, Kcnh2, Kcnk1, Kpna6, Lass6, Lef1, Lyn, Mcm3, Mfap3l, Nfe2l3, Nfkb2, Pak3, Pde4a, Pop7, Pot1a,…
39	Oxidative Phosphorylation	MOOTHA_VOXPHOS	0		0.125384	0.145611	158.862	72	Atp5b, Atp5c1, Atp5d, Atp5e, Atp5f1, Atp5g1, Atp5g2, Atp5g3, Atp5h, Atp5j, Atp5j2, Atp5k, Atp5l, Atp5o, Bcl2l1, Bcs1l, Cnot7, Cox10, Cox11, Cox15, Cox4i1, Cox5a, Cox5b, Cox6a1, Cox6a2, Cox7a1, Cox7a2, Cox7a2l, Cox7b, Cox7c, Cyc1, Mbd3, Ndufa10, Ndufa2, Ndufa4, Ndufa6, Ndufa7, Ndufa8, Ndufa9, Ndufab1, Ndufb2, Ndufb3, Ndufb4, Ndufb5, Ndufb6, Ndufb7, Ndufb8, Ndufc1, Ndufc2, Ndufs1, Ndufs2, Ndufs3, N…
39	MsigDB	DIAB_NEPH_UP	0		0.125384	0.145478	158.862	72	1600015I10Rik, 2310047A01Rik, 4921521F21Rik, A930008G19Rik, Abp1, Acvrl1, Acy1, Adamtsl2, Akr1a4, Akr1c12, Akr1c13, Akr1c14, Akr1c18, Akr1c19, Akr1c20, Akr1c21, Akr1c6, Aldh4a1, Aqp1, Arhgef15, Ass1, Atp10b, Bbox1, Bphl, Ccdc69, Cd34, Clec3b, Clu, Crhbp, Crip1, Ctage5, Ctsh, Cyp4f14, Cyp4f15, Cyp4f18, Doxl2, Edaradd, Eml1, Eng, Eno1, Gas2l1, Gas6, Gdpd5, Gpld1, Gpr116, Gpr56, Hpn, Hyal1, Hyal2, I…
39	Acute Morphine Upregulated in C57	Korostynski, 2007 (7)	0		0.125384	0.145345	158.862	72	1810029B16Rik, 3222402P14Rik, AK220484, Aff1, Angptl4, Anubl1, BC006779, BC029169, BC055107, Camk1g, Ccdc117, Cdh19, Cdkn1a, Cdo1, Cebpd, Cth, Ctla2a, Ctla2b, D4Bwg0951e, Dab1, Dio2, Emilin2, Errfi1, F3, Fkbp5, Fzd2, Gjb6, Gpt2, Hspa1b, Igfbp3, Klf15, Klf9, Lrrc58, Map3k6, Mat2a, Matn2, Net1, Nostrin, Nt5e, Nup85, Pdk4, Pdzd2, Pkp2, Plat, Pmaip1, Pnpla2, Rhpn2, Rin2, S3-12, Sesn1, Sgk, Sgk3, Sh2b…
39	MsigDB	MANALO_HYPOXIA_DN	0		0.125384	0.145212	158.862	72	Atic, Bard1, Brca1, Ccne1, Ccne2, Cdc2a, Cdc6, Cdc7, Ctps, Ddx11, Ddx18, Ddx21, Ddx23, Dhx35, Dna2l, Elk1, Gtpbp4, Hnrpd, Hnrpdl, Hnrpu, Id1, Ilf3, Mad2l1, Maz, Mcm10, Mcm2, Mcm3, Mcm4, Mcm5, Mcm6, Mfn2, Mllt10, Mphosph9, Mrpl40, Mrpl46, Mrps12, Nek4, Nol5a, Nolc1, Orc6l, Pa2g4, Pold2, Pole2, Polg, Polr3k, Ppard, Prc1, Prps1, Psmd11, Psme4, Rb1, Rfc2, Rfc3, Rfc5, Rpp30, Rrm1, Rrm2, Rrp9, Rrs1, Sk…
39	MsigDB	SANA_TNFA_ENDOTHELIAL_UP	0		0.127013	0.146964	160.925	73	1200002N14Rik, 2310021P13Rik, Agk, Atp13a3, BC013672, Birc3, Bpgm, Bst2, C1qtnf1, C1s, Casp1, Ccl11, Ccl12, Ccl2, Ccl20, Ccl7, Csf1, Cx3cl1, Cxcl1, Cxcl10, Cxcl11, Cxcl5, Cxcr7, Dnaja1, Fth1, H2-M1, H2-M11, H2-M9, H28, Hsd17b11, Icam1, Icosl, Ifih1, Il7r, Itgav, Lamb3, Lgals3bp, Lgals9, Lipg, Mmp10, Mmp3, Mx1, Mx2, Nfkbia, Oas1a, Oas1b, Oas1c, Oas1d, Oas1e, Oas1f, Oas1g, Oas1h, Oas2, Oxr1, Pla1a,…
39	Chronic Morphine Downregulated in DBA	Korostynski, 2007 (13)	0		0.127013	0.14683	160.925	73	2010204K13Rik, 2600010E01Rik, 2900042B11Rik, 6430550H21Rik, A730036E13Rik, Abhd1, Adamts4, Adora2a, Aspa, BC038167, BC043118, Bcas1, Bicd2, Cd24a, Cd83, Cept1, Coch, Cte1, Ddo, Dnahc1, Dock10, Dock11, Emp2, Foxp1, Frmd4b, Gab1, Gabrg1, Gja12, Gjb1, Gli3, Glra2, Gpr155, Grb10, Hist1h1c, Hltf, Indo, Kiaa1576, Larp7, Ly86, Man1a, Mcam, Mina, Mmaa, Myo1d, Neto2, Nexn, Nfatc2, Olig2, Phldb1, Plek, Pll…
39	Chronic Morphine Upregulated in C57BL	Korostynski, 2007 (17)	0		0.127013	0.146696	160.925	73	1810029B16Rik, 5730557B15Rik, A930034L06Rik, AK220484, AV312086, Anubl1, Apod, Atp8a1, BC025575, Bhlhb2, Bicd2, Cacnb2, Camk1g, Ccdc117, Cdh19, Cdkn1a, Cxxc5, D4Bwg0951e, Dbp, Ddc, Dio2, Ehd3, Exoc4, Fjx1, Fkbp5, Fzd2, Gjb6, Gpt2, Hlf, Hspa1b, Iqgap1, Lingo1, Lpgat1, Map3k6, Mdga2, Mef2c, Mll5, Net1, Neud4, Nktr, Ntrk2, Osbpl3, Pdzd2, Pkp2, Pmaip1, Pnpla2, Ppm1l, Ppp1r2, Prl8a8, Rab6b, Rgma, Rhpn…
39	Chronic Morphine Downregulated in 129P3	Korostynski, 2007 (11)	0		0.127013	0.146562	160.925	73	2600010E01Rik, 6430550H21Rik, A230062G08Rik, A730036E13Rik, Adamts4, Adora2a, BC038167, BC043118, Car2, Cd24a, Cd83, Cdc7, Coch, Cryab, Csf2ra, Cte1, Cx3cr1, Ddo, Dfna5h, Doc2b, Dock10, Emp2, Fabp7, Fbxo25, Frmd4b, Gab1, Gabrg1, Gja12, Gjb1, Gli3, Glra2, Gpr155, Hist1h1c, Hist1h2bb, Hist1h2be, Hist1h2bf, Hist1h2bg, Hist1h2bh, Hist1h2bj, Hist1h2bk, Hist1h2bn, Hist2h3c1, Idi1, Indo, Kiaa1576, Larp7…
39	MsigDB	SANA_TNFA_ENDOTHELIAL_DN	0		0.127013	0.146429	160.925	73	1110032E23Rik, Ace, Aldh1a1, Aldh1a7, Antxr1, Anxa1, Anxa2, Arhgdib, Arl5a, Arl6ip1, Atp1b3, Atp5a1, BC022224, BE649362, Bgn, Bmx, Calcrl, Capns1, Ccna1, Cd34, Cdk2ap1, Clu, Crip2, Ctgf, Ctnnal1, Ddr1, Dnajb4, Efemp1, Emcn, Epas1, Fer1l3, Fhl2, Glce, Hdac2, Htr1b, Igfbp4, Itga6, Jag2, Kcnh2, Kctd12b, Kdr, Krt7, Ldb2, Lyve1, Mmrn1, Mtus1, Nfib, Nqo1, Nt5e, Palmd, Pctp, Pdlim4, Pea15a, Pea15b, Peca…
39	MsigDB	CROMER_HYPOPHARYNGEAL_MET_VS_NON_DN	0		0.128639	0.148169	162.986	74	9030409G11Rik, A930037G23Rik, Acta1, Afg3l2, Aldh4a1, Aldoa, Aldoart1, Aldoart2, Atp5a1, Atp5d, BC021614, Baiap2, Bmp1, Card10, Cav1, Cav2, Col17a1, Cul1, D13Wsu177e, Ddb2, Dtx2, Dusp7, Eif3k, Epas1, Evpl, Flnb, Fxyd3, Gjb3, Hspa2, Igsf3, Impa2, Itga3, Itgb4, Jup, Klf5, Klk10, Lad1, Lenep, Lmna, Mall, Mast4, Mbd2, Mink1, Mrps12, Nck1, Nol1, Pa2g4, Pfkp, Phlda2, Pkp1, Plec1, Ppp4c, Prodh, Psmd8, R…
39	Identification of HCL-specific genes, The analysis identified 89 genes that are differentially expressed in HCL versus all the other samples	BASSO_HCL_DIFF	0		0.128639	0.148034	162.986	74	2900011O08Rik, Adcy9, Aif1, Anxa1, B2m, Camta1, Cd63, Cpvl, Ctbp2, Cyb5r1, D930015E06Rik, Dapk1, Dlc1, Dpyd, Dst, EG383436, Emp1, Eng, Epb4.1l2, Fer1l3, Fgf2, Fgfr1, Flt3, Gabarapl2, Gas7, Hbb-b1, Hbb-b2, Igfbp3, Il18, Il1r1, Il1r2, Kctd12b, Maf, Mapk10, Me3, Mfap5, Mtss1, Myf6, Pawr, Pcdh9, Phf2, Plod2, Ppic, Prss23, Ptprm, Pttg1ip, Rab13, Rcbtb2, Reck, Rin2, Rnf11, Rras, Rtn2, S100a13, Scn1b, S…
39	Genes with at least five fold change in expression between immature and mature B cells	HOFFMANN_BIVSBII_IMVM	0		0.128639	0.1479	162.986	74	Abcd1, Apoe, Arl2, Arrb1, Atp1b1, Atp5c1, Bop1, Ccnd2, Cd36, Cd93, Cdc45l, Cdk5r1, Cenpa, Cfp, Ciita, Cmah, Cox6a2, Cr2, Csf1, Dolpp1, Eif2ak3, Emid1, Entpd6, Fcgrt, Foxn2, Fxyd5, Gad1, Galk1, Gdpd5, Gimap4, Grid2, Hbs1l, Hck, Hes1, Ibtk, Jak2, Lhb, Lhx8, Lipc, Lrfn4, Mea1, Myb, Myl4, Nedd4, Ngef, Oxa1l, Pacs1, Pax2, Pbx3, Pck2, Pepd, Pld4, Ppp1r14b, Rab6b, Rabac1, Rbp4, Reln, Rhoh, Rpa1, Sell, S…
39	MsigDB	HADDAD_HSC_CD7_DN	0		0.130262	0.14963	165.042	75	5730593F17Rik, A230046K03Rik, A830043J08Rik, Aldh1a1, Aldh1a7, Ank3, Arg2, Armcx1, Armcx2, BC005764, Bag3, Bclaf1, Cabc1, Cacnb2, Ccdc88a, Cdc14b, Cfh, Chn2, Col5a1, Crhbp, D6Wsu176e, Dach1, Ddef2, Ddx17, Dlk1, Dnajc6, Evi1, F2rl1, Foxo1, Foxo3a, Fxr1h, Gata3, Gpr126, Grk5, Hlf, Hmga2, Hspa5, Htr1f, Id3, Ilf3, Inpp4b, Klf9, Laptm4b, Lox, Lrig1, Mllt3, Mpdz, Msh2, Myh10, Npr3, Pbx1, Pde4b, Pdzd2, …
39	MsigDB	NEMETH_TNF_UP	0		0.130262	0.149494	165.042	75	2310021P13Rik, 4930544G11Rik, 9130409I23Rik, Acsl4, Adar, Apbb1ip, Atf3, Bcl2l1, C3ar1, C5ar1, Casp4, Cd44, Cdkn1a, Cflar, Cited2, Cln3, Dab2, Degs1, Eif2ak2, Etf1, Ets2, Furin, Gch1, Glrx1, Gm128, Hck, Hcls1, Hmgcr, Icam1, Ier2, Ier3, Ifrd1, Il1rl1, Il1rn, Kpna3, Lcp2, Ltb, Map2k1, Mapkapk2, Marcksl1, Mllt11, Msr1, Myo10, Nfkb1, Nfkbia, Np, Odc1, Pml, Prkcd, Ptgs2, Rcn1, Rgs16, Rnf11, Sap30, Sat…
39	MsigDB	UVB_SCC_UP	0		0.130262	0.149359	165.042	75	3200002M19Rik, 5730494M16Rik, Adk, Agl, Aldh7a1, Anxa2, Anxa3, Ap1s2, Ap4s1, Arhgdib, Atf3, Atp5a1, Atp6ap2, B2m, Ccbp2, Ccl20, Ccnc, Cdc2a, Cdkn1c, Cited2, Copb1, Cxcl1, Dync2li1, Dynlt3, Eif2s3y, Gadd45a, H2-Ke2, Hprt1, Hrsp12, Id2, Igfbp7, Il13ra1, Il6, Itm2b, Kynu, Lamp2, Map2k1, Me2, Nap1l1, Papola, Pdia6, Pgk1, Prdx3, Prkar1a, Psmd8, Ptges3, Rad51c, Ralb, Rbbp4, Rcn2, Recql, Rfc5, Rrm2, Rtn…
39	MsigDB	INOS_ALL_DN	0		0.130262	0.149224	165.042	75	4921521F21Rik, 5730409G15Rik, Actb, Akr1c12, Akr1c13, Akr1c14, Akr1c18, Akr1c19, Akr1c20, Akr1c21, Akr1c6, Alox5ap, Ap1b1, Apob, App, Atp1a1, Atp5d, Atp6v0c, Azgp1, Cacnb3, Cd151, Cd36, Cd81, Cfh, Cp, Ctsz, Ddb1, Dync1h1, Eef1a1, Eef2, Efs, Eif3b, Eif4g3, F12, Fabp1, Fdx1, Fkbp3, Fzd4, Galk1, Gclm, Gnb2, Hp, Hpn, Hspb8, Ifnar2, Jup, Lonp1, Man2a1, Map2k2, Mgat1, Myh9, Myl2, Pcyt1a, Pdia3, Pdia4, …
39	MsigDB	HADDAD_CD45CD7_PLUS_VS_MINUS_DN	0		0.130262	0.149089	165.042	75	5730593F17Rik, A230046K03Rik, A830043J08Rik, Aldh1a1, Aldh1a7, Ank3, Arg2, Armcx1, Armcx2, BC005764, Bag3, Bclaf1, Cabc1, Cacnb2, Ccdc88a, Cdc14b, Cfh, Chn2, Col5a1, Crhbp, D6Wsu176e, Dach1, Ddef2, Ddx17, Dlk1, Dnajc6, Evi1, F2rl1, Foxo1, Foxo3a, Fxr1h, Gata3, Gpr126, Grk5, Hlf, Hmga2, Hspa5, Htr1f, Id3, Ilf3, Inpp4b, Klf9, Laptm4b, Lox, Lrig1, Mllt3, Mpdz, Msh2, Myh10, Npr3, Pbx1, Pde4b, Pdzd2, …
39	MsigDB	ROS_MOUSE_AORTA_DN	0		0.130262	0.148955	165.042	75	2310021P13Rik, Actb, Actg1, Alas2, Aldh1a1, Aldh1a7, Anxa3, Arg1, Arg2, Atf3, Bgn, Bhlhb2, Btg3, Capzb, Cd14, Cd34, Cd5l, Cd9, Cggbp1, Clu, Cpe, Crip1, Csrp1, Ctss, Cxcl1, Cxcl5, Cyba, Dstn, Eln, Emp3, Enah, Exosc7, Fxyd5, Gadd45b, Gnai2, Hdc, Hif1a, Igfbp5, Il10rb, Il11ra2, Il1b, Il1r2, Lcp1, Mef2a, Mgp, Mmp9, Myh11, Nupr1, Ogn, Pkp4, Pmp22, Pon1, Ptges3, Ptgis, Rbp1, Rcn2, Rgs2, Rpl18, Rps5, S1…
39	Regulated by UV-B light in normal human epidermal keratinocytes, cluster 0	UVB_NHEK3_C0	0		0.131882	0.150671	167.094	76	Adm, Anxa1, Arl6ip1, Atp6v0c, Bag1, Bambi, Bpgm, Brd2, Cdc37, Cdk7, Cited2, Clta, Cops2, Ctr9, Dazap2, Dhx38, Dnaja1, Dnttip2, Dr1, Dsc2, Dynll1, Eif2b1, Eif2s1, Eif4g2, Gdf15, Gnai1, Gsk3a, Gtf2a2, Gtf2b, Hars, Hccs, Hmox1, Hsp110, Il1r2, Il1rn, Mcfd2, Mrpl49, Ncbp2, Ndufa4, Neu1, Nfkbia, Pgrmc1, Pkp1, Polr2k, Ppif, Ppp1cc, Ppp2cb, Prss8, Psma3, Psma4, Psmd6, Ptp4a1, Rab21, Rela, Rit1, Rps24, Rr…
39	MsigDB	UV-CMV_UNIQUE_HCMV_6HRS_DN	0		0.131882	0.150536	167.094	76	2010011I20Rik, 2610101N10Rik, 9130213B05Rik, 9430020K01Rik, Abca6, Adora2b, Arl4c, Arpc1a, Asb1, Asns, Aurka, Bcl7a, Brwd1, Camk2g, Cdc25b, Cdc42ep3, Cdkn1b, Coil, Col13a1, Crebzf, Cstf1, Dok1, Dusp10, Dyrk2, Emg1, Ercc5, Etfb, Fgf7, Fpr-rs2, Fpr-rs3, Fpr-rs6, Fpr-rs7, Fprl1, Gli3, Gprc5a, Hars2, Hoxa9, Hspb3, Hspb6, Itpkb, Kcnj2, Kirrel, Lrrc17, Med7, Mgmt, Mtus1, Myc, Myo10, Nck1, Nfatc4, Nr1d2…
39	MsigDB	KANG_TERT_UP	0		0.131882	0.1504	167.094	76	Acaa1, Acaa1b, Ace2, Actg2, Ap4e1, Apba3, Appbp2, Bcl2l1, Bdnf, Bgn, Cabp1, Cacna2d1, Cd36, Cdc2l5, Cdk7, Cenpa, Chrna3, Clmn, Cln8, Col4a6, Col6a2, Col7a1, Cspg4, Ctsz, Dhx9, Dkk1, Dock2, Dot1l, Fgf2, Ggt1, Gpr162, Gria3, Hpd, Iapp, Icam1, Il21r, Itga3, Lamc2, Lars2, Lefty1, Lefty2, Lepr, Mapk4, Mapk9, Nat1, Nat2, Nat3, Nnmt, Nrcam, Nsmaf, Ntf3, P2rx3, P4ha2, Pcdhb16, Pcdhb17, Pdgfb, Pdgfc, Post…
39	MsigDB	FERRANDO_MLL_T_ALL_DN	0		0.135113	0.153946	171.188	78	1110008L16Rik, Acaa2, Ap3s1, Aplp2, Atp5g3, Bard1, Bclaf1, Cd2, Cdk2, Cox8a, Cse1l, Csnk1g1, Ddx39, Dock2, Dut, Eef1d, Eif3b, Eps15, Fkbp5, Fyb, Gcgr, Glul, Got2, Hadh, Hba-x, Hbb-b1, Hbb-b2, Hint1, Hmga1, Hmgb2, Hpca, Hprt1, Igfbp2, Itpka, Khsrp, Kpnb1, Lbr, Lmnb1, Mapkapk3, Mcm2, Mcm5, Myc, Nup93, Pcna, Pkmyt1, Plcb2, Plp2, Pola2, Pold2, Ppp2r2a, Prdx6, Prdx6-rs1, Prrx2, Psma2, Psma6, Psmb2, Pt…
39	Upregulated in mature adipocytes following diffferentiation from 3T3-L1 fibroblasts	ADIP_DIFF_UP	0		0.135113	0.153808	171.188	78	Aatk, Abca1, Abcd2, Acadm, Acads, Acox1, Acsl1, Adipoq, Ak2, Alad, Alas1, Ap3s1, Aqp7, Bckdha, Cbx4, Cdkn2c, Cebpg, Cib2, Cidec, Col15a1, Cp, Dbi, Dcn, Dgat1, Dhrs3, Ech1, Entpd5, F11r, Fasn, G0s2, Gbp1, Gbp2, Hipk3, Hp, Idh1, Idh3g, Ifngr1, Irx3, Itga6, Lama4, Ltc4s, Mbc2, Mut, Nfs1, Nnmt, Nr1h3, Nrip1, Orm1, Orm2, Orm3, Pcx, Pex11a, Pfkfb1, Pla2g6, Pparg, Rasd1, Reep5, Retn, Rgs2, Rnf11, Scarb1…
39	MsigDB	LE_MYELIN_UP	0		0.135113	0.15367	171.188	78	2010011I20Rik, Atf3, Aurka, Basp1, Birc5, Bub1, Bzw2, Cadm1, Ccl2, Ccna2, Ccnb2, Cd44, Cdc20, Cdc7, Cdca8, Cdkn1c, Chl1, Cks1b, Col18a1, Coro1c, Cotl1, Csrp2, Cuedc2, Cxcl14, Cxcr4, Dnajc9, Ect2, Ednrb, Epha5, Ets1, Ezh2, Foxd3, H2afx, H2afz, Hdac2, Hmga2, Hn1, Hnrpa2b1, Id2, Incenp, Kif11, Kif20a, Kif23, Klf10, Limk2, Lmnb1, Lsm2, Mad2l1, Marcksl1, Mcm4, Mcm5, Mcm7, Nola2, Nt5dc2, Nusap1, Odz3, …
39	MsigDB	IL1_CORNEA_DN	0		0.135113	0.153532	171.188	78	2310005E10Rik, Acox1, Akr1b7, Akr1b8, Aldh1a2, Aldh3a2, Aldh7a1, Arl6ip5, Asah1, B230343H07Rik, B3gnt1, Bmp7, Chst10, Col4a5, Crygc, Ctgf, Ctnnal1, D18Ertd653e, Dmxl1, Dync1li2, Dyrk2, Epha2, Ephb4, Grp, Hspa4l, Htr2c, Idh2, Ifna1, Ifna11, Ifna12, Ifna13, Ifna14, Ifna4, Ifna5, Ifna7, Il11ra2, Insm1, Itgb5, Kdelr3, Lama4, Ldb2, Lpp, Mapk10, Mapre2, Matn3, Mitf, Myh10, Nap1l3, Pcdh17, Pcna, Pex3, P…
39	MsigDB	FLECHNER_KIDNEY_TRANSPLANT_REJECTION_UP	0		0.135113	0.153395	171.188	78	2010005H15Rik, A130015P11Rik, Actb, Adam15, Aif1, Aldoc, Aoah, Apoc1, C1qb, Ccl5, Ccnd3, Cd14, Cd163, Cd2, Cd27, Cd3d, Cd48, Cd53, Cd8a, Cfd, Coro1a, Cxcr4, D230046B21Rik, D930015E06Rik, Darc, Dock2, Ecgf1, Eif2ak2, Fcer1g, Gbp1, Gbp2, Glul, Gmfg, Gzma, H2-M1, H2-M11, H2-M9, Hcls1, Il10ra, Il10rb, Il4ra, Inpp5d, Isg20, Itgb2, Laptm5, Lck, Lcn2, Lcp1, Lgals9, Ly86, Mmp9, Moxd1, Pde6d, Pim2, Polr2a…
39	Acute Morphine Downregulated in C57	Korostynski, 2007 (2)	0		0.135113	0.153257	171.188	78	1110021L09Rik, 2010208K18Rik, 3110001I20Rik, A730036E13Rik, Adamts4, Adora2a, Akap1, Aspa, BC038167, BC043118, Cd24a, Coch, Cte1, Cx3cr1, Cxxc5, Cyfip2, Dbp, Ddo, Dfna5h, Dleu7, Dock10, Emp2, Foxp1, Frmd4b, Gab1, Gal3st1, Gja12, Gjb1, Gli3, Gpr155, Gucy1a3, Hlf, Ier5l, Ifitm3, Lpgat1, Ly86, Man1a, Map6d1, Mcam, Mll5, Neto2, Nexn, Nudt2, Olig2, Phldb1, Plek, Pllp, Plxdc2, Pnma2, Ppap2b, Prr18, Rab…
39	Genes that distinguish pediatric acute myeloid leukemia (AML) subtypes with MLL chimeric fusion genes.	ROSS_MLL_FUSION	0		0.136724	0.154946	173.23	79	2310039D24Rik, AU018778, Adcy9, Ak2, Aldh3a2, Alox5ap, Anxa5, Aph1b, Aph1c, Apoc2, Bloc1s1, C2, Capg, Ccl5, Ccl6, Ccl9, Ces1, Ces3, Col9a2, Cox8a, Cpm, Cul1, Dach1, EG244595, Ear1, Ear10, Ear11, Ear2, Ear5, Ear6, Es1, Es22, Fbp1, Fes, Fez1, Gas7, Gga2, Glg1, Gusb, Hexb, Hk3, Hoxa5, Hoxa9, Itga7, Itgax, Kcne1l, Lgals1, Lrmp, Ly86, Mbnl1, Mef2c, Mfsd1, Mical1, Mll1, Mrpl33, Mrpl34, Mvp, Nkg7, Pbx3,…
39	MsigDB	FERRANDO_MLL_T_ALL_UP	0		0.136724	0.154808	173.23	79	Adcyap1, Aebp1, Akap1, Akp3, Akp5, Bin1, Bmi1, Btg1, Caprin1, Cblb, Ccr9, Cd34, Cd3e, Cd47, Cdh4, Creb3, Csda, Ctsh, Cx3cr1, Ddx5, Dmpk, Dstn, Fcgrt, Fgr, Fkbp2, Flna, Fut7, G6pdx, Gata3, Gdi1, H2-M1, H2-M11, H2-M9, H3f3b, Hoxa9, Hyou1, Id3, Ikzf1, Il2rg, Laptm5, Lcp2, Leng4, Mad1l1, Mboat5, Mme, Mrps12, Myom2, Nfil3, Nrip1, Nucb2, Plec1, Ppt2, Prdx1, Prdx2, Pxdn, Ralgds, Rela, Sell, Serinc3, Slc…
39	Upregulated by hypoxia in VHL-rescued renal carcinoma cells (Fig. 3f+g)	HYPOXIA_RCC_UP	0		0.138333	0.156489	175.268	80	5033414D02Rik, 6430527G18Rik, Aldh18a1, Anln, Apex1, Aplp1, Aplp2, Arf5, Atp5g3, Atp6v1a, Cand1, Card10, Ckap4, Cntn5, Coq5, Ctsc, Dgcr6, Dnajb12, Dpm2, EG236749, Ect2, Ewsr1, Fhl1, Gadd45b, Gadd45gip1, Gltscr1, Gmfb, Gng12, Gtf2a2, Hax1, Hirip3, Idi1, Kbtbd2, Kif1b, Kifc3, Lrrc48, Lsm3, Map4k4, Mettl3, Mrpl13, Mrpl53, Mrps31, Ndufb7, Nolc1, Nosip, Pan3, Parl, Pdlim7, Pecr, Perp, Pnkd, Pold1, Ppm…
39	Differential Gene Expression Analysis of Murine CD19+ B Cells Overexpressing Bcl-2	VANASSE_BCL2_TARGETS	0		0.139938	0.158164	177.302	81	Abcc1, Als2cr4, Anxa4, Basp1, Bid, Ccbp2, Ccnd2, Ccr1, Ccr1l1, Cd9, Cept1, Cfb, Cfp, Cmtm3, Col5a1, Cr2, Ctsg, Cxcr7, Cyfip1, Dcun1d5, Dnase1l3, Dph5, Edaradd, Ell3, Exoc1, Fn1, Gnas, Hcst, Hist1h1c, Hspa1a, Hspa1b, Hspa4l, Id2, Ids, Igj, Il1rn, Kif20a, Kng1, Kng2, Lancl1, Lig3, Lta, Map3k10, Map3k6, Map4k4, Marcks, Mbnl2, Mcoln3, Mphosph9, Mpo, Mut, Myb, Myc, Myl4, Nedd4, Nrp2, Pglyrp1, Pik3r4, …
39	Transcripts enriched in both ITTP and DP more than 3-fold, with average signal value differences of at least 100 between less mature (ITTP, DP) and more mature (SP4, CB4, and AB4) cells	LEE_TCELLS3_UP	0		0.141541	0.159832	179.332	82	2610036L11Rik, 2810417H13Rik, 4930534B04Rik, Ada, Aebp1, Aspm, Atad2, Aurka, Birc5, Bub1, Bub1b, Casc5, Ccnb1, Ccnb2, Cdc25a, Cdc2a, Cdca2, Cdca3, Cdkn3, Cenpa, Cep55, Cep70, Cpvl, Cxxc5, D18Ertd653e, Diap3, Dntt, Dtl, E2f2, E2f7, E2f8, Faim, Galnt7, Gfi1, Gins1, Gna15, Gse1, Hells, Hmgb3, Hmmr, Kif11, Kif14, Kif15, Kif20a, Kif2c, Letm1, Mcm10, Mcm2, Mcm4, Melk, Mlf1ip, Mpp1, Myb, Ncapg, Neil3, N…
39	CREB KO Striatum	Lamberger, 2008 (3)	0		0.14314	0.161495	181.359	83	Abca1, Anxa3, Aqp4, Arpc1b, B2m, C1qa, C1qb, C1qg, C4, Ccl3, Ccl6, Ccl9, Cd14, Cd44, Cd52, Cd53, Cd68, Cd9, Ch25h, Clic1, Clu, Cnn3, Csf1r, Cst7, Ctsb, Ctsc, Ctsd, Ctsl, Ctsz, Cyb5r3, Cyba, Dhrs1, Ela1, Emr1, Fcer1g, Fcgr2b, Fcgr3, Fuca1, Gfap, Gp49a, Gpam, Gpr137b, Grn, Gusb, H2-K1, H2-Q2, Hexa, Hexb, Hmox1, Ier3, Ifi30, Itgb2, Lamp2, Lgals1, Lgals3, Lxn, Lyz, Lyzs, Mcm5, Msn, Npc2, Nphp1, Osmr,…
39	Upregulated 2-fold in HT1080 cells 6 hours following treatment with any of interferons alpha, beta and gamma	IFN_ANY_UP	0		0.14314	0.161351	181.359	83	Adam9, Adar, Ap3m2, Arid3a, Bag1, Bak1, Bbc3, Bclaf1, Bst2, Btg1, C1s, Cald1, Casp8, Cd164, Col16a1, Csrp3, Ctr9, Ddx1, Ddx17, Ddx21, Eif2ak2, Eif2b1, Elf1, Eprs, Eps15, Ets2, Fas, Fosl1, Fubp1, Gmfb, Gmpr, H2-M1, H2-M11, H2-M9, Hadh, Hadhb, Hif1a, Icam1, Ifit3, Il15ra, Il6, Iqgap1, Irf1, Irf2, Map3k10, Mx1, Mx2, Nmi, Oas1a, Oas1b, Oas1c, Oas1d, Oas1e, Oas1f, Oas1g, Oas1h, Oas2, Parp1, Parp4, Pdx…
39	MsigDB	UVB_NHEK2_DN	0		0.14314	0.161208	181.359	83	1700012H17Rik, 1700021K19Rik, 2310039D24Rik, AU018778, Aars, Acaa2, Adcyap1, Adfp, Adm, Aebp1, Ankrd15, Anxa2, Atic, Atxn2, Cabc1, Cast, Cbfb, Ccnd2, Ccni, Cct8, Cd164, Cdk7, Ces1, Ces3, Creb3, Cyp24a1, D19Bwg1357e, Dazap2, Dhcr24, E4f1, EG244595, Echs1, Eif4h, Elk3, Es1, Es22, Esd, Foxo1, Gmfb, Kcnc4, Klf5, Lss, Marcks, Mknk1, Ncam1, Ndrg1, Nfkb2, Nnat, Nolc1, Ogdh, Phb2, Pigc, Pir, Pitpna, Pkn2…
39	MsigDB	IRS1_KO_ADIP_UP	0		0.144737	0.162861	183.382	84	9430016H08Rik, Acly, Actr3, Adora2b, Agtr2, Amacr, Arf3, Asns, B4galnt1, Bmp6, Bpgm, Bub1, Cars, Cdkn2b, Ch25h, Col7a1, Cops5, Crabp2, Cyba, Cyhr1, Dbn1, Ddit3, Ddx18, Ddx47, Dlk1, EG236749, Efnb2, Exosc7, Fap, Fen1, Fhl1, Gjb3, Glrb, Grb2, Hspa4, Hspb2, Iars, Igf1, Lama4, Ldlr, Mapk12, Mef2c, Mgp, Mid1ip1, Mthfd2, Mybl2, Nde1, Nmt1, Nnat, Nr2f1, Nupr1, Odz3, Pcyt2, Pdgfa, Phb, Plekhc1, Ppih, Prs…
39	Cancer related genes involved in cell adhesion and metalloproteinases	BRENTANI_CELL_ADHESION	0		0.144737	0.162717	183.382	84	Add3, Alcam, Ank1, Arhgap1, Arhgap6, Bysl, Cd44, Cd47, Cd97, Cdh1, Cdh11, Cdh12, Cdh13, Cdh15, Cdh17, Cdh2, Cdh3, Cdh4, Cdh5, Cdh6, Cdh7, Cntn1, Cxcl12, Cxcr3, Dcc, Dsc3, Dsg1a, Dsg1b, Dsg1c, F2r, Fn1, Gja4, Gjb2, Gpa33, Hmmr, Icam1, Icam2, Itga3, Itga4, Itga5, Itga7, Itga9, Itgae, Itgal, Itgam, Itgav, Itgax, Itgb1, Itgb2, Itgb3, Itgb4, Itgb5, Itgb7, Itgb8, Jup, Mmp11, Mmp13, Mmp9, Ncam1, Ncam2, …
39	Strongly up-regulated at 16-24 hours during differentiation of 3T3-L1 fibroblasts into adipocytes with IDX (insulin, dexamethasone and isobutylxanthine), vs. fibroblasts treated with IDX + TSA to prevent differentiation (cluster 3)	IDX_TSA_UP_CLUSTER3	0		0.144737	0.162572	183.382	84	2810417H13Rik, Abca1, Adam8, Aqp1, Asf1b, Aurka, Birc5, Brca1, Bub1, Bzw1, Ccnb1, Ccnb2, Ccne2, Cdc20, Cdc2a, Cdc45l, Cdc6, Cdca7, Cdca8, Cenpk, Csrp2, Cstf2, Cx3cl1, Dck, Dtl, Dtymk, E2f8, Ezh2, Fen1, Fignl1, Gas6, Hells, Hgf, Hmgb2, Il13ra1, Ilf2, Impdh2, Incenp, Kif11, Kif20a, Kif2c, Kif4, Klf5, Lmo4, Lrp5, Mad2l1, Man2a1, Mcm10, Mcm2, Mcm3, Mcm4, Mcm5, Mcm7, Nasp, Ncaph, Nqo1, Nup85, Nusap1, …
39	Genes whose expression is consistently negatively correlated with breast cancer outcomes - higher expression is associated with metastasis and poor prognosis	BRCA_PROGNOSIS_NEG	0		0.146331	0.164217	185.401	85	2310061C15Rik, 5430405G05Rik, 5730559C18Rik, 6720460F02Rik, 9130409I23Rik, Adm, Armc1, Asns, Aspm, Atad2, Aurka, Batf3, Bub1, Car9, Ccnb2, Cdc25b, Cdc42bpa, Cenpa, Cenpn, Col4a2, Ctps, Ctsl, Dck, Degs1, Depdc1a, Diap3, Dtl, Ect2, Esm1, Ext1, Ezh2, Fbxo5, Flt1, Gbe1, Gmps, Gnaz, Gpr126, Gpsm2, Hmgb3, Igfbp5, Ivns1abp, Kif14, Kif21a, Lrp12, Mad2l1, Mapre2, Mccc1, Mcm6, Melk, Mgat4a, Mmp9, Mrpl13, M…
[truncated: 138 more rows]

## Sheet: B1
Number of genes in Pattern B2	DataSet Name	DataSet ID (list)	Number of common genes	Common genes	Pval	CorrectedPvalue	Bonf. Corrected P value	Number of all genes in the DataSet	All genes in the DataSet
[truncated: 1,267 more rows]

[truncated: 2 more sheets: B2, B3]
