# Supplementary material for: The dissection of transcriptional modules regulated by various drugs of abuse in the mouse striatum
Source: Genome Biol. 2010 May 4;11(5):R48. doi: 10.1186/gb-2010-11-5-r48 (PMC2898085; doi:10.1186/gb-2010-11-5-r48)
Supplement: Additional file 9 — A table providing the results of correlation analysis between the transcriptional response to drugs of abuse and behavioral traits related to drug abuse (see Materials and methods). Behavioral data and the matrix of correlations are available as separate sheets. Gene expression data from each pattern were normalized using z-score transformation and summarized as a function of time. Associations were computed using Pearson's correlation. [file gb-2010-11-5-r48-S9.XLS]

## Sheet: Phenotype
Drug	Gene expression in mouse striatum [summarized in time]	Pattern A	Pattern B1	Pattern B2	Pattern B3	Reward in mice	Conditioned place preference	Effects in humans*	Physical harm	acute	chronic	Dependence	pleasure	psychological dependence	physical dependence	social harm	intoxication	social	health care cost
Saline		0.913727	0.294686	1.24045	0.979601		0		0	0	0	0	0	0	0	0	0	0	0
Cocaine		5.54738	2.15744	2.43451	1.65408		85		2.33	2	2	2.39	3	3	1.3	2.17	1.8	2.5	2.3
Ethanol		0.875447	3.40049	4.29245	4.95103		75		1.4	1.9	2.4	1.93	2.3	1.9	1.6	2.21	2.2	2.4	2.1
Heroin		3.63959	3.85442	5.08899	4.69352		120		2.78	2.8	2.5	3	3	2.8	3	2.54	1.6	3	3
Methamphetamine [Amphetamine]		4.36682	2.70134	3.02233	3.40401		145		1.81	1.3	1.8	1.67	2	1.9	1.1	1.5	1.4	1.5	1.6
Morphine [Methadone]		2.91734	4.27381	6.27334	6.8259		110		1.86	2.5	1.7	2.08	1.8	2.3	2.3	1.87	1.6	1.9	2
Nicotine		0.497487	1.969	2.14447	2.90651		40		1.24	0.9	2.9	2.21	2.21	2.6	1.8	1.42	0.8	1.1	2.4
*The scores of human drug-related physical harm, intoxication, pleasure and physical dependence were taken from the literature (Nutt et al., Lancet 2007) .

## Sheet: Locomotor
Drug	Time	Locomotor activitation in mice [amplitude]	Time	Pattern A	Pattern B1	Pattern B2	Pattern B3
Methamphetamine	1h	2586	1h	1.67956	1.87256	0.930216	0.503153
Methamphetamine	2h	1536	2h	1.26046	1.48067	1.70566	0.875379
Methamphetamine	3h	930	4h	1.29365	0.2304	0.494397	1.25985
Methamphetamine	4h	275	8h	0.531043	0.216616	0.384799	0.297174
Nicotine	1h	438	1h	0.0660482	1.29652	0.498644	0.374219
Nicotine	2h	45	2h	-0.101279	0.768479	1.11037	0.728688
Nicotine	3h	35	4h	0.358405	0.109358	0.462582	1.0985
Nicotine	4h	23	8h	0.292698	0.120163	0.328355	0.588472
Ethanol	1h	259	1h	0.137122	1.61467	0.419716	0.553755
Ethanol	2h	15	2h	-0.122054	1.78079	1.91414	1.22609
Ethanol	3h	94	4h	0.413005	0.691715	1.84587	2.37068
Ethanol	4h	9	8h	0.175388	0.289662	0.302385	0.950325
Cocaine	1h	3075	1h	3.10342	1.70498	0.756228	0.164442
Cocaine	2h	837	2h	1.52605	0.529589	0.993391	0.153699
Cocaine	3h	71	4h	0.837606	0.0433642	0.518807	0.566592
Cocaine	4h	122	8h	0.919272	0.0922456	0.166087	-0.13489
Heroin	1h	3212	1h	0.712867	1.96592	0.894871	0.324073
Heroin	2h	2922	2h	0.567198	1.99396	2.64922	1.42885
Heroin	3h	886	4h	1.78565	0.589519	1.85409	2.16824
Heroin	4h	308	8h	0.460755	0.0336471	0.295193	0.624178
Morphine	1h	1426	1h	0.160913	2.19949	1.43345	1.19422
Morphine	2h	2175	2h	0.390166	2.12799	1.88934	1.26828
Morphine	3h	2005	4h	1.56274	0.494283	2.15683	3.23657
Morphine	4h	1647	8h	0.755389	-0.000420543	1.17019	1.63118
Saline	1h	241	1h	0.263174	0.593045	0.262818	0.237982
Saline	2h	68	2h	0.0278611	-0.0274998	0.334524	-0.0231223
Saline	3h	52	4h	0.403652	0.0528868	0.210524	0.405114
Saline	4h	84	8h	0.220749	-0.192502	0.288393	0.194838

## Sheet: Correlation matrix
Correlation coefficient r [Pearson]	Pattern A	Pattern B1	Pattern B2	Pattern B3		Correlation P values	Pattern A	Pattern B1	Pattern B2	Pattern B3
Pattern A		0.283479	0.182314	-0.0163905		Pattern A		0.537852	0.695612	0.972178
Pattern B1	0.283479		0.951951	0.925606		Pattern B1	0.537852		0.00094707	0.00278465
Pattern B2	0.182314	0.951951		0.957639		Pattern B2	0.695612	0.00094707		0.000693327
Pattern B3	-0.0163905	0.925606	0.957639			Pattern B3	0.972178	0.00278465	0.000693327
Conditioned place preference	0.696357	0.771772	0.642537	0.578276		Conditioned place preference	0.0821858	0.0420825	0.119637	0.173833
Locomotor activitation	0.623974	0.500821	0.480569	0.13191		Locomotor activitation	0.000387893	0.00663679	0.00963951	0.503423
Physical harm	0.724837	0.743267	0.593135	0.446679		Physical harm	0.0653452	0.0555465	0.160402	0.315022
acute	0.509096	0.913639	0.858904	0.728309		acute	0.243232	0.00401653	0.0132923	0.0634335
chronic	0.0829243	0.594712	0.365345	0.420938		chronic	0.859707	0.159008	0.420322	0.346984
Dependence	0.430001	0.747342	0.572028	0.50024		Dependence	0.33558	0.0534962	0.17964	0.252906
pleasure	0.528204	0.631413	0.408884	0.324435		pleasure	0.222959	0.128288	0.362397	0.477745
psychological dependence	0.500651	0.635545	0.436907	0.375583		psychological dependence	0.252452	0.125038	0.327001	0.406394
physical dependence	0.196423	0.858177	0.794264	0.740786		physical dependence	0.672937	0.0134585	0.0328932	0.0568153
Social harm	0.460083	0.829465	0.670396	0.582694		Social harm	0.29891	0.020995	0.0993356	0.169784
intoxication	0.434009	0.795205	0.648273	0.595425		intoxication	0.330589	0.0325358	0.115297	0.158379
social	0.529197	0.785832	0.65364	0.517866		social	0.221928	0.0361912	0.111311	0.233825
health care cost	0.324835	0.726387	0.544028	0.496501		health care cost	0.477171	0.0644876	0.2068	0.257042
